# Supplementary material for: Trans-eQTL mapping prioritises USP18 as a negative regulator of interferon response at a lupus risk locus
Source: Nat Commun. 2025 Oct 2;16:8795. doi: 10.1038/s41467-025-63856-7 (PMC12491431; doi:10.1038/s41467-025-63856-7)
Supplement: Supplementary file 3 — Supplementary Data 1 [file 41467_2025_63856_MOESM3_ESM.xlsx]

## Sheet: Supplementary Table 2 (2)
ID	prioritised cis gene	associated_cis_genes	lead_trans_gene	meta_BETA	meta_LOG10P	I2 (%)	cross-mappability filter	trans_gene_count	FDR_trans_gene_count	beta_random_effect	se_random_effect	p_random_effect	nlog10p_random_effect	Tau²_random_effect	MAGE_BETA	MAGE_LOG10P	pi1	eQTLGen_beta	eQTLGen_pvalue
chr2_230244614_T_C	SP140	['SP110', 'SP140', 'CAB39', 'SLC16A14', 'SP100', 'SP140L']	IFI6	-0.174496	11.9117	69.88	N	16	382	-0.185469	0.04668	7.09119e-05	4.14928	0.0112136	-0.0360238	0.359798	0.0179877	NA	NA
chr1_212704118_T_A	BATF3	['RPS6KC1', 'VASH2', 'TRAF5', 'TATDN3', 'FLVCR1', 'BATF3']	SLC44A1	0.266626	36.9512	45.79	N	339	2294	0.265959	0.0246246	3.42249e-27	26.4657	0.00108204	0.133807	2.30292	0.579939	0.003201	0.437349
chr20_43721344_C_T	MYBL2	['IFT52', 'MYBL2']	KIF20A	-0.19827	12.2635	0	N	22	151	-0.19827	0.0274862	5.45571e-13	12.2631	0	-0.122225	1.63651	0.663627	0.000419	0.959333
chr22_18166589_T_C	USP18	['USP41']	HERC5	-0.151729	11.7543	46.53	N	13	40	-0.135868	0.0328255	3.48657e-05	4.4576	0.0030886	-0.0935224	2.00454	0.561346	-0.010685	0.0372596
chr5_157759559_G_C	LSM11	['LSM11']	HIST2H2BE	0.184818	12.548	71	N	12	20	0.167992	0.0549552	0.00223652	2.65043	0.0126002	-0.0123456	0.0938183		0.007327	0.237043
chr16_10863713_A_G	CIITA	['CIITA']	CD74	-0.170618	14.2924	57.59	Y	4	6	-0.172664	0.0382967	6.52632e-06	5.18533	0.00556026	-0.0643642	0.950481		-0.010517	0.000474173
chr8_75390446_T_G	HNF4G	['HNF4G']	MUC13	-0.292563	50.85	71.9	N	13	21	-0.255511	0.0479659	9.98871e-08	7.00049	0.011625	-0.332812	11.8195		NA	NA
chr8_80496174_T_C	ZBTB10	['ZBTB10']	PLEKHG3	-0.147905	12.1436	4.27	Y	6	44	-0.122785	0.022782	7.0634e-08	7.15099	0	-0.121823	1.89959	0.339835	-0.004683	0.182531
chr3_101370418_T_C	SENP7	['SENP7']	ZNF418	0.144478	13.5527	0	Y	5	9	0.132873	0.0204333	7.88599e-11	10.1031	0	0.204928	4.14575		0.3868	1e-300
chr19_37650857_C_A	ZNF781	['ZNF781', 'ZNF607']	HEBP1	0.274151	44.3665	46.73	Y	5	5	0.298047	0.0334813	5.48991e-19	18.2604	0.00367864	0.204058	3.95211		0.022042	9.97e-07
