# Supplementary material for: Trans-eQTL mapping prioritises USP18 as a negative regulator of interferon response at a lupus risk locus
Source: Nat Commun. 2025 Oct 2;16:8795. doi: 10.1038/s41467-025-63856-7 (PMC12491431; doi:10.1038/s41467-025-63856-7)
Supplement: Supplementary file 4 — Supplementary Data 2 [file 41467_2025_63856_MOESM4_ESM.xlsx]

## Sheet: Supplementary Table 3
gene_id	variant	MAGE_BETA	MAGE_SE	MAGE_LOG10P	GTEx_BETA	GTEx_SE	GTEx_LOG10P	TwinsUK_BETA	TwinsUK_SE	TwinsUK_LOG10P	CAP_BETA	CAP_SE	CAP_LOG10P	CoLaus_BETA	CoLaus_SE	CoLaus_LOG10P	GENCORD_BETA	GENCORD_SE	GENCORD_LOG10P	ALSPAC_BETA	ALSPAC_SE	ALSPAC_LOG10P	GEUVADIS_BETA	GEUVADIS_SE	GEUVADIS_LOG10P	n_studies	I2(%)
ENSG00000055332	chr22_18166589_T_C	-0.0135712	0.0410001	0.130393	-0.0760218	0.11496	0.293773	-0.165541	0.0398131	4.49333	0.175539	0.164348	0.544426	-0.200574	0.053481	3.70633	0.0398829	0.0960424	0.168803	-0.0665249	0.0342733	1.28186	-0.0570144	0.0574487	0.493518	8	57.67
ENSG00000068079	chr22_18166589_T_C	-0.060139	0.0321256	1.2132	-0.0382813	0.0836309	0.189003	-0.185824	0.051417	3.5208	0.119729	0.166558	0.32584	-0.110325	0.0491749	1.59708	0.0299306	0.125139	0.0909964	-0.0973655	0.0314026	2.71409	-0.0863655	0.0602881	0.818192	8	6.08
ENSG00000089127	chr22_18166589_T_C	-0.0420157	0.0367452	0.597122	-0.178144	0.110695	0.968404	-0.171788	0.0433135	4.13643	0.135639	0.155295	0.417448	-0.105392	0.0633873	1.01328	-0.0390963	0.089194	0.179701	-0.0732514	0.0440183	1.01732	-0.113342	0.0496701	1.64791	8	20.09
ENSG00000101294	chr22_18166589_T_C	-0.0147433	0.0383856	0.154334	-0.0570892	0.0730792	0.361823	-0.0848391	0.0341735	1.88464	-0.135899	0.17071	0.370606	-0.0587554	0.0351141	1.02282	0.0138907	0.106611	0.0475303	-0.0691864	0.0375182	1.18594	-0.0906277	0.0375305	1.80286	8	0
ENSG00000105726	chr22_18166589_T_C	-0.0760189	0.044565	1.05529	-0.0309847	0.0808037	0.154046	-0.0901425	0.0309304	2.44805	-0.0672706	0.18752	0.142793	-0.114803	0.0521863	1.54882	-0.172269	0.110362	0.926138	-0.0901468	0.0501824	1.14006	-0.0985427	0.0565198	1.0902	8	0
ENSG00000107201	chr22_18166589_T_C	-0.0612768	0.0333051	1.18185	-0.0609563	0.101965	0.259668	-0.156378	0.0417801	3.74013	0.0184268	0.147812	0.0453764	-0.0850138	0.0482865	1.10293	0.0145923	0.120241	0.0441169	-0.0217539	0.0428541	0.213451	-0.0872004	0.0602135	0.831019	8	0
ENSG00000108771	chr22_18166589_T_C	-0.0654836	0.0382794	1.05977	-0.0933296	0.113299	0.387128	-0.0966962	0.0424021	1.64627	0.248446	0.178786	0.78346	-0.0429745	0.0654767	0.290812	0.0855094	0.113537	0.345472	-0.123319	0.0404818	2.63508	-0.0496915	0.0566364	0.419895	8	6.47
ENSG00000110057	chr22_18166589_T_C	-0.0151196	0.0413771	0.145812	0.0819889	0.112812	0.330346	-0.114624	0.0387758	2.50642	0.214495	0.184577	0.610479	-0.116499	0.0452201	1.98862	-0.0796637	0.0782078	0.510906	-0.0391755	0.0424024	0.449113	-0.0637514	0.0427528	0.866721	8	20.29
ENSG00000111331	chr22_18166589_T_C	-0.0289063	0.0372555	0.358713	-0.221994	0.0973205	1.64695	-0.192451	0.0386837	6.18539	0.147894	0.159176	0.452439				-0.131461	0.111898	0.619674	-0.0726869	0.0479057	0.888761	-0.0767082	0.046397	1.00758	7	57.11
ENSG00000111335	chr22_18166589_T_C	-0.0328238	0.0367254	0.4301	-0.238288	0.122854	1.28044	-0.211934	0.0442479	5.77718	0.0854934	0.165825	0.217414				-0.139233	0.109666	0.689893	-0.103012	0.0356905	2.40911	-0.070655	0.0476928	0.858601	7	53.03
ENSG00000115415	chr22_18166589_T_C	-0.0207636	0.0390112	0.225808	-0.0941196	0.10598	0.426558	-0.127199	0.0401377	2.81552	0.244381	0.141843	1.07106	-0.0951078	0.055514	1.05911	-0.0443624	0.119462	0.148511	-0.0926159	0.0313147	2.50856	-0.0234507	0.0449365	0.220572	8	32.88
ENSG00000120697	chr22_18166589_T_C	0.00208052	0.0446972	0.0164305	-0.0928466	0.0884763	0.531658	-0.032464	0.032564	0.496483	-0.0617488	0.115318	0.227437	-0.061085	0.0383378	0.951948	-0.170401	0.108999	0.928203	-0.0624306	0.0317892	1.30502	-0.13754	0.0481294	2.36987	8	0
ENSG00000121060	chr22_18166589_T_C	-0.0258081	0.0558263	0.191201	-0.100663	0.130518	0.356	-0.111221	0.0550399	1.36344	-0.0389258	0.195748	0.0744946	-0.124861	0.0588011	1.46605	-0.126184	0.117754	0.546832	-0.13338	0.0464734	2.38677	-0.122563	0.0713035	1.06735	8	0
ENSG00000121858	chr22_18166589_T_C	-0.0865186	0.0408573	1.46584	-0.0942433	0.105298	0.430885	-0.149945	0.053334	2.30697	0.151532	0.182378	0.391422	-0.0512714	0.0474388	0.552382	-0.000532784	0.110077	0.00168041	-0.00357285	0.0419525	0.0305231	-0.108491	0.0547176	1.32426	8	6.46
ENSG00000122643	chr22_18166589_T_C	-0.0157207	0.0431739	0.14523	-0.0874113	0.111058	0.365282	-0.210844	0.0426764	6.10841	0.0634917	0.170616	0.148867	-0.154951	0.0570286	2.16696	-0.0352464	0.0798712	0.181113	-0.125041	0.0464174	2.15098	-0.114147	0.0462792	1.86504	8	46.21
ENSG00000126709	chr22_18166589_T_C	-0.0207145	0.038903	0.225919	-0.191732	0.0989826	1.27784	-0.16957	0.0511636	3.03677	0.0973552	0.166108	0.253512	-0.0597229	0.0596566	0.498606	-0.0402499	0.130254	0.120725	-0.047357	0.0497286	0.467322	-0.105867	0.0594242	1.12596	8	18.06
ENSG00000130589	chr22_18166589_T_C	-0.0128304	0.0382962	0.132178	-0.0144951	0.109622	0.0482719	-0.173876	0.045766	3.83822	0.0348078	0.163139	0.0803757	-0.176521	0.0538835	2.94921	-0.0614233	0.0949323	0.285991	-0.109479	0.0431239	1.95364	-0.111084	0.06397	1.08368	8	38.17
ENSG00000132530	chr22_18166589_T_C	-0.0717683	0.0450665	0.95361	-0.102534	0.0917927	0.578414	-0.128355	0.036398	3.37552	0.0773298	0.163217	0.19678	-0.078932	0.0442598	1.12428	-0.0154888	0.0917528	0.062509	-0.0505644	0.0359403	0.797356	-0.0327706	0.046027	0.321962	8	0
ENSG00000133106	chr22_18166589_T_C	-0.107442	0.0428735	1.91329	-0.0542856	0.109609	0.20732	-0.155398	0.0497024	2.75238	0.148225	0.147639	0.501147	0.0176088	0.0515818	0.13492	-0.049822	0.086268	0.249041	-0.117899	0.0502121	1.72414	-0.0647628	0.0627908	0.51949	8	26.18
ENSG00000134321	chr22_18166589_T_C	-0.0445186	0.0394856	0.585784	-0.0321222	0.11614	0.106737	-0.266118	0.0480198	7.52386	0.0635214	0.162702	0.157248	-0.110851	0.041285	2.1257	-0.0636268	0.0969901	0.290887	-0.0535352	0.0489582	0.561965	-0.113082	0.0583318	1.27942	8	57.31
ENSG00000134326	chr22_18166589_T_C	-0.0301554	0.0323062	0.455186	-0.159133	0.116698	0.76275	-0.213055	0.0439165	5.91148	0.173544	0.190449	0.441087	-0.139215	0.0412423	3.10102	-0.0929249	0.111092	0.394813	-0.0590931	0.0480011	0.660959	-0.122951	0.0524261	1.7209	8	54.68
ENSG00000135114	chr22_18166589_T_C	-0.0527886	0.0403718	0.718917	-0.116133	0.117324	0.491809	-0.252776	0.0497551	6.42405	0.146027	0.184957	0.366727	-0.212416	0.0587776	3.47979	0.0450683	0.109755	0.166631	-0.0466745	0.0436871	0.544625	-0.202501	0.0625106	2.92172	8	67.07
ENSG00000137628	chr22_18166589_T_C	-0.0025855	0.0403502	0.0227752	-0.0960053	0.113526	0.400404	-0.172789	0.0438756	4.08559	0.143698	0.142229	0.505376	-0.152255	0.0455735	3.04775	-0.0626451	0.110683	0.243058	-0.103889	0.0383461	2.1711	-0.0397001	0.0630039	0.276861	8	48.72
ENSG00000137959	chr22_18166589_T_C	-0.0180762	0.0414689	0.178545	-0.127132	0.115481	0.567117	-0.143974	0.044177	2.95159	0.166245	0.164334	0.506244	-0.121926	0.0389384	2.73526	-0.0402271	0.0927725	0.177458	-0.134849	0.0512795	2.06821	-0.0645085	0.0426311	0.885276	8	23.21
ENSG00000137965	chr22_18166589_T_C	-0.0199629	0.0374145	0.226473	-0.224293	0.123004	1.16601	-0.183702	0.0462362	4.14914	-0.00698653	0.170355	0.0144448	-0.195881	0.0466004	4.50852	-0.0803658	0.0836232	0.472978	-0.156102	0.0366808	4.68111	-0.100692	0.0460501	1.54101	8	50.72
ENSG00000138593	chr22_18166589_T_C	-0.0604865	0.0361471	1.02567	0.0317583	0.0567651	0.239697	-0.0356763	0.031855	0.58049	0.121231	0.137491	0.4226	-0.119098	0.033206	3.43539	-0.020625	0.0671811	0.11985	-0.0546618	0.0399541	0.766303	-0.0626671	0.0372294	1.03469	8	16.62
ENSG00000138642	chr22_18166589_T_C	-0.0906366	0.0337601	2.13913	-0.167244	0.109076	0.902372	-0.164639	0.0457093	3.5004	0.245839	0.167095	0.850098	-0.0264926	0.0449615	0.254951	-0.0233484	0.125356	0.0694365	-0.0148933	0.0393361	0.151828	-0.0773687	0.0556521	0.783935	8	42.06
ENSG00000138646	chr22_18166589_T_C	-0.0935224	0.0362568	2.00454	-0.108609	0.109683	0.49205	-0.230304	0.0418475	7.42884	0.228245	0.173295	0.726286	-0.168989	0.048998	3.21531	0.00344146	0.113165	0.0106662	-0.135477	0.0394374	3.22767	-0.112186	0.0546203	1.39813	8	46.53
ENSG00000146409	chr22_18166589_T_C	-0.0518438	0.0482015	0.549563	0.037003	0.12408	0.116034	-0.0691976	0.0475232	0.837524	-0.0539379	0.189353	0.110274	-0.0447467	0.0619928	0.327216	-0.0795557	0.106698	0.341131	-0.0770224	0.0367083	1.44508	-0.193872	0.0720849	2.14533	8	0
ENSG00000156587	chr22_18166589_T_C	-0.0405936	0.0377161	0.550065	-0.088374	0.116	0.350515	-0.243945	0.0484226	6.32714	0.0981287	0.128417	0.351853	-0.104113	0.0516993	1.35116	-0.0985682	0.10119	0.481471	-0.0795612	0.0450926	1.10977	-0.0425971	0.0605497	0.317187	8	52.37
ENSG00000157601	chr22_18166589_T_C	-0.0259005	0.0378301	0.306658	-0.0934093	0.115779	0.37697	-0.140263	0.0451384	2.72415	0.12086	0.165611	0.33206	-0.241	0.0532648	5.12353	-0.0314697	0.112445	0.108139	-0.0700832	0.0366928	1.25078	-0.0527901	0.0465848	0.589849	8	53.12
ENSG00000160710	chr22_18166589_T_C	-0.066254	0.035884	1.18814	-0.114385	0.0971961	0.621139	-0.0983652	0.0367501	2.12857	0.0380551	0.180047	0.079561	-0.100183	0.0517726	1.27138	-0.024606	0.10918	0.0852919	-0.0768118	0.0381147	1.35778	-0.0429739	0.0378566	0.591248	8	0
ENSG00000163565	chr22_18166589_T_C	-0.0543982	0.0447042	0.650408	-0.0236641	0.126944	0.0694994	-0.131918	0.0463752	2.35193	0.191944	0.168127	0.595862	-0.143381	0.0438983	2.93452	-0.0296946	0.100428	0.114937	-0.072251	0.0316859	1.646	-0.0654478	0.0419304	0.926082	8	0
ENSG00000163823	chr22_18166589_T_C	-0.0233995	0.0470948	0.208108	0.0305185	0.12163	0.0958895	-0.0870087	0.039981	1.52964	-0.168734	0.173702	0.479714				-0.0575329	0.0740863	0.359107	-0.131565	0.0538892	1.83475	-0.0816389	0.0587808	0.782853	7	0
ENSG00000165949	chr22_18166589_T_C	-0.102952	0.0512779	1.34997	-0.051624	0.12622	0.165871	-0.253384	0.0567388	5.09818	0.2749	0.178163	0.910667	-0.153453	0.0616021	1.88434	0.0682723	0.126541	0.229499	-0.182756	0.0484247	3.79417	-0.0684979	0.070639	0.478599	8	53.28
ENSG00000172183	chr22_18166589_T_C	-0.0420405	0.0360312	0.613858	-0.0554738	0.106491	0.2201	-0.166409	0.0511242	2.94539	0.268491	0.178343	0.878761	-0.0907541	0.0510008	1.12059	-0.0566581	0.094528	0.260491	-0.0754395	0.0423457	1.12593	-0.131368	0.0535805	1.84726	8	20.93
ENSG00000172936	chr22_18166589_T_C	0.0294403	0.0368684	0.372055	-0.0412218	0.087979	0.194229	-0.0730523	0.0251058	2.44166	0.00124781	0.161532	0.00268506	-0.137557	0.043945	2.73374	-0.00317062	0.0819194	0.0136196	-0.0771743	0.0330025	1.71299	-0.0575931	0.0561667	0.515449	8	31.45
ENSG00000175550	chr22_18166589_T_C	-0.0552845	0.043804	0.684203	-0.0901272	0.121569	0.338689	-0.107078	0.0545678	1.3034	-0.0118583	0.180924	0.02331	-0.144569	0.0508367	2.3339	-0.141236	0.111054	0.691538	-0.0477013	0.0451656	0.536252	-0.0478973	0.0438246	0.561578	8	0
ENSG00000177409	chr22_18166589_T_C	-0.0263433	0.0324905	0.379364	-0.0157448	0.10925	0.0528567	-0.18763	0.0461059	4.32693	0.0303111	0.147148	0.0773792	-0.139537	0.0489558	2.34258	-0.0162565	0.0849777	0.0714568	-0.0604308	0.0323446	1.20961	-0.0490942	0.0508541	0.475801	8	40.05
ENSG00000179583	chr22_18166589_T_C	-0.014163	0.0472873	0.116594	0.0193348	0.134409	0.0527536	0.106137	0.0435577	1.82908	-0.249175	0.182452	0.764392	0.17208	0.0593277	2.41058	0.0498165	0.112034	0.182719	0.0659614	0.0507246	0.713388	0.189559	0.0633272	2.55917	8	47.48
ENSG00000181381	chr22_18166589_T_C	-0.0158389	0.0393234	0.162976	-0.12695	0.125303	0.507256	-0.191196	0.0483954	4.10833	0.201551	0.168064	0.637463	-0.120978	0.0478031	1.9326	-0.122917	0.10887	0.586889				-0.059423	0.0560007	0.539644	7	49.22
ENSG00000185507	chr22_18166589_T_C	-0.0394805	0.0393508	0.5007	0.0930025	0.130264	0.323073	-0.145735	0.0451515	2.90381	0.186777	0.163062	0.598548	-0.123208	0.053766	1.65102	-0.00476942	0.0794026	0.0213162	-0.171519	0.0436439	4.0708	-0.122736	0.0463556	2.0913	8	47.08
ENSG00000185745	chr22_18166589_T_C	-0.021717	0.0379148	0.246577	-0.0939187	0.121174	0.358231	-0.243396	0.0451886	7.14297	0.102964	0.183057	0.241242				-0.153013	0.104739	0.841508	-0.0933163	0.0451504	1.41168	-0.112109	0.0554468	1.36468	7	62
ENSG00000187608	chr22_18166589_T_C	-0.0388874	0.0350716	0.572649	-0.0111759	0.127691	0.0313975	-0.204644	0.05425	3.79105	0.160394	0.167923	0.469168	-0.0851284	0.0523852	0.979783	-0.127644	0.124221	0.516904	-0.185329	0.0467538	4.13237	-0.107835	0.0480396	1.60579	8	46.54
ENSG00000188313	chr22_18166589_T_C	-0.00598771	0.038323	0.0575745	-0.101175	0.113116	0.430522	-0.241083	0.0481421	6.25906	0.254796	0.172868	0.852327	-0.172208	0.0449647	3.84148	-0.0743779	0.112867	0.29251	-0.0525207	0.0377069	0.786058	-0.0761034	0.0588489	0.707873	8	69.61
ENSG00000189067	chr22_18166589_T_C	0.0343108	0.0509461	0.300468	0.141852	0.0866158	0.993619	0.0495239	0.0305155	0.980432	0.248257	0.127769	1.28387	0.0304306	0.0495191	0.268297	0.230113	0.090013	1.97573	0.130737	0.0478292	2.20286	-0.000605382	0.0538254	0.00391484	8	34.47
ENSG00000196684	chr22_18166589_T_C	-0.0386994	0.0301727	0.699768	-0.146922	0.113678	0.707292	-0.0729396	0.0415558	1.10116	0.00147106	0.153301	0.00333788	-0.0673071	0.0451959	0.863153	-0.00771181	0.0707739	0.0394194	-0.108114	0.041342	2.04966	-0.0551742	0.0447018	0.663337	8	0
ENSG00000205592	chr22_18166589_T_C	0.118881	0.0487387	1.83204	0.250742	0.119205	1.45068	-0.00276662	0.0407522	0.0241667	0.084675	0.113508	0.341341	0.0891825	0.0535539	1.01563	0.0854258	0.0731512	0.614593	0.0736041	0.0588556	0.675543	0.108905	0.053294	1.38716	8	1.74
ENSG00000242574	chr22_18166589_T_C	0.0418146	0.0426235	0.486009	0.0309029	0.122719	0.0962693	0.128123	0.0576529	1.58067	-0.220237	0.190211	0.607439	0.173714	0.0629109	2.22449	0.0317028	0.115808	0.105532				0.141206	0.0651327	1.52056	7	17.22
ENSG00000286122	chr22_18166589_T_C	-0.145986	0.0418148	3.31809				-0.110998	0.0494253	1.60698																2	0
