# Supplementary material for: Trans-eQTL mapping prioritises USP18 as a negative regulator of interferon response at a lupus risk locus
Source: Nat Commun. 2025 Oct 2;16:8795. doi: 10.1038/s41467-025-63856-7 (PMC12491431; doi:10.1038/s41467-025-63856-7)
Supplement: Supplementary file 5 — Supplementary Data 3 [file 41467_2025_63856_MOESM5_ESM.xlsx]

## Sheet: Supplementary Table 4
gene_id	gene_name	In Reactome	PID	GWAS	Chembl	GO:0034340	Mostafavi et al	Banchereau et al
ENSG00000157601	MX1	1				1	1	1
ENSG00000172183	ISG20	1					1	1
ENSG00000107201	DDX58						1	1
ENSG00000286122	AC016074.2
ENSG00000177409	SAMD9L		1				1	1
ENSG00000101294	HM13
ENSG00000126709	IFI6	1						1
ENSG00000121858	TNFSF10						1	1
ENSG00000172936	MYD88		1			1	1	1
ENSG00000185507	IRF7	1	1			1	1	1
ENSG00000205592	MUC19
ENSG00000089127	OAS1	1	1	1		1		1
ENSG00000138646	HERC5							1
ENSG00000111331	OAS3	1				1	1	1
ENSG00000115415	STAT1	1	1			1	1	1
ENSG00000146409	SLC18B1
ENSG00000122643	NT5C3A							1
ENSG00000175550	DRAP1							1
ENSG00000110057	UNC93B1		1					1
ENSG00000111335	OAS2	1				1	1	1
ENSG00000160710	ADAR	1	1			1	1	1
ENSG00000181381	DDX60L							1
ENSG00000120697	ALG5
ENSG00000165949	IFI27	1				1		1
ENSG00000179583	CIITA		1
ENSG00000137959	IFI44L							1
ENSG00000134326	CMPK2						1	1
ENSG00000133106	EPSTI1						1	1
ENSG00000196684	HSH2D						1	1
ENSG00000137628	DDX60						1	1
ENSG00000138593	SECISBP2L
ENSG00000068079	IFI35	1					1	1
ENSG00000130589	HELZ2							1
ENSG00000108771	DHX58						1	1
ENSG00000137965	IFI44						1	1
ENSG00000189067	LITAF
ENSG00000105726	ATP13A1
ENSG00000121060	TRIM25						1	1
ENSG00000187608	ISG15	1	1			1	1	1
ENSG00000138642	HERC6							1
ENSG00000242574	HLA-DMB	1*
ENSG00000134321	RSAD2	1					1	1
ENSG00000163565	IFI16							1
ENSG00000132530	XAF1	1					1	1
ENSG00000055332	EIF2AK2	1					1	1
ENSG00000163823	CCR1							1
ENSG00000135114	OASL	1						1
ENSG00000188313	PLSCR1						1	1
ENSG00000156587	UBE2L6						1	1
ENSG00000185745	IFIT1	1				1	1	1
