# Supplementary material for: Trans-eQTL mapping prioritises USP18 as a negative regulator of interferon response at a lupus risk locus
Source: Nat Commun. 2025 Oct 2;16:8795. doi: 10.1038/s41467-025-63856-7 (PMC12491431; doi:10.1038/s41467-025-63856-7)
Supplement: Supplementary file 6 — Supplementary Data 4 [file 41467_2025_63856_MOESM6_ESM.xlsx]

## Sheet: Supplementary Table 5
phenotype	variant	chromosome	bp	non_eff_allele	eff_allele	allele_eff_freq	beta	standard_error	i_squared	sample_size	p_value	z_score	metaanalysis_beta	metaanalysis_se	metaanalysis_nlog10p
ENSG00000177409	rs3180408	22	18167915	C	T	0.325082	0.010804	0.00382275	0	41041	0.00470918	2.82628	0.087808	0.020341	4.8008
ENSG00000188313	rs3180408	22	18167915	C	T	0.318608	0.014977	0.00533542	0	26829	0.00499846	2.80713	0.123458	0.022063	7.65832
ENSG00000137965	rs3180408	22	18167915	C	T	0.32459	0.013288	0.0051364	16.6338	41247	0.00968199	2.58698	0.15119	0.020738	12.5111
ENSG00000138642	rs3180408	22	18167915	C	T	0.32459	0.014219	0.00565468	5.16651	41247	0.0119159	2.51463	0.059268	0.021992	2.15249
ENSG00000101294	rs3180408	22	18167915	C	T	0.32459	-0.009324	0.00388881	10.9576	41247	0.0164963	-2.39775	0.071241	0.017357	4.39219
ENSG00000187608	rs3180408	22	18167915	C	T	0.325082	0.010694	0.00465237	15.5681	41041	0.0215325	2.29851	0.132073	0.024159	7.33935
ENSG00000138646	rs3180408	22	18167915	C	T	0.32459	0.010685	0.00513008	12.9845	41247	0.0372596	2.08291	0.149316	0.021861	11.0724
ENSG00000137628	rs3180408	22	18167915	C	T	0.32459	0.00727	0.00377532	0	41247	0.0541412	1.9257	0.114902	0.021936	6.79022
ENSG00000137959	rs3180408	22	18167915	C	T	0.32459	0.010431	0.00546398	0	41247	0.0562538	1.90906	0.105305	0.02085	6.35665
ENSG00000132530	rs3180408	22	18167915	C	T	0.32459	0.006646	0.00457894	0.801581	41247	0.146639	1.45151	0.071258	0.01925	3.6693
ENSG00000163565	rs3180408	22	18167915	C	T	0.325082	0.005273	0.00384	0	41041	0.169701	1.37316	0.09221	0.019367	5.7156
ENSG00000133106	rs3180408	22	18167915	C	T	0.325108	0.006413	0.00497172	16.2338	40006	0.197075	1.28993	0.07675	0.024581	2.74618
ENSG00000107201	rs3180408	22	18167915	C	T	0.32459	0.005901	0.00462359	10.3812	41247	0.201867	1.27625	0.08258	0.022529	3.60767
ENSG00000175550	rs3180408	22	18167915	C	T	0.325082	0.003955	0.00320026	33.417	41041	0.216477	1.23595	0.088767	0.02313	3.90615
ENSG00000068079	rs3180408	22	18167915	C	T	0.32459	0.004312	0.00367432	2.2021	41247	0.240618	1.17344	0.105255	0.021104	6.21348
ENSG00000115415	rs3180408	22	18167915	C	T	0.32459	0.004758	0.0042911	28.0941	41247	0.26756	1.1087	0.079178	0.019771	4.2072
ENSG00000121060	rs3180408	22	18167915	C	T	0.325082	-0.003077	0.00309906	10.387	41041	0.320764	-0.992889	0.12564	0.026791	5.56277
ENSG00000126709	rs3180408	22	18167915	C	T	0.32459	0.00484	0.00488295	0	41247	0.321607	0.991162	0.092892	0.025813	3.49507
ENSG00000134321	rs3180408	22	18167915	C	T	0.32459	0.005018	0.00510121	0	41247	0.325253	0.98372	0.124094	0.022808	7.27574
ENSG00000196684	rs3180408	22	18167915	C	T	0.325217	0.003339	0.00381457	12.9814	40547	0.381357	0.875398	0.076126	0.020349	3.73701
ENSG00000134326	rs3180408	22	18167915	C	T	0.32459	0.004744	0.00543528	0	41247	0.382795	0.872759	0.133071	0.022084	8.77367
ENSG00000157601	rs3180408	22	18167915	C	T	0.32459	0.004789	0.00565878	11.9548	41247	0.397407	0.846262	0.105064	0.021504	5.98727
ENSG00000111335	rs3180408	22	18167915	C	T	0.32459	0.003776	0.00446273	26.1763	41247	0.397516	0.846067	0.13226	0.023456	7.76644
ENSG00000179583	rs3180408	22	18167915	C	T	0.325082	0.003327	0.00406166	0	41041	0.412673	0.819199	-0.116331	0.025329	5.3594
ENSG00000165949	rs3180408	22	18167915	C	T	0.325107	0.004995	0.00609796	39.526	40183	0.412738	0.819086	0.152661	0.027562	7.51662
ENSG00000156587	rs3180408	22	18167915	C	T	0.32459	0.002891	0.00360686	24.885	41247	0.422864	0.801462	0.112953	0.023931	5.6275
ENSG00000105726	rs3180408	22	18167915	C	T	0.325082	0.002951	0.00370026	0	41041	0.425176	0.797474	0.093282	0.020883	5.10033
ENSG00000163823	rs3180408	22	18167915	C	T	0.32459	-0.003689	0.00532742	9.5555	41247	0.488611	-0.692519	0.094226	0.026101	3.51427
ENSG00000181381	rs3180408	22	18167915	C	T	0.325462	0.002453	0.00427157	0	37237	0.565789	0.574265	0.120706	0.027148	5.05863
ENSG00000055332	rs3180408	22	18167915	C	T	0.32459	-0.002455	0.00444139	22.9665	41247	0.580388	-0.552818	0.100722	0.02101	5.7865
ENSG00000172183	rs3180408	22	18167915	C	T	0.325217	0.002438	0.00471565	0	40547	0.605209	0.516925	0.103948	0.023209	5.12466
ENSG00000135114	rs3180408	22	18167915	C	T	0.32459	0.002475	0.00521301	25.7715	41247	0.634928	0.474802	0.147338	0.024958	8.44887
ENSG00000110057	rs3180408	22	18167915	C	T	0.325082	-0.001339	0.00353218	0	41041	0.704677	-0.379015	0.077258	0.02014	3.90295
ENSG00000120697	rs3180408	22	18167915	C	T	0.32459	0.00138	0.00397906	27.4642	41247	0.728718	0.346831	0.070926	0.017629	4.24102
ENSG00000138593	rs3180408	22	18167915	C	T	0.32459	0.001039	0.00304304	3.5123	41247	0.732836	0.341355	0.058548	0.016327	3.4741
ENSG00000160710	rs3180408	22	18167915	C	T	0.32459	0.000969	0.00296502	25.2096	41247	0.74381	0.326813	0.0784	0.019514	4.23082
ENSG00000108771	rs3180408	22	18167915	C	T	0.318608	-0.001988	0.0061859	26.0905	26829	0.747877	-0.32144	0.075754	0.023436	2.91111
ENSG00000185745	rs3180408	22	18167915	C	T	0.32459	0.001485	0.00511954	0	41247	0.771777	0.290051	0.142286	0.026573	7.06698
ENSG00000185507	rs3180408	22	18167915	C	T	0.324603	0.001125	0.00388915	11.8646	40389	0.772381	0.289262	0.120178	0.022224	7.19488
ENSG00000111331	rs3180408	22	18167915	C	T	0.32459	0.0014	0.00485248	13.4974	41247	0.772906	0.288576	0.126452	0.024255	6.73194
ENSG00000089127	rs3180408	22	18167915	C	T	0.32459	0.001429	0.00502453	0	41247	0.776044	0.284478	0.113548	0.023043	6.08005
ENSG00000121858	rs3180408	22	18167915	C	T	0.32459	0.000889	0.00321758	0	41247	0.782254	0.276383	0.065322	0.023202	2.31235
ENSG00000189067	rs3180408	22	18167915	C	T	0.32459	0.000882	0.00328158	0	41247	0.788155	0.268707	-0.074622	0.020069	3.69779
ENSG00000242574	rs3180408	22	18167915	C	T	0.318409	0.001398	0.00524111	0	25971	0.789669	0.266741	-0.122539	0.032514	3.78512
ENSG00000122643	rs3180408	22	18167915	C	T	0.318608	-0.000955	0.00441953	0.0994483	26829	0.8289	-0.216113	0.138592	0.022361	9.24256
ENSG00000146409	rs3180408	22	18167915	C	T	0.32459	0.001312	0.00634675	18.1972	41247	0.836168	0.206797	0.084687	0.023933	3.39535
ENSG00000130589	rs3180408	22	18167915	C	T	0.32459	0.000425	0.00376264	8.44677	41247	0.910159	0.112838	0.131145	0.023704	7.5011
ENSG00000172936	rs3180408	22	18167915	C	T	0.32459	0.000353	0.00327064	0	41247	0.913965	0.108038	0.07859	0.016912	5.47302
