# Supplementary material for: Trans-eQTL mapping prioritises USP18 as a negative regulator of interferon response at a lupus risk locus
Source: Nat Commun. 2025 Oct 2;16:8795. doi: 10.1038/s41467-025-63856-7 (PMC12491431; doi:10.1038/s41467-025-63856-7)
Supplement: Supplementary file 7 — Supplementary Data 5 [file 41467_2025_63856_MOESM7_ESM.xlsx]

## Sheet: Table S6 replication in OneK1K 
CHROM	GENPOS	ID	ALLELE0	ALLELE1	A1FREQ	INFO	N	TEST	BETA	SE	CHISQ	LOG10P	phenotype_id	metaanalysis_pooled_effects	metaanalysis_pooled_se	metaanalysis_log10p	gene_name
22	18166589	chr22_18166589_T_C	T	C	0.643437	0.726493	844	ADD	0.0109335	0.0529561	0.0426272	0.077571	ENSG00000055332	-0.0852224	0.018409	5.4358	EIF2AK2
22	18166589	chr22_18166589_T_C	T	C	0.643437	0.726493	844	ADD	-0.0158082	0.0511828	0.0953931	0.120658	ENSG00000068079	-0.0898705	0.0174267	6.60076	IFI35
22	18166589	chr22_18166589_T_C	T	C	0.643437	0.726493	844	ADD	0.0829596	0.0498414	2.77046	1.01765	ENSG00000089127	-0.091539	0.0192709	5.69204	OAS1
22	18166589	chr22_18166589_T_C	T	C	0.643437	0.726493	844	ADD	0.00886259	0.0485819	0.0332792	0.0679076	ENSG00000101294	-0.0632813	0.0156634	4.2723	HM13
22	18166589	chr22_18166589_T_C	T	C	0.643437	0.726493	844	ADD	-0.0429788	0.0586351	0.537271	0.333889	ENSG00000105726	-0.0906985	0.0186023	5.96502	ATP13A1
22	18166589	chr22_18166589_T_C	T	C	0.643437	0.726493	844	ADD	0.0201152	0.0598549	0.11294	0.132638	ENSG00000107201	-0.0753715	0.0184593	4.35242	DDX58
22	18166589	chr22_18166589_T_C	T	C	0.643437	0.726493	844	ADD	0.0148201	0.0590606	0.0629659	0.095897	ENSG00000108771	-0.0744401	0.0196851	3.80738	DHX58
22	18166589	chr22_18166589_T_C	T	C	0.643437	0.726493	844	ADD	0.0786312	0.046746	2.82944	1.03362	ENSG00000110057	-0.0639244	0.0179232	3.44178	UNC93B1
22	18166589	chr22_18166589_T_C	T	C	0.643437	0.726493	844	ADD	0.0838795	0.0597127	1.97323	0.795594	ENSG00000111331	-0.0973936	0.0199445	5.98164	OAS3
22	18166589	chr22_18166589_T_C	T	C	0.643437	0.726493	844	ADD	-0.0244571	0.0563339	0.188482	0.177712	ENSG00000111335	-0.100942	0.0193796	6.721	OAS2
22	18166589	chr22_18166589_T_C	T	C	0.643437	0.726493	844	ADD	0.0114963	0.0545361	0.0444371	0.0793328	ENSG00000115415	-0.068808	0.0173393	4.1405	STAT1
22	18166589	chr22_18166589_T_C	T	C	0.643437	0.726493	844	ADD	-0.00740407	0.0562484	0.0173269	0.0480432	ENSG00000120697	-0.0582246	0.0161536	3.50479	ALG5
22	18166589	chr22_18166589_T_C	T	C	0.643437	0.726493	844	ADD	-0.107502	0.0563819	3.6354	1.24747	ENSG00000121060	-0.104164	0.0238582	4.89783	TRIM25
22	18166589	chr22_18166589_T_C	T	C	0.643437	0.726493	844	ADD	-0.0302144	0.0483693	0.390201	0.27393	ENSG00000121858	-0.0678339	0.0200003	3.15827	TNFSF10
22	18166589	chr22_18166589_T_C	T	C	0.643437	0.726493	844	ADD	0.0231459	0.04671	0.245544	0.207447	ENSG00000122643	-0.113089	0.0196258	8.08125	NT5C3A
22	18166589	chr22_18166589_T_C	T	C	0.643437	0.726493	844	ADD	-0.0564425	0.0590791	0.912733	0.469301	ENSG00000126709	-0.0737086	0.0212787	3.27396	IFI6
22	18166589	chr22_18166589_T_C	T	C	0.643437	0.726493	844	ADD	-0.0758249	0.0548955	1.90788	0.776766	ENSG00000130589	-0.0974318	0.0199301	5.99363	HELZ2
22	18166589	chr22_18166589_T_C	T	C	0.643437	0.726493	844	ADD	-0.00626432	0.0518823	0.0145784	0.0438815	ENSG00000132530	-0.0726575	0.0174637	4.49829	XAF1
22	18166589	chr22_18166589_T_C	T	C	0.643437	0.726493	844	ADD	-0.0730215	0.0525025	1.93438	0.784416	ENSG00000133106	-0.0814593	0.0211363	3.9349	EPSTI1
22	18166589	chr22_18166589_T_C	T	C	0.643437	0.726493	844	ADD	-0.0285261	0.0606682	0.221087	0.195034	ENSG00000134321	-0.10471	0.0196454	7.00813	RSAD2
22	18166589	chr22_18166589_T_C	T	C	0.643437	0.726493	844	ADD	0.0294636	0.0574534	0.26299	0.216044	ENSG00000137628	-0.090996	0.0190492	5.7497	DDX60
22	18166589	chr22_18166589_T_C	T	C	0.643437	0.726493	844	ADD	0.0256508	0.0591213	0.188241	0.17758	ENSG00000137959	-0.0891177	0.0185307	5.81967	IFI44L
22	18166589	chr22_18166589_T_C	T	C	0.643437	0.726493	844	ADD	-0.0576406	0.0590918	0.951489	0.482355	ENSG00000137965	-0.122688	0.0179577	11.0776	IFI44
22	18166589	chr22_18166589_T_C	T	C	0.643437	0.726493	844	ADD	-0.0169764	0.0413025	0.168943	0.166819	ENSG00000138593	-0.0560335	0.0147595	3.83342	SECISBP2L
22	18166589	chr22_18166589_T_C	T	C	0.643437	0.726493	844	ADD	-0.00716837	0.0591334	0.0146952	0.0440652	ENSG00000138642	-0.0708451	0.0182473	3.98567	HERC6
22	18166589	chr22_18166589_T_C	T	C	0.643437	0.726493	844	ADD	-0.0562926	0.0596843	0.889575	0.461436	ENSG00000138646	-0.13657	0.0185029	12.8043	HERC5
22	18166589	chr22_18166589_T_C	T	C	0.643437	0.726493	844	ADD	0.0906052	0.0590282	2.35606	0.903797	ENSG00000146409	-0.0734468	0.0210882	3.3045	SLC18B1
22	18166589	chr22_18166589_T_C	T	C	0.643437	0.726493	844	ADD	0.00471511	0.042598	0.0122519	0.0400702	ENSG00000156587	-0.0929783	0.0199969	5.47838	UBE2L6
22	18166589	chr22_18166589_T_C	T	C	0.643437	0.726493	844	ADD	-0.0146757	0.0530609	0.076498	0.106737	ENSG00000157601	-0.0862871	0.0184562	5.53239	MX1
22	18166589	chr22_18166589_T_C	T	C	0.643437	0.726493	844	ADD	-0.00402353	0.0440721	0.00833462	0.032799	ENSG00000160710	-0.0736437	0.0169107	4.87579	ADAR
22	18166589	chr22_18166589_T_C	T	C	0.643437	0.726493	844	ADD	0.0291967	0.0383014	0.581083	0.350774	ENSG00000163565	-0.0831181	0.0175529	5.66027	IFI16
22	18166589	chr22_18166589_T_C	T	C	0.643437	0.726493	844	ADD	0.0055974	0.0358054	0.0244386	0.0576079	ENSG00000172183	-0.0828314	0.0193352	4.73629	ISG20
22	18166589	chr22_18166589_T_C	T	C	0.643437	0.726493	844	ADD	0.104192	0.0563372	3.42038	1.19114	ENSG00000172936	-0.0592788	0.0150898	4.0681	MYD88
22	18166589	chr22_18166589_T_C	T	C	0.643437	0.726493	844	ADD	-0.0197398	0.0396988	0.247245	0.208294	ENSG00000175550	-0.076803	0.0202688	3.82078	DRAP1
22	18166589	chr22_18166589_T_C	T	C	0.643437	0.726493	844	ADD	0.0227536	0.0475006	0.229457	0.199333	ENSG00000177409	-0.072653	0.0170351	4.69913	SAMD9L
22	18166589	chr22_18166589_T_C	T	C	0.643437	0.726493	844	ADD	0.0140941	0.0426696	0.109104	0.130084	ENSG00000179583	0.0819588	0.0220248	3.70285	CIITA
22	18166589	chr22_18166589_T_C	T	C	0.643437	0.726493	844	ADD	-0.00241552	0.0567362	0.0018126	0.0150046	ENSG00000181381	-0.0869519	0.022285	4.02023	DDX60L
22	18166589	chr22_18166589_T_C	T	C	0.643437	0.726493	844	ADD	-0.038671	0.0499559	0.599235	0.357664	ENSG00000185507	-0.100822	0.0191469	6.85523	IRF7
22	18166589	chr22_18166589_T_C	T	C	0.643437	0.726493	844	ADD	-0.0825829	0.0523674	2.4869	0.940067	ENSG00000187608	-0.103889	0.0197274	6.8564	ISG15
22	18166589	chr22_18166589_T_C	T	C	0.643437	0.726493	844	ADD	0.068157	0.0588039	1.34341	0.6083	ENSG00000188313	-0.0922876	0.0189349	5.96122	PLSCR1
22	18166589	chr22_18166589_T_C	T	C	0.643437	0.726493	844	ADD	-0.0349868	0.0402421	0.755869	0.414963	ENSG00000189067	0.0668191	0.0183579	3.56419	LITAF
22	18166589	chr22_18166589_T_C	T	C	0.643437	0.726493	844	ADD	-0.0311246	0.049762	0.391211	0.274363	ENSG00000196684	-0.0619821	0.0167315	3.67421	HSH2D
22	18166589	chr22_18166589_T_C	T	C	0.643437	0.726493	844	ADD	0.0285079	0.0278161	1.05036	0.515095	ENSG00000242574	0.0908773	0.0257489	3.38043	HLA-DMB
22	18166589	chr22_18166589_T_C	T	C	0.643437	0.726493	844	ADD	-0.0432057	0.0574527	0.565538	0.344826	ENSG00000286122	-0.13139	0.0319229	4.41384	AC016074.2
