# Supplementary material for: Trans-eQTL mapping prioritises USP18 as a negative regulator of interferon response at a lupus risk locus
Source: Nat Commun. 2025 Oct 2;16:8795. doi: 10.1038/s41467-025-63856-7 (PMC12491431; doi:10.1038/s41467-025-63856-7)
Supplement: Supplementary file 8 — Supplementary Data 6 [file 41467_2025_63856_MOESM8_ESM.xlsx]

## Sheet: Table S7 Suspected cross-mappab
ID	meta_LOG10P	trans_gene	associated_cis_genes	closest_genes	datasets_with_variant	AC	N	has_cross_mappability	trans_gene_count	component_group_id	short_FDR_gost_link	short_gost_link	FDR_trans_gene_count	map_scores_cis	map_scores_closest_genes
chr7_128511630_A_G	11.5009	METTL2A	['METTL2B']	['METTL2B', 'HILPDA', 'IMPDH1', 'PRRT4', 'FAM71F2']	8	2587.1	3409	TRUE	1		https://biit.cs.ut.ee/gplink/l/WS5a-XcgTY	https://biit.cs.ut.ee/gplink/l/cRBPuoC_Rj	1	3534	3534
chr7_90187129_TA_T	10.4861	STEAP1B	['STEAP2', 'STEAP1']	['STEAP2', 'STEAP1', 'CFAP69', 'FAM237B', 'GTPBP10']	3	1417.88	1546	TRUE	1		https://biit.cs.ut.ee/gplink/l/YcqZ7UsvQf	https://biit.cs.ut.ee/gplink/l/cwBp6YxzQ0	1	652	652
chr17_45848727_GATGA_G	51.4366	MAPK8IP1	['KANSL1', 'LRRC37A', 'ARL17B', 'NSF', 'ARHGAP27', 'PLEKHM1', 'ARL17A', 'LRRC37A2']	['SPPL2C', 'MAPT', 'CRHR1', 'STH', 'LINC02210-CRHR1']	9	1311.33	3734	TRUE	2		https://biit.cs.ut.ee/gplink/l/aIb53M5aQV	https://biit.cs.ut.ee/gplink/l/untwGyBqRx	3	5569	159
chr22_50750975_A_G	10.3565	RABL2A	[]	['ACR', 'RABL2B', 'SHANK3', 'ARSA', 'CHKB']	8	770.694	3409	TRUE	1		https://biit.cs.ut.ee/gplink/l/OXsa52BURx	https://biit.cs.ut.ee/gplink/l/dk5KYL-pSY	1		4212
chr2_113370048_A_G	21.8341	CBWD1	[]	['CBWD2', 'PAX8', 'FOXD4L1', 'PSD4', 'RABL2A']	8	4301.95	3409	TRUE	1		https://biit.cs.ut.ee/gplink/l/IEv5uuMvTe	https://biit.cs.ut.ee/gplink/l/9WR7E50_Td	1		7672
chrX_24078103_G_A	12.1515	EIF2S3B	[]	['EIF2S3', 'KLHL15', 'ZFX', 'APOO', 'CXorf58']	1	36	113	TRUE	1		https://biit.cs.ut.ee/gplink/l/3Qqoh6TTSW	https://biit.cs.ut.ee/gplink/l/SGp_2P24RW	1		665
chr7_72736155_T_C	10.6788	TYW1	[]	['TYW1B', 'POM121', 'TRIM74', 'CALN1', 'SPDYE8P']	8	1184.32	3547	TRUE	1		https://biit.cs.ut.ee/gplink/l/SDTsE26mTk	https://biit.cs.ut.ee/gplink/l/ZAQIV71OSv	1		6349
chr6_31198575_A_G	13.8173	POU5F1B	['BTN3A2', 'HLA-DQB1', 'LST1', 'ZFP57', 'HLA-DRB5', 'HLA-C', 'RNF5', 'HLA-G', 'GABBR1', 'HLA-B', 'ZSCAN23', 'POU5F1', 'TCF19', 'CCHCR1']	['POU5F1', 'TCF19', 'CCHCR1', 'PSORS1C2', 'HLA-C']	2	632.212	1201	TRUE	1		https://biit.cs.ut.ee/gplink/l/Kr43ICEMQ8	https://biit.cs.ut.ee/gplink/l/QHTnTa0qSC	1	1907	967
chr1_46312150_C_T	11.5627	UQCRHL	[]	['UQCRH', 'LRRC41', 'NSUN4', 'RAD54L', 'FAAH']	2	39	886	TRUE	1		https://biit.cs.ut.ee/gplink/l/mmNxEggPRw	https://biit.cs.ut.ee/gplink/l/HECmB3C_SB	1		367
chr17_7319853_G_A	92.8772	EIF5AL1	['EIF5A']	['AC026954.2', 'GPS2', 'NEURL4', 'EIF5A', 'ACAP1']	8	3220.31	3409	TRUE	1		https://biit.cs.ut.ee/gplink/l/paSqfOziRZ	https://biit.cs.ut.ee/gplink/l/u994oNIrSK	1	924	924
chr16_87424419_GGCA_G	13.2866	MAP1LC3B2	[]	['FBXO31', 'MAP1LC3B', 'ZCCHC14', 'AC010531.1', 'C16orf95']	5	109.331	1522	TRUE	1		https://biit.cs.ut.ee/gplink/l/U0YBlep9Qp	https://biit.cs.ut.ee/gplink/l/yqasZDKlSJ	2		590
chr21_43028653_G_C	11.984	CBSL	['NDUFV3']	['CBS', 'PKNOX1', 'U2AF1', 'CRYAA', 'NDUFV3']	2	226.371	287	TRUE	1		https://biit.cs.ut.ee/gplink/l/qmALDQ-wSO	https://biit.cs.ut.ee/gplink/l/LUmyqqrDTr	4	924	12260
chr21_43022278_G_A	14.2475	U2AF1L5	[]	['PKNOX1', 'CBS', 'U2AF1', 'NDUFV3', 'WDR4']	6	464.45	2050	TRUE	1		https://biit.cs.ut.ee/gplink/l/Qs3MDOxCSS	https://biit.cs.ut.ee/gplink/l/1IEJObbKR8	1		12260
chr21_43727367_CCCTT_C	12.176	SIK1B	['PDXK', 'RRP1B', 'CSTB', 'SIK1']	['PDXK', 'CSTB', 'RRP1', 'RRP1B', 'HSF2BP']	6	387.069	2050	TRUE	1		https://biit.cs.ut.ee/gplink/l/0u7tfhuSTr	https://biit.cs.ut.ee/gplink/l/1bPMtXIDRm	1	5985	206
chr21_44029964_A_G	130.698	GATD3B	['PWP2', 'CSTB', 'GATD3A']	['TRAPPC10', 'PWP2', 'GATD3A', 'AGPAT3', 'ICOSLG']	5	595.796	1522	TRUE	3	1	https://biit.cs.ut.ee/gplink/l/UgIoog_oTX	https://biit.cs.ut.ee/gplink/l/bkaBxz7cS3	3	5962	8615
