# Supplementary material for: Trans-eQTL mapping prioritises USP18 as a negative regulator of interferon response at a lupus risk locus
Source: Nat Commun. 2025 Oct 2;16:8795. doi: 10.1038/s41467-025-63856-7 (PMC12491431; doi:10.1038/s41467-025-63856-7)
Supplement: Supplementary file 11 — Source Data [file 41467_2025_63856_MOESM11_ESM.xlsx]

## Sheet: Fig. 1B
ID	phenotype_id	variant_position	variant_chromosome	gene_name	log10p	chromosome	phenotype_pos	variant_position_cumulative_pos	phenotype_pos_cumulative_pos	eQTL_location_gene_name	phenotype_id_count
chr1_100295176_C_T	ENSG00000137996	100295176	1	RTCA	41.4	1	100266207	100295176	100266207	MIR553
chr1_100352622_G_C	ENSG00000079335	100352622	1	CDC14A	30.5571	1	100345001	100352622	100345001	CDC14A
chr1_100898110_AGT_A	ENSG00000162694	100898110	1	EXTL2	31.9634	1	100895179	100898110	100895179	SLC30A7
chr1_101109649_T_C	ENSG00000233184	101109649	1	AC093157.1	26.2241	1	101025878	101109649	101025878	RF00424
chr1_101371523_G_T	ENSG00000231671	101371523	1	LINC01307	231.859	1	101323337	101371523	101323337	LINC01307
chr1_10223903_A_G	ENSG00000142657	10223903	1	PGD	55.2092	1	10398592	10223903	10398592	AL358013.1
chr1_10224209_C_T	ENSG00000054523	10224209	1	KIF1B	54.6192	1	10210805	10224209	10210805	AL358013.1
chr1_103582934_C_T	ENSG00000240038	103582934	1	AMY2B	13.9043	1	103553815	103582934	103553815	ACTG1P4
chr1_10466087_G_A	ENSG00000160049	10466087	1	DFFA	11.3106	1	10472529	10466087	10472529	PEX14
chr1_1057980_C_A	ENSG00000272512	1057980	1	AL645608.7	38.0087	1	998051	1057980	998051	AL390719.1
chr1_1062389_CG_C	ENSG00000273443	1062389	1	AL645608.8	22.3419	1	1063288	1062389	1063288	AL645608.8
chr1_107049071_C_A	ENSG00000162631	107049071	1	NTNG1	30.9471	1	107140007	107049071	107140007	PRMT6
chr1_108158875_T_C	ENSG00000085491	108158875	1	SLC25A24	20.9307	1	108200849	108158875	108200849	AL359258.2
chr1_1082207_C_T	ENSG00000188290	1082207	1	HES4	13.9086	1	1000172	1082207	1000172	RNF223
chr1_108538346_T_G	ENSG00000162636	108538346	1	FAM102B	30.0337	1	108560089	108538346	108560089	FAM102B
chr1_108660691_G_C	ENSG00000162639	108660691	1	HENMT1	14.7307	1	108661526	108660691	108661526	HENMT1
chr1_108984862_G_A	ENSG00000197780	108984862	1	TAF13	19.4793	1	109076002	108984862	109076002	BX679664.2
chr1_109091719_C_T	ENSG00000273382	109091719	1	AL356488.3	19.065	1	109090858	109091719	109090858	AL356488.3
chr1_109163771_A_G	ENSG00000116299	109163771	1	KIAA1324	12.0091	1	109113679	109163771	109113679	C1orf194
chr1_109197926_G_T	ENSG00000031698	109197926	1	SARS	11.4381	1	109213918	109197926	109213918	SARS
chr1_109299649_C_T	ENSG00000134243	109299649	1	SORT1	35.6144	1	109397918	109299649	109397918	MYBPHL
chr1_109483259_A_G	ENSG00000174151	109483259	1	CYB561D1	18.9028	1	109494052	109483259	109494052	ATXN7L2
chr1_109522013_T_C	ENSG00000181754	109522013	1	AMIGO1	77.3915	1	109509738	109522013	109509738	AMIGO1
chr1_109595487_C_T	ENSG00000065135	109595487	1	GNAI3	12.3355	1	109548615	109595487	109548615	AL355310.1
chr1_109656105_C_G	ENSG00000168765	109656105	1	GSTM4	106.96	1	109656099	109656105	109656099	GSTM4
chr1_109736980_T_G	ENSG00000213366	109736980	1	GSTM2	16.2955	1	109668022	109736980	109668022	GSTM3
chr1_109741163_C_T	ENSG00000134202	109741163	1	GSTM3	202.491	1	109741038	109741163	109741038	GSTM3
chr1_109745935_C_A	ENSG00000134184	109745935	1	GSTM1	59.4731	1	109687814	109745935	109687814	GSTM3
chr1_110063942_C_T	ENSG00000258634	110063942	1	AL160006.1	14.1112	1	110058340	110063942	110058340	AL160006.1
chr1_110817180_G_A	ENSG00000177272	110817180	1	KCNA3	14.2674	1	110674940	110817180	110674940	NRBF2P3
chr1_110898379_G_GA	ENSG00000121931	110898379	1	LRIF1	15.2488	1	110963965	110898379	110963965	CD53
chr1_110899207_C_T	ENSG00000143119	110899207	1	CD53	14.8146	1	110871188	110899207	110871188	CD53
chr1_110906029_G_A	ENSG00000261654	110906029	1	AL360270.2	17.8264	1	110942353	110906029	110942353	CD53
chr1_111200219_A_G	ENSG00000156171	111200219	1	DRAM2	29.7619	1	111140216	111200219	111140216	CHI3L2
chr1_111200219_A_G	ENSG00000162777	111200219	1	DENND2D	67.6701	1	111204535	111200219	111204535	CHI3L2
chr1_111225997_A_G	ENSG00000134255	111225997	1	CEPT1	30.1187	1	111139627	111225997	111139627	DENND2D
chr1_111253720_CT_C	ENSG00000064886	111253720	1	CHI3L2	inf	1	111200771	111253720	111200771	CHIAP1
chr1_111424386_A_G	ENSG00000143110	111424386	1	C1orf162	15.0041	1	111473792	111424386	111473792	OVGP1
chr1_111425865_G_A	ENSG00000085465	111425865	1	OVGP1	61.9639	1	111427777	111425865	111427777	OVGP1
chr1_111427097_A_G	ENSG00000260948	111427097	1	AL390195.2	54.2924	1	111433068	111427097	111433068	OVGP1
chr1_111601463_G_C	ENSG00000231346	111601463	1	LINC01160	14.41	1	111608723	111601463	111608723	LINC01160
chr1_111710775_G_A	ENSG00000116473	111710775	1	RAP1A	25.6922	1	111542218	111710775	111542218	INKA2-AS1
chr1_111751383_T_G	ENSG00000064703	111751383	1	DDX20	13.5351	1	111755245	111751383	111755245	DDX20
chr1_112410115_G_A	ENSG00000143079	112410115	1	CTTNBP2NL	129.322	1	112396214	112410115	112396214	CTTNBP2NL
chr1_112514368_C_T	ENSG00000155363	112514368	1	MOV10	11.4728	1	112673141	112514368	112673141	AL354760.1
chr1_112602772_A_G	ENSG00000007341	112602772	1	ST7L	73.9736	1	112620825	112602772	112620825	CAPZA1
chr1_112664298_A_G	ENSG00000116489	112664298	1	CAPZA1	40.5071	1	112619805	112664298	112619805	MOV10
chr1_113024285_C_A	ENSG00000238198	113024285	1	AL357055.3	13.9939	1	113073105	113024285	113073105	AL357055.3
chr1_113028133_G_A	ENSG00000226419	113028133	1	SLC16A1-AS1	25.0068	1	112956415	113028133	112956415	AL357055.3
chr1_113537200_G_A	ENSG00000116793	113537200	1	PHTF1	26.8524	1	113759489	113537200	113759489	MTND5P20
chr1_113883379_G_A	ENSG00000188761	113883379	1	BCL2L15	20.4606	1	113887581	113883379	113887581	BCL2L15
chr1_113901277_G_A	ENSG00000134262	113901277	1	AP4B1	26.4469	1	113905201	113901277	113905201	DCLRE1B
chr1_113903258_G_A	ENSG00000118655	113903258	1	DCLRE1B	19.1039	1	113905141	113903258	113905141	DCLRE1B
chr1_114766857_T_G	ENSG00000052723	114766857	1	SIKE1	12.1738	1	114780685	114766857	114780685	CSDE1
chr1_115646756_G_A	ENSG00000173218	115646756	1	VANGL1	37.6344	1	115641970	115646756	115641970	VANGL1
chr1_116406090_G_A	ENSG00000203865	116406090	1	ATP1A1-AS1	23.2201	1	116418622	116406090	116418622	RNU6-817P
chr1_11653109_A_G	ENSG00000116663	11653109	1	FBXO6	28.8108	1	11664200	11653109	11664200	FBXO44
chr1_116539188_A_G	ENSG00000116815	116539188	1	CD58	34.4617	1	116571039	116539188	116571039	NAP1L4P1
chr1_11654311_T_G	ENSG00000116661	11654311	1	FBXO2	14.1997	1	11655785	11654311	11655785	FBXO44
chr1_11654311_T_G	ENSG00000132879	11654311	1	FBXO44	19.3173	1	11654375	11654311	11654375	FBXO44
chr1_117019172_G_T	ENSG00000134256	117019172	1	CD101	20.2656	1	117001750	117019172	117001750	CD101
chr1_117082772_T_C	ENSG00000116830	117082772	1	TTF2	15.3983	1	117060326	117082772	117060326	MIR942
chr1_117359879_T_A	ENSG00000271427	117359879	1	AL358072.1	13.0409	1	117365473	117359879	117365473	AL358072.1
chr1_117491515_A_AC	ENSG00000198162	117491515	1	MAN1A2	11.4335	1	117367449	117491515	117367449	AL157902.2
chr1_11749678_A_T	ENSG00000177674	11749678	1	AGTRAP	15.5229	1	11736084	11749678	11736084	C1orf167
chr1_11794614_C_A	ENSG00000177000	11794614	1	MTHFR	103.425	1	11806920	11794614	11806920	CLCN6
chr1_11804529_T_C	ENSG00000011021	11804529	1	CLCN6	38.8876	1	11806096	11804529	11806096	CLCN6
chr1_118921379_T_C	ENSG00000092607	118921379	1	TBX15	22.8858	1	118989556	118921379	118989556	TBX15
chr1_119035043_G_T	ENSG00000116874	119035043	1	WARS2	229.533	1	119140671	119035043	119140671	WARS2-IT1
chr1_11908147_A_G	ENSG00000285646	11908147	1	AL021155.2	78.4063	1	11908147	11908147	11908147	AL021155.2
chr1_119176476_G_A	ENSG00000231365	119176476	1	WARS2-AS1	116.995	1	119140396	119176476	119140396	WARS2
chr1_119712747_G_A	ENSG00000092621	119712747	1	PHGDH	11.045	1	119648411	119712747	119648411	HMGCS2
chr1_121422747_G_A	ENSG00000171943	121422747	1	SRGAP2C	60.8222	1	121184810	121422747	121184810	SRGAP2-AS1
chr1_121442201_T_C	ENSG00000273136	121442201	1	NBPF26	51.0489	1	120723949	121442201	120723949	SRGAP2-AS1
chr1_121478297_G_A	ENSG00000226067	121478297	1	LINC00623	22.7447	1	120913275	121478297	120913275	MTIF2P1
chr1_12204298_A_G	ENSG00000028137	12204298	1	TNFRSF1B	19.4615	1	12166991	12204298	12166991	MIR4632
chr1_1229369_G_GC	ENSG00000186891	1229369	1	TNFRSF18	12.9805	1	1206592	1229369	1206592	SDF4
chr1_1231710_CCCCCGGGAA_C	ENSG00000176022	1231710	1	B3GALT6	30.3047	1	1232226	1231710	1232226	SDF4
chr1_1232800_G_C	ENSG00000078808	1232800	1	SDF4	11.4881	1	1232031	1232800	1232031	B3GALT6
chr1_1258052_T_G	ENSG00000160072	1258052	1	ATAD3B	16.0004	1	1471769	1258052	1471769	AL162741.1
chr1_1259424_T_C	ENSG00000242485	1259424	1	MRPL20	13.6493	1	1407293	1259424	1407293	AL162741.1
chr1_1287315_G_C	ENSG00000162572	1287315	1	SCNN1D	11.2468	1	1280436	1287315	1280436	SCNN1D
chr1_13714219_GTTGA_G	ENSG00000116731	13714219	1	PRDM2	16.5149	1	13700198	13714219	13700198	PRDM2
chr1_1389777_G_A	ENSG00000224870	1389777	1	MRPL20-AS1	18.3894	1	1399522	1389777	1399522	CCNL2
chr1_1409306_A_G	ENSG00000272455	1409306	1	AL391244.2	39.7933	1	1409096	1409306	1409096	AL391244.2
chr1_1419214_A_G	ENSG00000127054	1419214	1	INTS11	12.602	1	1324691	1419214	1324691	AL391244.1
chr1_1419214_A_G	ENSG00000235098	1419214	1	ANKRD65	29.1688	1	1421769	1419214	1421769	AL391244.1
chr1_146011683_A_G	ENSG00000233396	146011683	1	LINC01719	11.2862	1	146052566	146011683	146052566	TXNIP
chr1_146999789_AT_A	ENSG00000268043	146999789	1	NBPF12	18.029	1	146938744	146999789	146938744	AC244394.2
chr1_147218427_C_CG	ENSG00000131781	147218427	1	FMO5	13.1846	1	147243050	147218427	147243050	RPL7AP15
chr1_147225802_G_A	ENSG00000131791	147225802	1	PRKAB2	13.7604	1	147172550	147225802	147172550	RPL7AP15
chr1_147337830_A_G	ENSG00000278811	147337830	1	LINC00624	53.9125	1	147517875	147337830	147517875	AC242426.1
chr1_147370431_G_C	ENSG00000131778	147370431	1	CHD1L	11.9361	1	147242654	147370431	147242654	OR13Z1P
chr1_14744391_G_C	ENSG00000189337	14744391	1	KAZN	12.9353	1	13892792	14744391	13892792	TBCAP2
chr1_147604173_A_C	ENSG00000116128	147604173	1	BCL9	15.0062	1	147541501	147604173	147541501	BCL9
chr1_147647471_G_A	ENSG00000162836	147647471	1	ACP6	219.853	1	147670524	147647471	147670524	ACP6
chr1_148138920_G_T	ENSG00000263956	148138920	1	NBPF11	36.0609	1	148152322	148138920	148152322	ABHD17AP1
chr1_148341551_A_T	ENSG00000270629	148341551	1	NBPF14	26.3594	1	148679742	148341551	148679742	RNU1-122P
chr1_149881539_G_C	ENSG00000270276	149881539	1	HIST2H4B	17.3576	1	149861210	149881539	149861210	HIST2H2BE
chr1_149984406_A_T	ENSG00000014914	149984406	1	MTMR11	12.9937	1	149936879	149984406	149936879	OTUD7B
chr1_150283177_T_C	ENSG00000143374	150283177	1	TARS2	16.4828	1	150487364	150283177	150487364	CIART
chr1_150500305_A_G	ENSG00000266472	150500305	1	MRPS21	15.2272	1	150293720	150500305	150293720	ECM1
chr1_150572164_C_T	ENSG00000143420	150572164	1	ENSA	13.5268	1	150629612	150572164	150629612	ADAMTSL4-AS1
chr1_150575462_G_A	ENSG00000143369	150575462	1	ECM1	32.5477	1	150508062	150575462	150508062	ADAMTSL4-AS1
chr1_150757317_G_A	ENSG00000143387	150757317	1	CTSK	151.166	1	150808260	150757317	150808260	CTSS
chr1_150757317_G_A	ENSG00000143437	150757317	1	ARNT	17.7296	1	150876708	150757317	150876708	CTSS
chr1_150759142_T_C	ENSG00000163131	150759142	1	CTSS	235.678	1	150765792	150759142	150765792	CTSS
chr1_150925201_A_T	ENSG00000143418	150925201	1	CERS2	24.97	1	150975004	150925201	150975004	SETDB1
chr1_151063152_A_C	ENSG00000143458	151063152	1	GABPB2	34.4043	1	151070578	151063152	151070578	MLLT11
chr1_151096070_A_G	ENSG00000197622	151096070	1	CDC42SE1	21.362	1	151070325	151096070	151070325	RPS29P29
chr1_151156778_A_G	ENSG00000163155	151156778	1	LYSMD1	13.2933	1	151165948	151156778	151165948	SCNM1
chr1_151254895_A_G	ENSG00000159352	151254895	1	PSMD4	12.1626	1	151254703	151254895	151254703	PSMD4
chr1_151313347_G_A	ENSG00000143398	151313347	1	PIP5K1A	11.8823	1	151197949	151313347	151197949	RN7SL444P
chr1_151501328_A_G	ENSG00000143375	151501328	1	CGN	17.4695	1	151510510	151501328	151510510	CGN
chr1_15176156_C_T	ENSG00000171729	15176156	1	TMEM51	45.6475	1	15152532	15176156	15152532	C1orf195
chr1_151770322_T_C	ENSG00000182134	151770322	1	TDRKH	32.3536	1	151791416	151770322	151791416	AL589765.4
chr1_151773069_GTCTC_G	ENSG00000203288	151773069	1	TDRKH-AS1	11.4322	1	151790804	151773069	151790804	AL589765.4
chr1_151875650_A_T	ENSG00000159445	151875650	1	THEM4	112.959	1	151909637	151875650	151909637	AL450992.2
chr1_151896416_C_T	ENSG00000197747	151896416	1	S100A10	132.401	1	151993859	151896416	151993859	AL450992.2
chr1_152039910_C_T	ENSG00000163191	152039910	1	S100A11	38.5257	1	152047907	152039910	152047907	S100A11
chr1_152786180_C_A	ENSG00000186226	152786180	1	LCE1E	22.8841	1	152786214	152786180	152786214	LCE1E
chr1_152908247_A_G	ENSG00000163207	152908247	1	IVL	16.9819	1	152908546	152908247	152908546	IVL
chr1_153264301_T_A	ENSG00000203782	153264301	1	LOR	14.177	1	153259687	153264301	153259687	LOR
chr1_153343103_A_G	ENSG00000163218	153343103	1	PGLYRP4	12.5309	1	153348841	153343103	153348841	PGLYRP4
chr1_153649744_G_A	ENSG00000189171	153649744	1	S100A13	148.904	1	153631360	153649744	153631360	SNAPIN
chr1_153650660_G_C	ENSG00000196154	153650660	1	S100A4	15.1324	1	153550136	153650660	153550136	SNAPIN
chr1_153652315_G_A	ENSG00000272030	153652315	1	AL162258.2	15.4955	1	153634397	153652315	153634397	SNAPIN
chr1_153658595_G_A	ENSG00000160679	153658595	1	CHTOP	14.2343	1	153633982	153658595	153633982	SNAPIN
chr1_153673404_T_A	ENSG00000197956	153673404	1	S100A6	21.9256	1	153536244	153673404	153536244	ILF2
chr1_153683876_T_G	ENSG00000143621	153683876	1	ILF2	12.3947	1	153671028	153683876	153671028	NPR 1,00
chr1_1537160_T_G	ENSG00000197785	1537160	1	ATAD3A	11.1562	1	1512151	1537160	1512151	TMEM240
chr1_153739907_G_T	ENSG00000169418	153739907	1	NPR 1,00	12.6841	1	153678688	153739907	153678688	AL513523.4
chr1_153747169_T_C	ENSG00000198837	153747169	1	DENND4B	11.2695	1	153946718	153747169	153946718	AL513523.4
chr1_153775743_C_T	ENSG00000143554	153775743	1	SLC27A3	51.165	1	153774354	153775743	153774354	SLC27A3
chr1_153809412_G_A	ENSG00000143578	153809412	1	CREB3L4	24.2204	1	153967534	153809412	153967534	AL513523.2
chr1_153893060_G_A	ENSG00000160741	153893060	1	CRTC2	14.3701	1	153958615	153893060	153958615	AL831737.1
chr1_153923949_C_T	ENSG00000284738	153923949	1	AL358472.5	156.27	1	153923337	153923949	153923337	GATAD2B
chr1_154166689_C_CT	ENSG00000143569	154166689	1	UBAP2L	16.6624	1	154220179	154166689	154220179	RN7SL431P
chr1_154279150_A_G	ENSG00000143575	154279150	1	HAX1	72.2206	1	154272511	154279150	154272511	HAX1
chr1_15429180_G_A	ENSG00000142634	15429180	1	EFHD2	11.4681	1	15409888	15429180	15409888	CTRC
chr1_154395422_C_T	ENSG00000160712	154395422	1	IL6R	51.333	1	154405193	154395422	154405193	IL6R
chr1_154395422_C_T	ENSG00000228013	154395422	1	IL6R-AS1	11.1591	1	154406564	154395422	154406564	IL6R
chr1_154613536_C_T	ENSG00000160716	154613536	1	CHRNB2	13.5154	1	154567781	154613536	154567781	ADAR
chr1_154861502_T_G	ENSG00000143603	154861502	1	KCNN3	14.0551	1	154870281	154861502	154870281	KCNN3
chr1_15490595_C_T	ENSG00000116771	15490595	1	AGMAT	76.0254	1	15585051	15490595	15585051	CELA2B
chr1_154939175_C_G	ENSG00000163344	154939175	1	PMVK	13.7717	1	154936719	154939175	154936719	AL451085.1
chr1_155061442_C_T	ENSG00000143537	155061442	1	ADAM15	102.631	1	155050566	155061442	155050566	EFNA4
chr1_155208991_T_A	ENSG00000185499	155208991	1	MUC1	22.7364	1	155192916	155208991	155192916	THBS3
chr1_155215184_G_A	ENSG00000169231	155215184	1	THBS3	48.7821	1	155209051	155215184	155209051	AC234582.2
chr1_155242420_A_G	ENSG00000177628	155242420	1	GBA	30.7143	1	155244699	155242420	155244699	GBA
chr1_155348517_G_C	ENSG00000163374	155348517	1	YY1AP1	17.2966	1	155689000	155348517	155689000	MIR555
chr1_15583400_A_G	ENSG00000237301	15583400	1	AL121992.1	57.1954	1	15603626	15583400	15603626	AGMAT
chr1_156004180_G_A	ENSG00000143622	156004180	1	RIT1	21.1787	1	155911404	156004180	155911404	AL355388.3
chr1_156178005_C_A	ENSG00000196189	156178005	1	SEMA4A	50.0309	1	156147366	156178005	156147366	RF00568
chr1_156193927_T_C	ENSG00000163472	156193927	1	TMEM79	11.3877	1	156282935	156193927	156282935	SLC25A44
chr1_156260415_C_A	ENSG00000260238	156260415	1	PMF1-BGLAP	14.0308	1	156212982	156260415	156212982	PAQR6
chr1_156263688_T_C	ENSG00000160781	156263688	1	PAQR6	36.5351	1	156248117	156263688	156248117	PAQR6
chr1_156285665_G_A	ENSG00000198715	156285665	1	GLMP	14.1028	1	156295689	156285665	156295689	TMEM79
chr1_156290761_G_A	ENSG00000163468	156290761	1	CCT3	35.6886	1	156367873	156290761	156367873	GLMP
chr1_156583310_AG_A	ENSG00000187862	156583310	1	TTC24	37.8208	1	156579727	156583310	156579727	TTC24
chr1_156626874_A_G	ENSG00000160818	156626874	1	GPATCH4	12.5309	1	156601496	156626874	156601496	HAPLN2
chr1_156661854_G_C	ENSG00000229953	156661854	1	AL590666.2	13.014	1	156661424	156661854	156661424	AL590666.2
chr1_156664847_A_G	ENSG00000272068	156664847	1	AL365181.2	21.4271	1	156641004	156664847	156641004	AL590666.2
chr1_156664847_A_G	ENSG00000272405	156664847	1	AL365181.3	18.9376	1	156644887	156664847	156644887	AL590666.2
chr1_156716213_A_C	ENSG00000143303	156716213	1	RRNAD1	11.8405	1	156728442	156716213	156728442	AL590666.1
chr1_156731580_T_C	ENSG00000143314	156731580	1	MRPL24	32.083	1	156741590	156731580	156741590	ISG20L2
chr1_156826905_T_C	ENSG00000143321	156826905	1	HDGF	13.6761	1	156766925	156826905	156766925	SH2D2A
chr1_156828046_G_C	ENSG00000143319	156828046	1	ISG20L2	11.4164	1	156728799	156828046	156728799	SH2D2A
chr1_15729436_T_C	ENSG00000162461	15729436	1	SLC25A34	45.1543	1	15736258	15729436	15736258	SLC25A34
chr1_157716547_G_T	ENSG00000160856	157716547	1	FCRL3	80.4066	1	157700769	157716547	157700769	AL356276.2
chr1_15800181_G_A	ENSG00000116809	15800181	1	ZBTB17	12.6716	1	15976132	15800181	15976132	RPL12P14
chr1_15858628_T_C	ENSG00000065526	15858628	1	SPEN	13.7176	1	15847707	15858628	15847707	AL450998.2
chr1_158927047_G_A	ENSG00000163564	158927047	1	PYHIN1	82.6966	1	158930796	158927047	158930796	PYHIN1
chr1_159091569_A_G	ENSG00000163568	159091569	1	AIM2	76.6763	1	159147096	159091569	159147096	RAD1P2
chr1_1594570_A_G	ENSG00000197530	1594570	1	MIB2	16.836	1	1615415	1594570	1615415	FNDC10
chr1_15971097_G_A	ENSG00000173641	15971097	1	HSPB7	22.6989	1	16019594	15971097	16019594	AL355994.4
chr1_160244237_T_C	ENSG00000162735	160244237	1	PEX19	27.7035	1	160286348	160244237	160286348	AL139011.1
chr1_160244618_C_A	ENSG00000132716	160244618	1	DCAF8	27.2229	1	160262531	160244618	160262531	AL139011.1
chr1_16032190_C_G	ENSG00000186510	16032190	1	CLCNKA	30.5394	1	16018875	16032190	16018875	AL355994.2
chr1_160342475_T_G	ENSG00000162734	160342475	1	PEA15	14.3582	1	160205337	160342475	160205337	NCSTN
chr1_160378937_G_A	ENSG00000162738	160378937	1	VANGL2	24.0532	1	160400564	160378937	160400564	NHLH1
chr1_160564894_T_A	ENSG00000066294	160564894	1	CD84	63.4844	1	160579516	160564894	160579516	CD84
chr1_160568011_G_A	ENSG00000162739	160568011	1	SLAMF6	39.1472	1	160523262	160568011	160523262	CD84
chr1_160648558_T_C	ENSG00000228863	160648558	1	AL121985.1	29.1099	1	160670778	160648558	160670778	SLAMF1
chr1_160712046_C_G	ENSG00000117091	160712046	1	CD48	12.7434	1	160711831	160712046	160711831	CD48
chr1_160742014_A_T	ENSG00000026751	160742014	1	SLAMF7	149.469	1	160739057	160742014	160739057	SLAMF7
chr1_160818710_C_A	ENSG00000122224	160818710	1	LY9	37.5938	1	160796074	160818710	160796074	LY9
chr1_160836821_C_T	ENSG00000122223	160836821	1	CD244	198.415	1	160862887	160836821	160862887	PPIAP37
chr1_1609890_C_T	ENSG00000248333	1609890	1	CDK11B	18.7897	1	1659012	1609890	1659012	MIB2
chr1_161021086_C_A	ENSG00000158769	161021086	1	F11R	41.2198	1	161021343	161021086	161021343	F11R
chr1_161030674_C_G	ENSG00000270149	161030674	1	AL591806.3	28.2289	1	161038962	161030674	161038962	AL591806.2
chr1_161072273_C_A	ENSG00000158773	161072273	1	USF1	16.3576	1	161045977	161072273	161045977	ARHGAP30
chr1_161075338_G_A	ENSG00000215845	161075338	1	TSTD1	96.6594	1	161038977	161075338	161038977	ARHGAP30
chr1_161141656_C_A	ENSG00000162755	161141656	1	KLHDC9	12.2006	1	161098361	161141656	161098361	RF01225
chr1_161151389_C_G	ENSG00000143224	161151389	1	PPOX	13.0842	1	161166056	161151389	161166056	UFC1
chr1_161208894_T_C	ENSG00000158869	161208894	1	FCER1G	27.0208	1	161215234	161208894	161215234	FCER1G
chr1_161216523_C_T	ENSG00000158864	161216523	1	NDUFS2	26.265	1	161197104	161216523	161197104	FCER1G
chr1_161314434_A_AGT	ENSG00000143252	161314434	1	SDHC	21.7915	1	161314257	161314434	161314257	SDHC
chr1_161424452_T_C	ENSG00000283317	161424452	1	AL831711.1	16.6894	1	161440996	161424452	161440996	AL592295.2
chr1_161638370_G_A	ENSG00000072694	161638370	1	FCGR2B	18.6937	1	161663147	161638370	161663147	FCGR3B
chr1_161671594_G_A	ENSG00000234211	161671594	1	AL451067.1	49.6799	1	161674824	161671594	161674824	AL451067.1
chr1_161687437_A_G	ENSG00000143226	161687437	1	FCGR2A	31.1907	1	161505430	161687437	161505430	RPL31P11
chr1_161706604_T_C	ENSG00000162746	161706604	1	FCRLB	35.7024	1	161721563	161706604	161721563	FCRLA
chr1_161707560_A_G	ENSG00000132185	161707560	1	FCRLA	225.143	1	161706972	161707560	161706972	FCRLA
chr1_161730298_C_T	ENSG00000081721	161730298	1	DUSP12	11.1314	1	161749758	161730298	161749758	RN7SL466P
chr1_161767746_T_C	ENSG00000118217	161767746	1	ATF6	46.5463	1	161766320	161767746	161766320	ATF6
chr1_16206527_C_T	ENSG00000142632	16206527	1	ARHGEF19	244.724	1	16212652	16206527	16212652	ARHGEF19
chr1_162620472_A_G	ENSG00000162733	162620472	1	DDR2	22.2719	1	162631373	162620472	162631373	DDR2
chr1_162726458_A_G	ENSG00000132196	162726458	1	HSD17B7	17.0681	1	162790702	162726458	162790702	RN7SL861P
chr1_16318263_C_A	ENSG00000132881	16318263	1	CPLANE2	28.3512	1	16237183	16318263	16237183	FBXO42
chr1_163310724_T_C	ENSG00000232995	163310724	1	AL592435.1	36.974	1	163321894	163310724	163321894	RGS5
chr1_163311300_C_T	ENSG00000143248	163311300	1	RGS5	51.8018	1	163321791	163311300	163321791	RGS5
chr1_163366686_G_C	ENSG00000143228	163366686	1	NUF2	40.8545	1	163266576	163366686	163266576	AL592435.1
chr1_16451317_G_C	ENSG00000226029	16451317	1	LINC01772	34.79	1	16460948	16451317	16460948	LINC01772
chr1_165631030_T_A	ENSG00000143198	165631030	1	MGST3	189.83	1	165631213	165631030	165631213	MGST3
chr1_165687363_A_G	ENSG00000143149	165687363	1	ALDH9A1	70.1949	1	165698863	165687363	165698863	AL451074.2
chr1_165770361_C_T	ENSG00000224358	165770361	1	TMCO1-AS1	58.3929	1	165768929	165770361	165768929	TMCO1-AS1
chr1_165842249_C_A	ENSG00000143179	165842249	1	UCK2	13.416	1	165827614	165842249	165827614	TMCO1
chr1_1659060_G_A	ENSG00000189339	1659060	1	SLC35E2B	inf	1	1692728	1659060	1692728	CDK11B
chr1_166827687_G_C	ENSG00000143157	166827687	1	POGK	14.8489	1	166839447	166827687	166839447	POGK
chr1_166924949_G_A	ENSG00000143194	166924949	1	MAEL	56.7255	1	166975582	166924949	166975582	TADA1
chr1_166924949_G_A	ENSG00000143195	166924949	1	ILDR2	77.4391	1	166975540	166924949	166975540	TADA1
chr1_166924949_G_A	ENSG00000152382	166924949	1	TADA1	16.0405	1	166876264	166924949	166876264	TADA1
chr1_1674868_G_A	ENSG00000215790	1674868	1	SLC35E2A	55.3602	1	1745999	1674868	1745999	AL691432.1
chr1_167558504_G_A	ENSG00000143162	167558504	1	CREG1	27.3968	1	167553805	167558504	167553805	CREG1
chr1_167606416_C_T	ENSG00000198771	167606416	1	RCSD1	25.7655	1	167630093	167606416	167630093	AL031733.1
chr1_167650745_C_T	ENSG00000241666	167650745	1	AL031733.2	14.3592	1	167630674	167650745	167630674	AL031733.2
chr1_167734713_T_C	ENSG00000197965	167734713	1	MPZL1	83.6953	1	167721192	167734713	167721192	MPZL1
chr1_167911421_C_T	ENSG00000143158	167911421	1	MPC2	26.2399	1	167937072	167911421	167937072	ADCY10
chr1_168117505_C_T	ENSG00000143164	168117505	1	DCAF6	14.3289	1	167935783	168117505	167935783	GPR161
chr1_168182092_C_CT	ENSG00000143155	168182092	1	TIPRL	13.0491	1	168178962	168182092	168178962	TIPRL
chr1_168260943_T_C	ENSG00000143178	168260943	1	TBX19	41.7884	1	168280877	168260943	168280877	RNU6-1310P
chr1_168527711_C_G	ENSG00000143185	168527711	1	XCL2	26.9866	1	168543997	168527711	168543997	AL031736.1
chr1_1689221_G_A	ENSG00000008128	1689221	1	CDK11A	21.831	1	1724357	1689221	1724357	SLC35E2B
chr1_169045197_C_T	ENSG00000143153	169045197	1	ATP1B1	44.543	1	169105697	169045197	169105697	RNA5SP66
chr1_169314074_T_TGAAA	ENSG00000143156	169314074	1	NME7	113.556	1	169367948	169314074	169367948	Z99758.1
chr1_169522317_G_A	ENSG00000117479	169522317	1	SLC19A2	18.1959	1	169485944	169522317	169485944	AL021068.1
chr1_169605819_G_T	ENSG00000198734	169605819	1	F5	11.0321	1	169586588	169605819	169586588	F5
chr1_16960919_T_C	ENSG00000219481	16960919	1	NBPF1	28.1726	1	16613562	16960919	16613562	AL049569.1
chr1_169611892_G_A	ENSG00000171806	169611892	1	METTL18	41.8053	1	169794963	169611892	169794963	SELP
chr1_16972001_A_G	ENSG00000238142	16972001	1	BX284668.5	18.4436	1	16889649	16972001	16889649	AL049569.1
chr1_169743457_G_A	ENSG00000075945	169743457	1	KIFAP3	11.6973	1	170085208	169743457	170085208	AL021940.1
chr1_169854519_C_T	ENSG00000188404	169854519	1	SELL	17.062	1	169711702	169854519	169711702	RN7SL333P
chr1_169891332_G_A	ENSG00000000457	169891332	1	SCYL3	21.5187	1	169894267	169891332	169894267	SCYL3
chr1_169912320_T_A	ENSG00000000460	169912320	1	C1orf112	20.7349	1	169662007	169912320	169662007	SCYL3
chr1_17043043_C_A	ENSG00000159363	17043043	1	ATP13A2	28.0125	1	17011928	17043043	17011928	SDHB
chr1_170448489_A_T	ENSG00000120370	170448489	1	GORAB	17.8603	1	170532129	170448489	170532129	HAUS4P1
chr1_170631152_TGTGTTGGGCTGTGGGGACAA_T	ENSG00000116132	170631152	1	PRRX1	12.2775	1	170662728	170631152	170662728	PRRX1
chr1_17087810_C_A	ENSG00000117115	17087810	1	PADI2	58.0493	1	17119451	17087810	17119451	PADI2
chr1_171746445_G_A	ENSG00000117533	171746445	1	VAMP4	58.6209	1	171742074	171746445	171742074	VAMP4
chr1_171794382_C_A	ENSG00000010165	171794382	1	EEF1AKNMT	87.3683	1	171781660	171794382	171781660	AL031864.1
chr1_172119085_C_T	ENSG00000197959	172119085	1	DNM3	37.5477	1	171841498	172119085	171841498	MIR3120
chr1_172389976_A_G	ENSG00000135845	172389976	1	PIGC	25.0111	1	172444086	172389976	172444086	RNU6-157P
chr1_173447572_A_T	ENSG00000117592	173447572	1	PRDX6	13.3957	1	173477330	173447572	173477330	AL645568.1
chr1_173760292_TACTC_T	ENSG00000117593	173760292	1	DARS2	19.8635	1	173824568	173760292	173824568	BX248409.1
chr1_173827031_A_G	ENSG00000120334	173827031	1	CENPL	18.1539	1	173824720	173827031	173824720	CENPL
chr1_174466206_A_G	ENSG00000234741	174466206	1	GAS5	20.0417	1	173868882	174466206	173868882	GPR52
chr1_174678302_T_C	ENSG00000120333	174678302	1	MRPS14	11.256	1	175023425	174678302	175023425	BANF1P4
chr1_175123538_C_T	ENSG00000235750	175123538	1	KIAA0040	14.4279	1	175192999	175123538	175192999	TNN
chr1_175983396_C_A	ENSG00000227740	175983396	1	AL513329.1	11.021	1	175920513	175983396	175920513	SCARNA3
chr1_176031453_A_G	ENSG00000143207	176031453	1	COP 1	18.7716	1	176207286	176031453	176207286	AL590723.1
chr1_1774721_A_G	ENSG00000231050	1774721	1	AL109917.1	30.8099	1	1891471	1774721	1891471	NADK
chr1_1775447_G_A	ENSG00000008130	1775447	1	NADK	17.1604	1	1780457	1775447	1780457	NADK
chr1_179055750_A_G	ENSG00000116199	179055750	1	FAM20B	36.5366	1	179025804	179055750	179025804	AL139132.1
chr1_179084459_C_T	ENSG00000143322	179084459	1	ABL2	25.7916	1	179229684	179084459	179229684	TOR3A
chr1_179095990_C_T	ENSG00000186283	179095990	1	TOR3A	25.6391	1	179082070	179095990	179082070	TOR3A
chr1_179341565_C_T	ENSG00000057252	179341565	1	SOAT1	17.0532	1	179293714	179341565	179293714	AXDND1
chr1_179929416_CTTTGTAA_C	ENSG00000143337	179929416	1	TOR1AIP1	45.827	1	179882042	179929416	179882042	AL353708.2
chr1_180182625_C_T	ENSG00000116260	180182625	1	QSOX1	95.5226	1	180154869	180182625	180154869	QSOX1
chr1_180344238_C_G	ENSG00000121454	180344238	1	LHX4	12.1953	1	180230264	180344238	180230264	VDAC1P4
chr1_181056364_AAATAATAATAATAAT_A	ENSG00000153029	181056364	1	MR1	13.4039	1	181033425	181056364	181033425	MR1
chr1_181176748_A_G	ENSG00000237292	181176748	1	LINC01732	16.177	1	181174484	181176748	181174484	LINC01732
chr1_181430744_C_T	ENSG00000198216	181430744	1	CACNA1E	260.428	1	181317690	181430744	181317690	CACNA1E
chr1_182368567_T_C	ENSG00000135821	182368567	1	GLUL	27.4842	1	182392206	182368567	182392206	GLUL
chr1_182532374_G_A	ENSG00000135828	182532374	1	RNASEL	15.3172	1	182589256	182532374	182589256	RF00017
chr1_182808270_A_G	ENSG00000135838	182808270	1	NPL	12.6903	1	182789293	182808270	182789293	NPL
chr1_182998336_G_GGCAAA	ENSG00000224468	182998336	1	LAMC1-AS1	25.5623	1	183141282	182998336	183141282	RNU6-41P
chr1_183123365_C_T	ENSG00000135862	183123365	1	LAMC1	33.1432	1	183023420	183123365	183023420	LAMC1-AS1
chr1_183200555_T_C	ENSG00000058085	183200555	1	LAMC2	18.7242	1	183186238	183200555	183186238	LAMC2
chr1_183520068_G_A	ENSG00000116698	183520068	1	SMG7	42.7013	1	183472216	183520068	183472216	SMG7-AS1
chr1_183750624_TGGA_T	ENSG00000162704	183750624	1	ARPC5	17.9015	1	183635783	183750624	183635783	AL590422.1
chr1_183829667_G_A	ENSG00000143344	183829667	1	RGL1	22.5	1	183636085	183829667	183636085	AL590422.1
chr1_184046529_G_A	ENSG00000198860	184046529	1	TSEN15	44.061	1	184051651	184046529	184051651	TSEN15
chr1_184718442_C_T	ENSG00000116406	184718442	1	EDEM3	92.7006	1	184754907	184718442	184754907	EDEM3
chr1_1848037_C_CTA	ENSG00000268575	1848037	1	AL031282.2	53.0911	1	1737688	1848037	1737688	GNB1
chr1_184943605_G_GA	ENSG00000135842	184943605	1	FAM129A	27.2636	1	184974508	184943605	184974508	FAM129A
chr1_185375632_A_G	ENSG00000116679	185375632	1	IVNS1ABP	80.8707	1	185317273	185375632	185317273	AL078644.1
chr1_186513275_C_G	ENSG00000229739	186513275	1	AL596220.1	38.8426	1	186435161	186513275	186435161	AL096803.3
chr1_186580894_C_T	ENSG00000116703	186580894	1	PDC	13.2381	1	186461122	186580894	186461122	AL096803.2
chr1_18913232_G_A	ENSG00000159423	18913232	1	ALDH4A1	15.9332	1	18902724	18913232	18902724	AL080251.1
chr1_19064683_G_A	ENSG00000127481	19064683	1	UBR4	12.1391	1	19210266	19064683	19210266	AL137127.1
chr1_19246319_A_G	ENSG00000127463	19246319	1	EMC1	81.1188	1	19251527	19246319	19251527	EMC1
chr1_19254732_G_A	ENSG00000053372	19254732	1	MRTO4	70.5586	1	19251805	19254732	19251805	MRTO4
chr1_192617934_T_C	ENSG00000127074	192617934	1	RGS13	12.7891	1	192636138	192617934	192636138	RGS13
chr1_192807284_A_G	ENSG00000116741	192807284	1	RGS2	30.5115	1	192809039	192807284	192809039	RGS2
chr1_193104652_T_G	ENSG00000116750	193104652	1	UCHL5	13.7367	1	193060080	193104652	193060080	GLRX2
chr1_19311596_G_C	ENSG00000162482	19311596	1	AKR7A3	11.4464	1	19288770	19311596	19288770	AKR7A2
chr1_19311815_A_G	ENSG00000053371	19311815	1	AKR7A2	38.3931	1	19312146	19311815	19312146	AKR7A2
chr1_193207900_T_C	ENSG00000023572	193207900	1	GLRX2	19.4002	1	193106114	193207900	193106114	B3GALT2
chr1_19321896_G_A	ENSG00000040487	19321896	1	PQLC2	11.4702	1	19312326	19321896	19312326	PQLC2
chr1_19366634_C_A	ENSG00000158747	19366634	1	NBL1	17.1498	1	19596979	19366634	19596979	PQLC2
chr1_19714126_G_A	ENSG00000158748	19714126	1	HTR6	13.9658	1	19664875	19714126	19664875	HTR6
chr1_198231166_T_C	ENSG00000151414	198231166	1	NEK7	11.0937	1	198156994	198231166	198156994	PRR13P1
chr1_19881129_C_T	ENSG00000169914	19881129	1	OTUD3	60.011	1	19882395	19881129	19882395	OTUD3
chr1_200412325_T_C	ENSG00000230623	200412325	1	AC104461.1	13.1535	1	200333193	200412325	200333193	ZNF281
chr1_200476037_T_A	ENSG00000282849	200476037	1	AL359834.1	11.0048	1	200483604	200476037	200483604	AL359834.1
chr1_200628560_T_C	ENSG00000118200	200628560	1	CAMSAP2	22.557	1	200739558	200628560	200739558	KIF14
chr1_200638338_A_G	ENSG00000260088	200638338	1	AL445483.1	51.3167	1	200669507	200638338	200669507	KIF14
chr1_200655915_C_G	ENSG00000118197	200655915	1	DDX59	158.188	1	200669907	200655915	200669907	AL445483.1
chr1_200999751_G_A	ENSG00000229191	200999751	1	AL358473.1	18.3773	1	201023949	200999751	201023949	KIF21B
chr1_201181011_C_T	ENSG00000116857	201181011	1	TMEM9	44.9823	1	201171574	201181011	201171574	TMEM9
chr1_201405525_C_T	ENSG00000159166	201405525	1	LAD1	82.6388	1	201399915	201405525	201399915	LAD1
chr1_201479636_A_C	ENSG00000159176	201479636	1	CSRP1	12.6717	1	201509456	201479636	201509456	PHLDA3
chr1_201507672_G_T	ENSG00000224536	201507672	1	AC096677.1	16.1095	1	201507241	201507672	201507241	AC096677.1
chr1_201983182_T_G	ENSG00000176393	201983182	1	RNPEP	17.5753	1	201982372	201983182	201982372	RNPEP
chr1_202167009_G_T	ENSG00000143851	202167009	1	PTPN7	60.784	1	202161588	202167009	202161588	PTPRVP
chr1_202515946_G_A	ENSG00000077152	202515946	1	UBE2T	12.6379	1	202341980	202515946	202341980	RF00156
chr1_202812036_G_A	ENSG00000117139	202812036	1	KDM5B	55.6976	1	202809470	202812036	202809470	PCAT6
chr1_202812036_G_A	ENSG00000228288	202812036	1	PCAT6	21.7807	1	202810954	202812036	202810954	PCAT6
chr1_202935713_G_T	ENSG00000117153	202935713	1	KLHL12	13.9996	1	202928636	202935713	202928636	KLHL12
chr1_202947353_C_A	ENSG00000159348	202947353	1	CYB5R1	15.5661	1	202967275	202947353	202967275	ADIPOR1
chr1_203077067_A_G	ENSG00000143847	203077067	1	PPFIA4	11.7435	1	203026498	203077067	203026498	MYOG
chr1_203180778_C_T	ENSG00000133055	203180778	1	MYBPH	19.6154	1	203175826	203180778	203175826	MYBPH
chr1_203186952_T_C	ENSG00000133048	203186952	1	CHI3L1	71.5513	1	203186704	203186952	203186704	CHI3L1
chr1_203253749_A_G	ENSG00000133063	203253749	1	CHIT1	18.2931	1	203273641	203253749	203273641	NPM1P40
chr1_203276086_A_G	ENSG00000233791	203276086	1	LINC01136	15.2273	1	203305309	203276086	203305309	CHIT1
chr1_203278831_A_T	ENSG00000231507	203278831	1	LINC01353	13.1773	1	203287152	203278831	203287152	CHIT1
chr1_203782329_C_T	ENSG00000122188	203782329	1	LAX1	34.7657	1	203765176	203782329	203765176	ZC3H11A
chr1_203800988_A_T	ENSG00000164967	203800988	1	RPP25L	11.9569	9	34612104	203800988	1568696607	ZBED6	3
chr1_204527701_C_CTT	ENSG00000133056	204527701	1	PIK3C2B	12.1429	1	204494724	204527701	204494724	AL512306.1
chr1_205071815_C_G	ENSG00000174529	205071815	1	TMEM81	12.9959	1	205084460	205071815	205084460	TMEM81
chr1_20508117_C_A	ENSG00000090432	20508117	1	MUL1	93.0311	1	20508151	20508117	20508151	MUL1
chr1_205232197_A_C	ENSG00000133059	205232197	1	DSTYK	18.2388	1	205211702	205232197	205211702	TMCC2
chr1_205593074_G_A	ENSG00000174514	205593074	1	MFSD4A	13.2554	1	205568885	205593074	205568885	RNU6-418P
chr1_205621024_G_A	ENSG00000158711	205621024	1	ELK4	12.8064	1	205631962	205621024	205631962	AC096533.1
chr1_205663804_A_G	ENSG00000158715	205663804	1	SLC45A3	17.8234	1	205680509	205663804	205680509	SLC45A3
chr1_205706960_G_C	ENSG00000117280	205706960	1	RAB29	69.3667	1	205775482	205706960	205775482	RF00017
chr1_205802045_A_G	ENSG00000133065	205802045	1	SLC41A1	61.5297	1	205813748	205802045	205813748	SLC41A1
chr1_205832744_A_G	ENSG00000069275	205832744	1	NUCKS1	13.2759	1	205750182	205832744	205750182	PM20D1
chr1_20607720_A_G	ENSG00000158825	20607720	1	CDA	31.5237	1	20589086	20607720	20589086	CDA
chr1_206464055_T_C	ENSG00000263528	206464055	1	IKBKE	14.8746	1	206470476	206464055	206470476	IKBKE
chr1_206502998_G_A	ENSG00000261000	206502998	1	AC244034.2	142.54	1	206503948	206502998	206503948	AC244034.2
chr1_20651917_T_C	ENSG00000117242	20651917	1	PINK1-AS	35.9115	1	20652193	20651917	20652193	PINK1-AS
chr1_206557313_C_A	ENSG00000266094	206557313	1	RASSF5	35.3747	1	206507530	206557313	206507530	AC244034.3
chr1_206606563_G_A	ENSG00000143486	206606563	1	EIF2D	28.8788	1	206612465	206606563	206612465	EIF2D
chr1_206765094_A_G	ENSG00000142224	206765094	1	IL19	90.5368	1	206798870	206765094	206798870	IL10
chr1_206967095_C_T	ENSG00000162897	206967095	1	FCAMR	17.0698	1	206970625	206967095	206970625	FCAMR
chr1_207094746_A_C	ENSG00000123843	207094746	1	C4BPB	42.9841	1	207088860	207094746	207088860	C4BPB
chr1_207313068_C_T	ENSG00000117322	207313068	1	CR2	11.4919	1	207454230	207313068	207454230	CD55
chr1_207493845_G_C	ENSG00000203710	207493845	1	CR1	20.981	1	207496147	207493845	207496147	CR1
chr1_207767846_G_T	ENSG00000117335	207767846	1	CD46	45.3156	1	207752057	207767846	207752057	CDCA4P4
chr1_209645716_C_G	ENSG00000196878	209645716	1	LAMB3	12.252	1	209652425	209645716	209652425	LAMB3
chr1_209820456_G_A	ENSG00000117595	209820456	1	IRF6	48.9526	1	209806175	209820456	209806175	UTP25
chr1_210383965_T_C	ENSG00000054392	210383965	1	HHAT	14.4481	1	210328252	210383965	210328252	RNU5A-8P
chr1_211128592_ACT_A	ENSG00000153363	211128592	1	LINC00467	45.6511	1	211382803	211128592	211382803	KCNH1-IT1
chr1_211329819_A_T	ENSG00000082512	211329819	1	TRAF5	11.1473	1	211326615	211329819	211326615	TRAF5
chr1_211707899_C_T	ENSG00000123684	211707899	1	LPGAT1	27.2237	1	211830763	211707899	211830763	AC096637.1
chr1_211707899_C_T	ENSG00000143493	211707899	1	INTS7	11.1695	1	212035557	211707899	212035557	AC096637.1
chr1_212216793_G_A	ENSG00000066027	212216793	1	PPP2R5A	28.25	1	212285410	212216793	212285410	LINC02608
chr1_212295632_A_G	ENSG00000065600	212295632	1	TMEM206	32.3837	1	212414901	212295632	212414901	AL360091.2
chr1_212558575_T_TG	ENSG00000260805	212558575	1	AC092803.2	15.1596	1	212559731	212558575	212559731	AC092803.2
chr1_212620507_A_G	ENSG00000162772	212620507	1	ATF3	21.0377	1	212565334	212620507	212565334	FAM71A
chr1_212695371_G_A	ENSG00000100284	212695371	1	TOM1	12.1569	22	35299275	212695371	2853818670	BATF3	96
chr1_212695386_C_T	ENSG00000172349	212695386	1	IL16	11.3578	15	81159575	212695386	2375208170	BATF3	97
chr1_212696194_C_A	ENSG00000025039	212696194	1	RRAGD	12.4897	6	89412270	212696194	1149003058	BATF3	231
chr1_212696194_C_A	ENSG00000027075	212696194	1	PRKCH	17.9439	14	61187559	212696194	2248465134	BATF3	231
chr1_212696194_C_A	ENSG00000027697	212696194	1	IFNGR1	12.0213	6	137219449	212696194	1196810237	BATF3	231
chr1_212696194_C_A	ENSG00000050730	212696194	1	TNIP3	13.8404	4	121227466	212696194	809616771	BATF3	231
chr1_212696194_C_A	ENSG00000084636	212696194	1	COL16A1	14.299	1	31704319	212696194	31704319	BATF3	231
chr1_212696194_C_A	ENSG00000096092	212696194	1	TMEM14A	12.3673	6	52671113	212696194	1112261901	BATF3	231
chr1_212696194_C_A	ENSG00000102996	212696194	1	MMP15	17.347	16	58025754	212696194	2453599551	BATF3	231
chr1_212696194_C_A	ENSG00000105926	212696194	1	MPP6	13.6531	7	24573268	212696194	1254748748	BATF3	231
chr1_212696194_C_A	ENSG00000109794	212696194	1	FAM149A	17.8769	4	186104419	212696194	874493724	BATF3	231
chr1_212696194_C_A	ENSG00000140968	212696194	1	IRF8	12.0992	16	85899162	212696194	2481472959	BATF3	231
chr1_212696194_C_A	ENSG00000143515	212696194	1	ATP8B2	11.1616	1	154325553	212696194	154325553	BATF3	231
chr1_212696194_C_A	ENSG00000154310	212696194	1	TNIK	28.1833	3	171460408	212696194	662183956	BATF3	231
chr1_212696194_C_A	ENSG00000154928	212696194	1	EPHB1	17.3463	3	134597801	212696194	625321349	BATF3	231
chr1_212696194_C_A	ENSG00000162927	212696194	1	PUS10	13.2348	2	61018259	212696194	309653350	BATF3	231
chr1_212696194_C_A	ENSG00000166147	212696194	1	FBN1	15.813	15	48645849	212696194	2342694444	BATF3	231
chr1_212696194_C_A	ENSG00000204475	212696194	1	NCR3	21.8317	6	31593006	212696194	1091183794	BATF3	231
chr1_212696194_C_A	ENSG00000213626	212696194	1	LBH	16.0266	2	30231534	212696194	278866625	BATF3	231
chr1_212696194_C_A	ENSG00000244274	212696194	1	DBNDD2	14.7032	20	45406057	212696194	2753034162	BATF3	231
chr1_212699211_T_C	ENSG00000069974	212699211	1	RAB27A	14.0379	15	55319113	212699211	2349367708	BATF3	232
chr1_212699211_T_C	ENSG00000081320	212699211	1	STK17B	16.0671	2	196176503	212699211	444811594	BATF3	232
chr1_212699211_T_C	ENSG00000105854	212699211	1	PON2	19.9406	7	95435329	212699211	1325610809	BATF3	232
chr1_212699211_T_C	ENSG00000106868	212699211	1	SUSD1	12.8801	9	112175408	212699211	1646259911	BATF3	232
chr1_212699211_T_C	ENSG00000112149	212699211	1	CD83	22.1026	6	14117256	212699211	1073708044	BATF3	232
chr1_212699211_T_C	ENSG00000121104	212699211	1	FAM117A	11.6501	17	49789180	212699211	2535531202	BATF3	232
chr1_212699211_T_C	ENSG00000131378	212699211	1	RFTN1	11.165	3	16514026	212699211	507237574	BATF3	232
chr1_212699211_T_C	ENSG00000132965	212699211	1	ALOX5AP	13.3791	13	30713478	212699211	2103709452	BATF3	232
chr1_212699211_T_C	ENSG00000134030	212699211	1	CTIF	13.1198	18	48539031	212699211	2617360662	BATF3	232
chr1_212699211_T_C	ENSG00000158270	212699211	1	COLEC12	12.3836	18	500722	212699211	2569322353	BATF3	232
chr1_212699211_T_C	ENSG00000177455	212699211	1	CD19	16.065	16	28931761	212699211	2424505558	BATF3	232
chr1_212699211_T_C	ENSG00000183780	212699211	1	SLC35F3	12.5215	1	233904676	212699211	233904676	BATF3	232
chr1_212699211_T_C	ENSG00000184185	212699211	1	KCNJ12	17.7765	17	21376357	212699211	2507118379	BATF3	232
chr1_212701715_T_C	ENSG00000105376	212701715	1	ICAM5	11.3998	19	10289952	212701715	2659359097	BATF3	233
chr1_212701715_T_C	ENSG00000113140	212701715	1	SPARC	14.9619	5	151686975	212701715	1030016551	BATF3	233
chr1_212701715_T_C	ENSG00000118308	212701715	1	LRMP	14.9654	12	25004342	212701715	1964818907	BATF3	233
chr1_212701715_T_C	ENSG00000119138	212701715	1	KLF9	15.024	9	70414624	212701715	1604499127	BATF3	233
chr1_212701715_T_C	ENSG00000123685	212701715	1	BATF3	148.903	1	212699840	212701715	212699840	BATF3	233
chr1_212701715_T_C	ENSG00000136840	212701715	1	ST6GALNAC4	14.5735	9	127917041	212701715	1662001544	BATF3	233
chr1_212701715_T_C	ENSG00000137101	212701715	1	CD72	11.1321	9	35646810	212701715	1569731313	BATF3	233
chr1_212701715_T_C	ENSG00000138061	212701715	1	CYP1B1	15.1952	2	38109902	212701715	286744993	BATF3	233
chr1_212701715_T_C	ENSG00000140931	212701715	1	CMTM3	13.7013	16	66603874	212701715	2462177671	BATF3	233
chr1_212701715_T_C	ENSG00000147408	212701715	1	CSGALNACT1	11.5662	8	19758029	212701715	1408790067	BATF3	233
chr1_212701715_T_C	ENSG00000151729	212701715	1	SLC25A4	24.7963	4	185143266	212701715	873532571	BATF3	233
chr1_212701715_T_C	ENSG00000152894	212701715	1	PTPRK	20.1808	6	128520674	212701715	1188111462	BATF3	233
chr1_212701715_T_C	ENSG00000158716	212701715	1	DUSP23	11.7296	1	159780932	212701715	159780932	BATF3	233
chr1_212701715_T_C	ENSG00000164742	212701715	1	ADCY1	13.9646	7	45574140	212701715	1275749620	BATF3	233
chr1_212701715_T_C	ENSG00000168234	212701715	1	TTC39C	14.5923	18	23992773	212701715	2592814404	BATF3	233
chr1_212701715_T_C	ENSG00000170412	212701715	1	GPRC5C	17.0946	17	74424851	212701715	2560166873	BATF3	233
chr1_212701715_T_C	ENSG00000175130	212701715	1	MARCKSL1	14.8673	1	32336233	212701715	32336233	BATF3	233
chr1_212703905_T_C	ENSG00000057657	212703905	1	PRDM1	18.2908	6	105993463	212703905	1165584251	BATF3	227
chr1_212703905_T_C	ENSG00000105810	212703905	1	CDK6	11.8583	7	92836594	212703905	1323012074	BATF3	227
chr1_212703905_T_C	ENSG00000120278	212703905	1	PLEKHG1	13.2383	6	150599883	212703905	1210190671	BATF3	227
chr1_212703905_T_C	ENSG00000122884	212703905	1	P4HA1	13.5768	10	73096974	212703905	1745059259	BATF3	227
chr1_212703905_T_C	ENSG00000123352	212703905	1	SPATS2	13.7903	12	49366584	212703905	1989181149	BATF3	227
chr1_212703905_T_C	ENSG00000145715	212703905	1	RASA1	17.8176	5	87267888	212703905	965597464	BATF3	227
chr1_212703905_T_C	ENSG00000153066	212703905	1	TXNDC11	13.9154	16	11742878	212703905	2407316675	BATF3	227
chr1_212703905_T_C	ENSG00000154930	212703905	1	ACSS1	11.2191	20	25058980	212703905	2732687085	BATF3	227
chr1_212703905_T_C	ENSG00000163297	212703905	1	ANTXR2	11.5882	4	80125454	212703905	768514759	BATF3	227
chr1_212703905_T_C	ENSG00000164683	212703905	1	HEY1	15.6783	8	79767857	212703905	1468799895	BATF3	227
chr1_212703905_T_C	ENSG00000164920	212703905	1	OSR2	16.04	8	98944403	212703905	1487976441	BATF3	227
chr1_212703905_T_C	ENSG00000169122	212703905	1	FAM110B	18.6851	8	57994509	212703905	1447026547	BATF3	227
chr1_212703905_T_C	ENSG00000186860	212703905	1	KRTAP17-1	12.1408	17	41315695	212703905	2527057717	BATF3	227
chr1_212703905_T_C	ENSG00000188559	212703905	1	RALGAPA2	11.0412	20	20712644	212703905	2728340749	BATF3	227
chr1_212703905_T_C	ENSG00000272398	212703905	1	CD24	11.1012	6	106975627	212703905	1166566415	BATF3	227
chr1_212704118_T_A	ENSG00000070214	212704118	1	SLC44A1	36.9512	9	105244622	212704118	1639329125	BATF3	233
chr1_212704118_T_A	ENSG00000071575	212704118	1	TRIB2	15.9427	2	12716889	212704118	261351980	BATF3	233
chr1_212704118_T_A	ENSG00000102575	212704118	1	ACP5	18.2212	19	11579008	212704118	2660648153	BATF3	233
chr1_212704118_T_A	ENSG00000103528	212704118	1	SYT17	11.0349	16	19167971	212704118	2414741768	BATF3	233
chr1_212704118_T_A	ENSG00000107438	212704118	1	PDLIM1	11.5072	10	95291012	212704118	1767253297	BATF3	233
chr1_212704118_T_A	ENSG00000112419	212704118	1	PHACTR2	21.1378	6	143536845	212704118	1203127633	BATF3	233
chr1_212704118_T_A	ENSG00000124126	212704118	1	PREX1	14.0887	20	48827999	212704118	2756456104	BATF3	233
chr1_212704118_T_A	ENSG00000124795	212704118	1	DEK	13.6347	6	18264548	212704118	1077855336	BATF3	233
chr1_212704118_T_A	ENSG00000125245	212704118	1	GPR18	12.9531	13	99261744	212704118	2172257718	BATF3	233
chr1_212704118_T_A	ENSG00000138434	212704118	1	ITPRID2	12.0697	2	181891730	212704118	430526821	BATF3	233
chr1_212704118_T_A	ENSG00000148154	212704118	1	UGCG	11.7586	9	111896814	212704118	1645981317	BATF3	233
chr1_212704118_T_A	ENSG00000153064	212704118	1	BANK1	11.9683	4	101411286	212704118	789800591	BATF3	233
chr1_212704118_T_A	ENSG00000156675	212704118	1	RAB11FIP1	21.9189	8	37899467	212704118	1426931505	BATF3	233
chr1_212704118_T_A	ENSG00000162144	212704118	1	CYB561A3	12.7667	11	61362299	212704118	1866844990	BATF3	233
chr1_212704118_T_A	ENSG00000163683	212704118	1	SMIM14	20.2701	4	39638902	212704118	728028207	BATF3	233
chr1_212704118_T_A	ENSG00000163947	212704118	1	ARHGEF3	11.4442	3	57079329	212704118	547802877	BATF3	233
chr1_212704118_T_A	ENSG00000173334	212704118	1	TRIB1	17.0814	8	125430358	212704118	1514462396	BATF3	233
chr1_212704118_T_A	ENSG00000184014	212704118	1	DENND5A	14.1302	11	9265350	212704118	1814748041	BATF3	233
chr1_212704118_T_A	ENSG00000184588	212704118	1	PDE4B	13.2549	1	65792514	212704118	65792514	BATF3	233
chr1_212704118_T_A	ENSG00000198053	212704118	1	SIRPA	12.3322	20	1894167	212704118	2709522272	BATF3	233
chr1_212704875_T_C	ENSG00000010810	212704875	1	FYN	18.5617	6	111873452	212704875	1171464240	BATF3	224
chr1_212704875_T_C	ENSG00000060982	212704875	1	BCAT1	27.4953	12	24949101	212704875	1964763666	BATF3	224
chr1_212704875_T_C	ENSG00000104267	212704875	1	CA2	11.4145	8	85463968	212704875	1474496006	BATF3	224
chr1_212704875_T_C	ENSG00000108798	212704875	1	ABI3	13.2038	17	49210411	212704875	2534952433	BATF3	224
chr1_212704875_T_C	ENSG00000110328	212704875	1	GALNT18	11.4983	11	11622005	212704875	1817104696	BATF3	224
chr1_212704875_T_C	ENSG00000111052	212704875	1	LIN7A	15.2299	12	80937925	212704875	2020752490	BATF3	224
chr1_212704875_T_C	ENSG00000114013	212704875	1	CD86	18.743	3	122055362	212704875	612778910	BATF3	224
chr1_212704875_T_C	ENSG00000119326	212704875	1	CTNNAL1	11.9083	9	109013522	212704875	1643098025	BATF3	224
chr1_212704875_T_C	ENSG00000119669	212704875	1	IRF2BPL	12.0018	14	77028708	212704875	2264306283	BATF3	224
chr1_212704875_T_C	ENSG00000121690	212704875	1	DEPDC7	14.3481	11	33015876	212704875	1838498567	BATF3	224
chr1_212704875_T_C	ENSG00000133687	212704875	1	TMTC1	18.2975	12	29784759	212704875	1969599324	BATF3	224
chr1_212704875_T_C	ENSG00000134324	212704875	1	LPIN1	19.0558	2	11677595	212704875	260312686	BATF3	224
chr1_212704875_T_C	ENSG00000136160	212704875	1	EDNRB	18.5922	13	77975529	212704875	2150971503	BATF3	224
chr1_212704875_T_C	ENSG00000138639	212704875	1	ARHGAP24	16.0232	4	85475150	212704875	773864455	BATF3	224
chr1_212704875_T_C	ENSG00000140379	212704875	1	BCL2A1	11.6069	15	79971196	212704875	2374019791	BATF3	224
chr1_212704875_T_C	ENSG00000144802	212704875	1	NFKBIZ	12.2516	3	101827991	212704875	592551539	BATF3	224
chr1_212704875_T_C	ENSG00000146072	212704875	1	TNFRSF21	26.6025	6	47309905	212704875	1106900693	BATF3	224
chr1_212704875_T_C	ENSG00000149269	212704875	1	PAK1	12.4401	11	77474635	212704875	1882957326	BATF3	224
chr1_212704875_T_C	ENSG00000151692	212704875	1	RNF144A	11.4782	2	6917412	212704875	255552503	BATF3	224
chr1_212704875_T_C	ENSG00000153250	212704875	1	RBMS1	12.9156	2	160493807	212704875	409128898	BATF3	224
chr1_212704875_T_C	ENSG00000156127	212704875	1	BATF	14.739	14	75522425	212704875	2262800000	BATF3	224
chr1_212704875_T_C	ENSG00000156711	212704875	1	MAPK13	15.8213	6	36127809	212704875	1095718597	BATF3	224
chr1_212704875_T_C	ENSG00000161328	212704875	1	LRRC56	12.8359	11	537527	212704875	1806020218	BATF3	224
chr1_212704875_T_C	ENSG00000163132	212704875	1	MSX1	18.3106	4	4859665	212704875	693248970	BATF3	224
chr1_212704875_T_C	ENSG00000163518	212704875	1	FCRL4	14.8907	1	157598085	212704875	157598085	BATF3	224
chr1_212704875_T_C	ENSG00000168016	212704875	1	TRANK1	11.9042	3	36945098	212704875	527668646	BATF3	224
chr1_212704875_T_C	ENSG00000169180	212704875	1	XPO6	11.3459	16	28211920	212704875	2423785717	BATF3	224
chr1_212704875_T_C	ENSG00000169245	212704875	1	CXCL10	11.0369	4	76023497	212704875	764412802	BATF3	224
chr1_212704875_T_C	ENSG00000169508	212704875	1	GPR183	11.5475	13	99307399	212704875	2172303373	BATF3	224
chr1_212704875_T_C	ENSG00000172071	212704875	1	EIF2AK3	12.2778	2	88627464	212704875	337262555	BATF3	224
chr1_212704875_T_C	ENSG00000172164	212704875	1	SNTB1	15.7511	8	120813273	212704875	1509845311	BATF3	224
chr1_212704875_T_C	ENSG00000176788	212704875	1	BASP1	13.7384	5	17065598	212704875	895395174	BATF3	224
chr1_212704875_T_C	ENSG00000184384	212704875	1	MAML2	12.4489	11	96343195	212704875	1901825886	BATF3	224
chr1_212704875_T_C	ENSG00000184584	212704875	1	TMEM173	11.8369	5	139482935	212704875	1017812511	BATF3	224
chr1_212704875_T_C	ENSG00000197119	212704875	1	SLC25A29	13.0046	14	100306547	212704875	2287584122	BATF3	224
chr1_212704875_T_C	ENSG00000225127	212704875	1	LINC00237	12.7066	20	21106358	212704875	2728734463	BATF3	224
chr1_212706302_C_T	ENSG00000168264	212706302	1	IRF2BP2	13.1634	1	234609525	212706302	234609525	BATF3	146
chr1_212722224_G_C	ENSG00000135144	212722224	1	DTX1	13.3111	12	113056709	212722224	2052871274	BATF3	82
chr1_212729747_G_A	ENSG00000117697	212729747	1	NSL1	38.0976	1	212791782	212729747	212791782	BATF3
chr1_212855217_A_G	ENSG00000185523	212855217	1	SPATA45	12.1302	1	212847649	212855217	212847649	AC104333.2
chr1_212863317_T_C	ENSG00000198468	212863317	1	FLVCR1-DT	inf	1	212858126	212863317	212858126	FLVCR1
chr1_212874643_T_C	ENSG00000143494	212874643	1	VASH2	47.2755	1	212950520	212874643	212950520	FLVCR1
chr1_212874643_T_C	ENSG00000203705	212874643	1	TATDN3	36.1722	1	212791828	212874643	212791828	FLVCR1
chr1_212880208_A_T	ENSG00000162769	212880208	1	FLVCR1	191.432	1	212858275	212880208	212858275	FLVCR1
chr1_21293847_C_T	ENSG00000231105	21293847	1	AL031728.1	11.4106	1	21293290	21293847	21293290	AL031728.1
chr1_21305170_G_A	ENSG00000117298	21305170	1	ECE1	13.8592	1	21345572	21305170	21345572	AL031728.1
chr1_213118181_A_T	ENSG00000174606	213118181	1	ANGEL2	48.7839	1	213015867	213118181	213015867	RPS6KC1
chr1_214298771_A_C	ENSG00000143499	214298771	1	SMYD2	19.961	1	214281102	214298771	214281102	SMYD2
chr1_21436639_T_A	ENSG00000142794	21436639	1	NBPF3	inf	1	21440128	21436639	21440128	CROCCP5
chr1_21520618_C_T	ENSG00000162551	21520618	1	ALPL	16.3613	1	21509397	21520618	21509397	ALPL
chr1_2158087_G_A	ENSG00000067606	2158087	1	PRKCZ	11.486	1	2050411	2158087	2050411	AL590822.2
chr1_21727934_C_A	ENSG00000187942	21727934	1	LDLRAD2	14.4543	1	21812265	21727934	21812265	AL590103.1
chr1_21750145_C_T	ENSG00000090686	21750145	1	USP48	inf	1	21783606	21750145	21783606	AL590103.1
chr1_218285209_T_C	ENSG00000067533	218285209	1	RRP15	57.6052	1	218285293	218285209	218285293	RRP15
chr1_2188394_A_G	ENSG00000162585	2188394	1	FAAP20	31.0693	1	2212720	2188394	2212720	PRKCZ-AS1
chr1_219195006_G_T	ENSG00000143353	219195006	1	LYPLAL1	52.7376	1	219173869	219195006	219173869	RIMKLBP2
chr1_220001398_C_T	ENSG00000136628	220001398	1	EPRS	18.7719	1	220046530	220001398	220046530	RF00012
chr1_220147199_A_G	ENSG00000118873	220147199	1	RAB3GAP2	38.7305	1	220272453	220147199	220272453	RPS15AP12
chr1_22043664_G_A	ENSG00000218510	22043664	1	LINC00339	67.9554	1	22024558	22043664	22024558	AL031281.2
chr1_220765226_A_G	ENSG00000117791	220765226	1	MARC2	111.212	1	220748225	220765226	220748225	MARC2
chr1_220765226_A_G	ENSG00000162817	220765226	1	C1orf115	137.645	1	220690363	220765226	220690363	MARC2
chr1_22138667_C_T	ENSG00000228397	22138667	1	LINC01635	11.8233	1	22026048	22138667	22026048	AL445253.1
chr1_22165264_G_A	ENSG00000162552	22165264	1	WNT4	15.5387	1	22143969	22165264	22143969	WNT4
chr1_221741863_A_T	ENSG00000143507	221741863	1	DUSP10	12.2109	1	221742089	221741863	221742089	DUSP10
chr1_222552508_T_C	ENSG00000225265	222552508	1	TAF1A-AS1	35.2582	1	222589825	222552508	222589825	HHIPL2
chr1_222585874_C_T	ENSG00000143498	222585874	1	TAF1A	34.8265	1	222589933	222585874	222589933	TAF1A-AS1
chr1_222695070_G_A	ENSG00000162819	222695070	1	BROX	36.6016	1	222712553	222695070	222712553	BROX
chr1_222750009_A_G	ENSG00000154305	222750009	1	MIA3	17.614	1	222618097	222750009	222618097	FAM177B
chr1_222750009_A_G	ENSG00000272750	222750009	1	AL592148.3	13.8296	1	222661512	222750009	222661512	FAM177B
chr1_223693573_T_G	ENSG00000162909	223693573	1	CAPN2	17.1226	1	223701593	223693573	223701593	RNU6-1248P
chr1_223854713_C_T	ENSG00000143514	223854713	1	TP53BP2	14.3892	1	223845954	223854713	223845954	PHBP11
chr1_224109923_GCA_G	ENSG00000143756	224109923	1	FBXO28	31.9133	1	224114111	224109923	224114111	RN7SKP49
chr1_224227585_G_A	ENSG00000143748	224227585	1	NVL	14.2163	1	224330189	224227585	224330189	AC092809.4
chr1_224383280_C_G	ENSG00000143771	224383280	1	CNIH4	12.6679	1	224356858	224383280	224356858	MIR4742
chr1_225844317_G_A	ENSG00000196187	225844317	1	TMEM63A	12.8023	1	225882380	225844317	225882380	AL591895.1
chr1_226070784_AAG_A	ENSG00000163041	226070784	1	H3F3A	14.7066	1	226061851	226070784	226061851	AL512343.2
chr1_226163553_T_G	ENSG00000182827	226163553	1	ACBD3	43.639	1	226186741	226163553	226186741	ACBD3-AS1
chr1_226257245_T_C	ENSG00000185155	226257245	1	MIXL1	51.8562	1	226223618	226257245	226223618	MIXL1
chr1_226407946_C_G	ENSG00000143799	226407946	1	PARP1	18.0958	1	226408093	226407946	226408093	PARP1
chr1_226908087_C_G	ENSG00000143801	226908087	1	PSEN2	29.9196	1	226870184	226908087	226870184	COQ8A
chr1_226996687_A_G	ENSG00000163050	226996687	1	COQ8A	12.5724	1	226897536	226996687	226897536	AL353689.2
chr1_227115303_T_C	ENSG00000143776	227115303	1	CDC42BPA	101.903	1	227318474	227115303	227318474	AL451047.1
chr1_227731489_G_A	ENSG00000081692	227731489	1	JMJD4	17.8408	1	227735411	227731489	227735411	SNAP47
chr1_227787713_C_A	ENSG00000143740	227787713	1	SNAP47	28.4011	1	227728539	227787713	227728539	PRSS38
chr1_228036452_T_G	ENSG00000154342	228036452	1	WNT3A	19.8534	1	228006998	228036452	228006998	WNT3A
chr1_228213628_C_T	ENSG00000154358	228213628	1	OBSCN	21.7986	1	228208130	228213628	228208130	OBSCN-AS1
chr1_228486817_G_A	ENSG00000168159	228486817	1	RNF187	41.9256	1	228487382	228486817	228487382	AL139288.1
chr1_228845407_T_C	ENSG00000116574	228845407	1	RHOU	16.3448	1	228735479	228845407	228735479	AL078624.1
chr1_229317793_G_A	ENSG00000154429	229317793	1	CCSAP	12.5728	1	229343294	229317793	229343294	AL117350.1
chr1_229483141_C_G	ENSG00000069248	229483141	1	NUP133	37.739	1	229508341	229483141	229508341	NUP133
chr1_229487390_T_C	ENSG00000135776	229487390	1	ABCB10	18.8124	1	229558707	229487390	229558707	NUP133
chr1_230645881_T_C	ENSG00000135775	230645881	1	COG2	23.0141	1	230642481	230645881	230642481	COG2
chr1_230860817_A_G	ENSG00000119280	230860817	1	C1orf198	49.825	1	230869589	230860817	230869589	C1orf198
chr1_230981212_T_C	ENSG00000143643	230981212	1	TTC13	40.7257	1	230978875	230981212	230978875	ARV1
chr1_230991658_G_A	ENSG00000173409	230991658	1	ARV1	76.9368	1	230978981	230991658	230978981	ARV1
chr1_231220166_G_T	ENSG00000143633	231220166	1	C1orf131	16.9175	1	231241187	231220166	231241187	C1orf131
chr1_231405228_G_A	ENSG00000010072	231405228	1	SPRTN	22.6573	1	231337104	231405228	231337104	EGLN1
chr1_231422308_G_C	ENSG00000135766	231422308	1	EGLN1	12.246	1	231425044	231422308	231425044	EGLN1
chr1_23157844_C_A	ENSG00000004487	23157844	1	KDM1A	11.2473	1	23019443	23157844	23019443	RNU6-514P
chr1_231626594_G_C	ENSG00000162946	231626594	1	DISC1	58.2417	1	231626815	231626594	231626815	DISC1
chr1_23173894_A_G	ENSG00000169641	23173894	1	LUZP1	36.6881	1	23177808	23173894	23177808	LUZP1
chr1_232798150_C_G	ENSG00000212916	232798150	1	MAP10	27.7143	1	232804892	232798150	232804892	MAP10
chr1_232987132_T_C	ENSG00000135778	232987132	1	NTPCR	107.406	1	232950605	232987132	232950605	NTPCR
chr1_233602020_T_C	ENSG00000135750	233602020	1	KCNK1	21.9011	1	233614004	233602020	233614004	KCNK1
chr1_234245619_CT_C	ENSG00000183780	234245619	1	SLC35F3	31.9389	1	233904676	234245619	233904676	AL122008.1
chr1_23424647_G_T	ENSG00000204219	23424647	1	TCEA3	21.3446	1	23424740	23424647	23424740	TCEA3
chr1_234371636_C_T	ENSG00000231663	234371636	1	COA6-AS1	54.8413	1	234373593	234371636	234373593	AL355472.3
chr1_234392246_A_G	ENSG00000168275	234392246	1	COA6	92.864	1	234373456	234392246	234373456	COA6-AS1
chr1_234474793_C_G	ENSG00000059588	234474793	1	TARBP1	44.4932	1	234479179	234474793	234479179	TARBP1
chr1_234629179_G_A	ENSG00000224939	234629179	1	LINC00184	12.7674	1	234629311	234629179	234629311	LINC00184
chr1_234680253_C_T	ENSG00000230628	234680253	1	AL160408.3	52.224	1	234696153	234680253	234696153	AL160408.3
chr1_234953515_ATG_A	ENSG00000237520	234953515	1	AL391832.1	43.8795	1	234957231	234953515	234957231	AL391832.1
chr1_235316015_A_ATAAAT	ENSG00000152904	235316015	1	GGPS1	14.0469	1	235327350	235316015	235327350	GGPS1
chr1_235352830_A_G	ENSG00000285053	235352830	1	TBCE	23.2402	1	235328570	235352830	235328570	AL357556.1
chr1_235504390_G_A	ENSG00000162885	235504390	1	B3GALNT2	180.518	1	235504452	235504390	235504452	B3GALNT2
chr1_235938926_G_A	ENSG00000143669	235938926	1	LYST	14.0513	1	235883640	235938926	235883640	AL139161.2
chr1_23605732_A_G	ENSG00000117318	23605732	1	ID3	12.0387	1	23559501	23605732	23559501	AL450043.1
chr1_236100913_G_A	ENSG00000116962	236100913	1	NID1	17.6643	1	236065109	236100913	236065109	AL122018.1
chr1_236153275_A_C	ENSG00000077585	236153275	1	GPR137B	16.9084	1	236142505	236153275	236142505	GPR137B
chr1_236224198_C_G	ENSG00000086619	236224198	1	ERO1B	54.459	1	236281985	236224198	236281985	RNU2-70P
chr1_236391135_T_C	ENSG00000186197	236391135	1	EDARADD	39.175	1	236348257	236391135	236348257	EDARADD
chr1_236575481_A_G	ENSG00000230325	236575481	1	AL359921.1	32.8456	1	236550280	236575481	236550280	AL359921.1
chr1_236607139_C_G	ENSG00000116977	236607139	1	LGALS8	24.7207	1	236518000	236607139	236518000	HEATR1
chr1_23725121_C_T	ENSG00000011007	23725121	1	ELOA	14.7389	1	23743155	23725121	23743155	ELOA
chr1_23782193_C_T	ENSG00000188822	23782193	1	CNR2	20.5461	1	23913362	23782193	23913362	PITHD1
chr1_23801977_C_T	ENSG00000117305	23801977	1	HMGCL	11.6004	1	23838620	23801977	23838620	GALE
chr1_23802636_A_G	ENSG00000179163	23802636	1	FUCA1	65.8889	1	23868294	23802636	23868294	GALE
chr1_23807122_G_A	ENSG00000236810	23807122	1	ELOA-AS1	15.6436	1	23778287	23807122	23778287	GALE
chr1_2416137_G_T	ENSG00000149527	2416137	1	PLCH2	83.7471	1	2425980	2416137	2425980	PEX10
chr1_241638293_C_T	ENSG00000054277	241638293	1	OPN3	26.7732	1	241677376	241638293	241677376	CHML
chr1_24190390_G_A	ENSG00000185436	24190390	1	IFNLR1	75.8276	1	24187959	24190390	24187959	IFNLR1
chr1_243248065_T_G	ENSG00000143702	243248065	1	CEP170	12.5896	1	243255348	243248065	243255348	CEP170
chr1_243254880_C_T	ENSG00000054282	243254880	1	SDCCAG8	94.9732	1	243256034	243254880	243256034	CEP170
chr1_243516062_A_G	ENSG00000117020	243516062	1	AKT3	15.7946	1	243851079	243516062	243851079	AL591721.1
chr1_244367710_C_A	ENSG00000035687	244367710	1	ADSS	16.4351	1	244451909	244367710	244451909	C1orf100
chr1_244970360_G_C	ENSG00000203666	244970360	1	EFCAB2	224.028	1	244969705	244970360	244969705	EFCAB2
chr1_244971381_T_A	ENSG00000272195	244971381	1	AL356512.1	54.7208	1	244971088	244971381	244971088	AL356512.1
chr1_24535214_G_A	ENSG00000117602	24535214	1	RCAN3	22.1424	1	24502351	24535214	24502351	RCAN3AS
chr1_246485145_T_C	ENSG00000185420	246485145	1	SMYD3	31.0678	1	246507312	246485145	246507312	SMYD3
chr1_246670482_C_T	ENSG00000162852	246670482	1	CNST	15.2599	1	246566444	246670482	246566444	AL591848.3
chr1_246720770_A_G	ENSG00000143653	246720770	1	SCCPDH	12.9877	1	246724409	246720770	246724409	SCCPDH
chr1_246889284_CCT_C	ENSG00000153207	246889284	1	AHCTF1	11.2909	1	246931967	246889284	246931967	AHCTF1
chr1_247002715_A_G	ENSG00000135747	247002715	1	ZNF670-ZNF695	23.3371	1	247078811	247002715	247078811	ZNF695
chr1_247008088_C_G	ENSG00000197472	247008088	1	ZNF695	119.762	1	247008093	247008088	247008093	ZNF695
chr1_247156187_G_A	ENSG00000277462	247156187	1	ZNF670	15.9462	1	247078811	247156187	247078811	ZNF124
chr1_247159958_C_A	ENSG00000196418	247159958	1	ZNF124	41.5308	1	247172016	247159958	247172016	ZNF124
chr1_247184526_C_T	ENSG00000259865	247184526	1	AL390728.6	31.0464	1	247188526	247184526	247188526	AL390728.2
chr1_247303236_C_T	ENSG00000162714	247303236	1	ZNF496	41.2843	1	247331846	247303236	247331846	RF00019
chr1_24832009_T_C	ENSG00000169504	24832009	1	CLIC4	20.0419	1	24745382	24832009	24745382	RNU6-1208P
chr1_248659705_TTCTGCTAGTC_T	ENSG00000183310	248659705	1	OR2T34	18.3752	1	248574757	248659705	248574757	OR2T27
chr1_248666151_A_G	ENSG00000196539	248666151	1	OR2T3	38.2259	1	248473351	248666151	248473351	OR2T27
chr1_248671791_C_T	ENSG00000196240	248671791	1	OR2T2	11.3212	1	248445512	248671791	248445512	OR14I1
chr1_248673028_G_T	ENSG00000279301	248673028	1	OR2T11	38.3145	1	248635091	248673028	248635091	OR14I1
chr1_248680577_T_C	ENSG00000188558	248680577	1	OR2G6	60.572	1	248508073	248680577	248508073	OR14I1
chr1_248684119_C_G	ENSG00000224521	248684119	1	AC098483.1	20.3413	1	248548756	248684119	248548756	OR14I1
chr1_248684119_C_G	ENSG00000229255	248684119	1	AC138089.1	174.858	1	248485484	248684119	248485484	OR14I1
chr1_248693726_T_C	ENSG00000184022	248693726	1	OR2T10	92.2908	1	248597700	248693726	248597700	LYPD9P
chr1_2492683_G_A	ENSG00000197921	2492683	1	HES5	17.6518	1	2530263	2492683	2530263	AL139246.1
chr1_25047355_G_T	ENSG00000285823	25047355	1	AL050344.2	88.1681	1	25041136	25047355	25041136	AL050344.2
chr1_25341420_G_A	ENSG00000188672	25341420	1	RHCE	45.4874	1	25430192	25341420	25430192	TMEM50A
chr1_25386743_A_T	ENSG00000187010	25386743	1	RHD	58.93	1	25272393	25386743	25272393	AL031284.1
chr1_25495346_C_T	ENSG00000183726	25495346	1	TMEM50A	34.378	1	25338317	25495346	25338317	LDLRAP1
chr1_2556327_T_C	ENSG00000157873	2556327	1	TNFRSF14	93.7859	1	2555639	2556327	2555639	TNFRSF14
chr1_25566752_G_A	ENSG00000157978	25566752	1	LDLRAP1	11.8855	1	25543580	25566752	25543580	AL606491.1
chr1_25796488_G_A	ENSG00000162430	25796488	1	SELENON	12.9504	1	25800176	25796488	25800176	SELENON
chr1_2581211_T_C	ENSG00000238164	2581211	1	TNFRSF14-AS1	46.1569	1	2557031	2581211	2557031	AL139246.3
chr1_25825590_T_G	ENSG00000182749	25825590	1	PAQR7	14.0177	1	25871253	25825590	25871253	AL020996.1
chr1_25847637_G_T	ENSG00000117640	25847637	1	MTFR1L	57.5537	1	25818640	25847637	25818640	AUNIP
chr1_25990892_G_A	ENSG00000158006	25990892	1	PAFAH2	11.1127	1	25998117	25990892	25998117	PAFAH2
chr1_26178774_A_G	ENSG00000142675	26178774	1	CNKSR1	31.7764	1	26177484	26178774	26177484	CNKSR1
chr1_26243518_G_A	ENSG00000169442	26243518	1	CD52	21.8249	1	26317958	26243518	26317958	CEP85
chr1_26286593_GT_G	ENSG00000130695	26286593	1	CEP85	14.7188	1	26234200	26286593	26234200	SH3BGRL3
chr1_26330500_G_A	ENSG00000158062	26330500	1	UBXN11	13.8663	1	26318363	26330500	26318363	AL451139.1
chr1_26475513_G_T	ENSG00000198830	26475513	1	HMGN2	33.7407	1	26472440	26475513	26472440	HMGN2
chr1_26544709_C_T	ENSG00000117676	26544709	1	RPS6KA1	33.5856	1	26529761	26544709	26529761	MIR1976
chr1_26693253_T_C	ENSG00000260063	26693253	1	AL512408.1	16.384	1	26694131	26693253	26694131	ARID1A
chr1_26707937_A_G	ENSG00000060642	26707937	1	PIGV	29.1148	1	26787472	26707937	26787472	AL512408.1
chr1_26720491_G_A	ENSG00000204160	26720491	1	ZDHHC18	45.4758	1	26826688	26720491	26826688	AL512408.1
chr1_26740926_G_A	ENSG00000117713	26740926	1	ARID1A	12.5631	1	26693236	26740926	26693236	PIGV
chr1_27307573_T_G	ENSG00000186501	27307573	1	TMEM222	11.1235	1	27322145	27307573	27322145	FO393419.3
chr1_27669362_AGGGAGAT_A	ENSG00000225886	27669362	1	AL445490.1	15.2033	1	27669468	27669362	27669468	AL445490.1
chr1_2779144_C_T	ENSG00000215912	2779144	1	TTC34	25.2324	1	2801717	2779144	2801717	AC242022.1
chr1_27881816_A_G	ENSG00000130775	27881816	1	THEMIS2	20.5891	1	27872543	27881816	27872543	THEMIS2
chr1_27932394_G_A	ENSG00000117748	27932394	1	RPA2	35.4252	1	27914746	27932394	27914746	SMPDL3B
chr1_27936790_G_A	ENSG00000130768	27936790	1	SMPDL3B	29.5493	1	27935000	27936790	27935000	SMPDL3B
chr1_28003218_T_C	ENSG00000158161	28003218	1	EYA3	31.1043	1	28088637	28003218	28088637	AL512288.2
chr1_28237741_A_G	ENSG00000130770	28237741	1	ATP5IF1	29.0731	1	28236109	28237741	28236109	ATP5IF1
chr1_28238254_CACAG_C	ENSG00000270605	28238254	1	AL353622.1	89.6483	1	28241453	28238254	28241453	ATP5IF1
chr1_28248610_T_G	ENSG00000271398	28248610	1	AL353622.2	25.3219	1	28247144	28248610	28247144	AL353622.2
chr1_28519464_C_T	ENSG00000204138	28519464	1	PHACTR4	122.992	1	28369582	28519464	28369582	PRDX3P2
chr1_28727208_A_T	ENSG00000180198	28727208	1	RCC1	14.7275	1	28505943	28727208	28505943	YTHDF2
chr1_28740682_C_T	ENSG00000198492	28740682	1	YTHDF2	14.1701	1	28736621	28740682	28736621	YTHDF2
chr1_29130966_G_T	ENSG00000116353	29130966	1	MECR	15.467	1	29230942	29130966	29230942	TMEM200B
chr1_31506106_A_G	ENSG00000168528	31506106	1	SERINC2	16.7648	1	31409565	31506106	31409565	LINC01226
chr1_31542169_T_C	ENSG00000284543	31542169	1	LINC01226	42.9132	1	31506226	31542169	31506226	AC114488.1
chr1_31649192_G_A	ENSG00000162517	31649192	1	PEF1	30.9736	1	31644896	31649192	31644896	PEF1
chr1_31707657_A_G	ENSG00000084636	31707657	1	COL16A1	123.81	1	31704319	31707657	31704319	COL16A1
chr1_32241190_G_T	ENSG00000183615	32241190	1	FAM167B	16.5402	1	32247222	32241190	32247222	MTMR9LP
chr1_32763526_A_G	ENSG00000116497	32763526	1	S100PBP	11.1064	1	32816767	32763526	32816767	KIAA1522
chr1_32941206_C_G	ENSG00000116514	32941206	1	RNF19B	31.718	1	32964685	32941206	32964685	RNF19B
chr1_33266591_G_T	ENSG00000160094	33266591	1	ZNF362	16.4958	1	33256492	33266591	33256492	AL513327.3
chr1_33329971_G_A	ENSG00000233246	33329971	1	AL513327.2	20.3514	1	33350352	33329971	33350352	MIR3605
chr1_33343836_A_G	ENSG00000134686	33343836	1	PHC2	51.2542	1	33431052	33343836	33431052	AL513327.2
chr1_35897571_C_T	ENSG00000142686	35897571	1	C1orf216	99.1735	1	35718894	35897571	35718894	AL139286.1
chr1_36023355_C_T	ENSG00000271554	36023355	1	AL138787.2	71.1742	1	36013630	36023355	36013630	AL138787.2
chr1_3605665_AACTCAC_A	ENSG00000116213	3605665	1	WRAP73	27.2823	1	3652761	3605665	3652761	MEGF6
chr1_3614027_A_G	ENSG00000162591	3614027	1	MEGF6	13.011	1	3611508	3614027	3611508	MEGF6
chr1_36145686_A_G	ENSG00000054116	36145686	1	TRAPPC3	16.3136	1	36156053	36145686	36156053	MAP7D1
chr1_3616139_A_G	ENSG00000158109	3616139	1	TPRG1L	16.1835	1	3625015	3616139	3625015	MEGF6
chr1_3619836_T_C	ENSG00000238260	3619836	1	AL513320.1	16.1188	1	3624743	3619836	3624743	AL513320.1
chr1_36322287_G_A	ENSG00000142694	36322287	1	EVA1B	11.6955	1	36324154	36322287	36324154	AL591845.1
chr1_36323945_A_G	ENSG00000116883	36323945	1	AL591845.1	103.219	1	36323734	36323945	36323734	EVA1B
chr1_36409534_A_G	ENSG00000116885	36409534	1	OSCP1	12.8549	1	36450451	36409534	36450451	RNU4-27P
chr1_37455481_A_G	ENSG00000233621	37455481	1	LINC01137	37.7735	1	37474411	37455481	37474411	LINC01137
chr1_37486153_T_C	ENSG00000163875	37486153	1	MEAF6	83.5342	1	37514774	37486153	37514774	MIR6732
chr1_37497940_A_G	ENSG00000163877	37497940	1	SNIP1	15.1716	1	37554293	37497940	37554293	MIR5581
chr1_37591628_C_T	ENSG00000134697	37591628	1	GNL2	105.96	1	37595937	37591628	37595937	GNL2
chr1_37681494_T_C	ENSG00000116922	37681494	1	C1orf109	22.6431	1	37692249	37681494	37692249	C1orf109
chr1_3780326_A_C	ENSG00000235169	3780326	1	SMIM1	18.8233	1	3772761	3780326	3772761	RN7SL574P
chr1_37832535_G_A	ENSG00000204084	37832535	1	INPP5B	121.655	1	37947057	37832535	37947057	AL929472.4
chr1_37968634_G_A	ENSG00000183386	37968634	1	FHL3	63.9303	1	38005606	37968634	38005606	RF00017
chr1_37968634_G_A	ENSG00000183431	37968634	1	SF3A3	24.6991	1	37990075	37968634	37990075	RF00017
chr1_3799513_T_C	ENSG00000130764	3799513	1	LRRC47	11.4825	1	3796498	3799513	3796498	LRRC47
chr1_38012514_G_C	ENSG00000183520	38012514	1	UTP11	12.9838	1	38009258	38012514	38009258	UTP11
chr1_38179189_C_A	ENSG00000185668	38179189	1	POU3F1	13.7843	1	38046794	38179189	38046794	LINC01343
chr1_3828629_T_C	ENSG00000116198	3828629	1	CEP104	117.467	1	3857214	3828629	3857214	CEP104
chr1_38478307_G_T	ENSG00000238063	38478307	1	LINC01685	19.9157	1	38474875	38478307	38474875	LINC01685
chr1_3888534_C_T	ENSG00000169598	3888534	1	DFFB	44.2645	1	3857267	3888534	3857267	C1orf174
chr1_3888691_A_G	ENSG00000236423	3888691	1	LINC01134	11.8445	1	3900372	3888691	3900372	C1orf174
chr1_38889679_G_T	ENSG00000116954	38889679	1	RRAGC	53.3347	1	38859772	38889679	38859772	AL139260.3
chr1_3891607_T_C	ENSG00000198912	3891607	1	C1orf174	15.0888	1	3900293	3891607	3900293	C1orf174
chr1_39026790_C_T	ENSG00000168653	39026790	1	NDUFS5	213.783	1	39026318	39026790	39026318	NDUFS5
chr1_39045386_G_A	ENSG00000174574	39045386	1	AKIRIN1	68.5165	1	38991276	39045386	38991276	NDUFS5
chr1_39568233_G_A	ENSG00000090621	39568233	1	PABPC4	56.5702	1	39576790	39568233	39576790	SNORA55
chr1_39620685_G_T	ENSG00000183682	39620685	1	BMP8A	16.7463	1	39491636	39620685	39491636	AL035404.2
chr1_39652365_T_C	ENSG00000116981	39652365	1	NT5C1A	11.0488	1	39672038	39652365	39672038	HEYL
chr1_39738256_G_T	ENSG00000116985	39738256	1	BMP8B	230.822	1	39788865	39738256	39788865	RNU7-121P
chr1_39738256_G_T	ENSG00000198754	39738256	1	OXCT2	129.474	1	39771348	39738256	39771348	RNU7-121P
chr1_39738256_G_T	ENSG00000284678	39738256	1	AL033527.4	11.4267	1	39817460	39738256	39817460	RNU7-121P
chr1_39747206_G_A	ENSG00000084072	39747206	1	PPIE	27.7472	1	39692182	39747206	39692182	RNU7-121P
chr1_39748703_G_C	ENSG00000261798	39748703	1	AL033527.3	75.3924	1	39788976	39748703	39788976	OXCT2
chr1_39748703_G_C	ENSG00000284719	39748703	1	AL033527.5	67.1817	1	39799422	39748703	39799422	OXCT2
chr1_39748703_G_C	ENSG00000285905	39748703	1	AL033527.6	28.0427	1	39779969	39748703	39779969	OXCT2
chr1_39873795_G_A	ENSG00000043514	39873795	1	TRIT1	153.086	1	39883511	39873795	39883511	RF00019
chr1_39919703_T_C	ENSG00000116990	39919703	1	MYCL	11.0985	1	39902256	39919703	39902256	MYCL
chr1_40048038_T_C	ENSG00000131238	40048038	1	PPT1	113.291	1	40097727	40048038	40097727	CAP1
chr1_40256236_T_C	ENSG00000084073	40256236	1	ZMPSTE24	18.2555	1	40258236	40256236	40258236	AL050341.2
chr1_40332245_T_C	ENSG00000049089	40332245	1	COL9A2	27.8774	1	40317813	40332245	40317813	AL031985.2
chr1_40362611_T_G	ENSG00000084070	40362611	1	SMAP2	24.5515	1	40344850	40362611	40344850	AL031985.1
chr1_40493624_GCTT_G	ENSG00000238287	40493624	1	AL603839.3	47.845	1	40508661	40493624	40508661	AL603839.3
chr1_40559143_C_T	ENSG00000164002	40559143	1	EXO5	12.432	1	40508741	40559143	40508741	AL356379.1
chr1_40639566_A_G	ENSG00000117016	40639566	1	RIMS3	35.0734	1	40665682	40639566	40665682	RIMS3
chr1_40771716_A_G	ENSG00000066136	40771716	1	NFYC	16.2659	1	40691648	40771716	40691648	KCNQ4
chr1_40773241_A_ATGGAG	ENSG00000237899	40773241	1	AL031289.1	16.8067	1	40687588	40773241	40687588	KCNQ4
chr1_40809802_C_G	ENSG00000117013	40809802	1	KCNQ4	48.9383	1	40783787	40809802	40783787	RN7SL326P
chr1_41028139_C_T	ENSG00000235358	41028139	1	AC093151.3	75.5168	1	41242373	41028139	41242373	SLFNL1
chr1_41062787_C_T	ENSG00000171790	41062787	1	SLFNL1	16.7209	1	41023237	41062787	41023237	RPL23AP17
chr1_41175418_T_C	ENSG00000010803	41175418	1	SCMH1	19.7087	1	41242154	41175418	41242154	SCMH1
chr1_41300330_G_A	ENSG00000171793	41300330	1	CTPS1	21.2642	1	40979335	41300330	40979335	AC093151.1
chr1_42389536_A_G	ENSG00000177181	42389536	1	RIMKLA	55.8206	1	42380792	42389536	42380792	RIMKLA
chr1_42505214_G_GA	ENSG00000066185	42505214	1	ZMYND12	89.4916	1	42456253	42505214	42456253	TMSB4XP1
chr1_42736703_T_C	ENSG00000164008	42736703	1	C1orf50	44.6524	1	42767249	42736703	42767249	CLDN19
chr1_42785692_A_G	ENSG00000177868	42785692	1	SVBP	58.4561	1	42817397	42785692	42817397	TMEM269
chr1_42817988_G_A	ENSG00000117385	42817988	1	P3H1	24.0875	1	42767084	42817988	42767084	SVBP
chr1_42838697_C_A	ENSG00000228192	42838697	1	AL512353.1	11.2448	1	42846422	42838697	42846422	AL512353.1
chr1_42845892_A_G	ENSG00000164010	42845892	1	ERMAP	53.8533	1	42817122	42845892	42817122	AL512353.1
chr1_42907860_T_G	ENSG00000117394	42907860	1	SLC2A1	21.1395	1	42959176	42907860	42959176	ATP6V1E1P1
chr1_42951110_C_T	ENSG00000227533	42951110	1	SLC2A1-AS1	107.633	1	42959049	42951110	42959049	ATP6V0CP4
chr1_43174773_A_G	ENSG00000117395	43174773	1	EBNA1BP2	13.3415	1	43270936	43174773	43270936	CFAP57
chr1_43360641_C_A	ENSG00000159479	43360641	1	MED8	16.6809	1	43389808	43360641	43389808	CDC20
chr1_43389955_G_C	ENSG00000198198	43389955	1	SZT2	12.0022	1	43389882	43389955	43389882	SZT2
chr1_43396487_A_G	ENSG00000117399	43396487	1	CDC20	12.7317	1	43358981	43396487	43358981	SZT2
chr1_43569422_A_G	ENSG00000142949	43569422	1	PTPRF	21.0831	1	43525187	43569422	43525187	PTPRF
chr1_43686617_G_A	ENSG00000236200	43686617	1	KDM4A-AS1	14.8626	1	43708138	43686617	43708138	ST3GAL3
chr1_43737320_A_G	ENSG00000126091	43737320	1	ST3GAL3	15.3239	1	43705824	43737320	43705824	AL451062.2
chr1_43913576_T_G	ENSG00000117407	43913576	1	ARTN	13.6096	1	43933320	43913576	43933320	ARTN
chr1_43939667_T_C	ENSG00000237950	43939667	1	AL357079.1	11.6463	1	43946551	43939667	43946551	ARTN
chr1_44335547_G_A	ENSG00000178028	44335547	1	DMAP1	49.0028	1	44213455	44335547	44213455	ERI3
chr1_44672031_G_A	ENSG00000126106	44672031	1	TMEM53	25.1538	1	44674481	44672031	44674481	TMEM53
chr1_44770083_T_C	ENSG00000142959	44770083	1	BEST4	16.2686	1	44788170	44770083	44788170	RPS8
chr1_44888781_G_T	ENSG00000222009	44888781	1	BTBD19	16.0406	1	44808482	44888781	44808482	RNA5SP47
chr1_44900162_A_G	ENSG00000142937	44900162	1	RPS8	16.2618	1	44775251	44900162	44775251	RNA5SP47
chr1_44913888_A_G	ENSG00000070785	44913888	1	EIF2B3	24.9073	1	44986722	44913888	44986722	RNA5SP47
chr1_45248081_C_T	ENSG00000126107	45248081	1	HECTD3	12.9463	1	45011324	45248081	45011324	LINC01144
chr1_45463917_C_T	ENSG00000132763	45463917	1	MMACHC	18.5619	1	45500300	45463917	45500300	TESK2
chr1_45463917_C_T	ENSG00000132781	45463917	1	MUTYH	43.1426	1	45340470	45463917	45340470	TESK2
chr1_45491028_C_A	ENSG00000280670	45491028	1	CCDC163	inf	1	45500079	45491028	45500079	TESK2
chr1_45638964_C_T	ENSG00000159592	45638964	1	GPBP1L1	29.1074	1	45688113	45638964	45688113	RPS15AP10
chr1_45671083_C_T	ENSG00000197429	45671083	1	IPP	25.9994	1	45750650	45671083	45750650	GPBP1L1
chr1_45695664_T_A	ENSG00000159596	45695664	1	TMEM69	23.6795	1	45688181	45695664	45688181	AL604028.1
chr1_46122831_A_G	ENSG00000117461	46122831	1	PIK3R3	11.6993	1	46133036	46122831	46133036	PIK3R3
chr1_46193432_T_C	ENSG00000171357	46193432	1	LURAP1	21.6228	1	46203334	46193432	46203334	LURAP1
chr1_46312150_C_T	ENSG00000233954	46312150	1	UQCRHL	11.5627	1	15809348	46312150	15809348	UQCRH	1
chr1_46342754_C_T	ENSG00000117481	46342754	1	NSUN4	302.746	1	46340177	46342754	46340177	NSUN4
chr1_46343819_C_T	ENSG00000173660	46343819	1	UQCRH	21.9128	1	46303698	46343819	46303698	NSUN4
chr1_46357326_T_C	ENSG00000085999	46357326	1	RAD54L	14.7515	1	46247688	46357326	46247688	AL122001.1
chr1_46390783_G_A	ENSG00000117480	46390783	1	FAAH	66.7342	1	46394317	46390783	46394317	FAAH
chr1_46608790_A_G	ENSG00000079277	46608790	1	MKNK1	18.0318	1	46616843	46608790	46616843	MKNK1
chr1_47148513_G_C	ENSG00000224805	47148513	1	LINC00853	11.6212	1	47179250	47148513	47179250	CYP4A22
chr1_47179230_T_C	ENSG00000225506	47179230	1	CYP4A22-AS1	32.6176	1	47179271	47179230	47179271	LINC00853
chr1_47327919_G_A	ENSG00000123473	47327919	1	STIL	58.5606	1	47314147	47327919	47314147	CMPK1
chr1_48755684_A_G	ENSG00000162373	48755684	1	BEND5	12.3097	1	48776969	48755684	48776969	BEND5
chr1_51041214_A_G	ENSG00000123080	51041214	1	CDKN2C	11.5963	1	50960745	51041214	50960745	MIR4421
chr1_51482622_T_C	ENSG00000085832	51482622	1	EPS15	15.122	1	51519266	51482622	51519266	AC104170.2
chr1_51850332_TACC_T	ENSG00000078618	51850332	1	NRDC	24.5112	1	51878937	51850332	51878937	TSEN15P2
chr1_51892425_A_G	ENSG00000169213	51892425	1	RAB3B	18.0839	1	51990700	51892425	51990700	NRDC
chr1_52072977_G_C	ENSG00000134717	52072977	1	BTF3L4	15.6844	1	52056199	52072977	52056199	BTF3L4
chr1_52249676_A_G	ENSG00000134744	52249676	1	TUT4	30.3335	1	52553487	52249676	52553487	DNAJC19P7
chr1_52596569_G_C	ENSG00000116157	52596569	1	GPX7	163.308	1	52602371	52596569	52602371	GPX7
chr1_52676612_G_A	ENSG00000162377	52676612	1	COA7	16.4519	1	52698347	52676612	52698347	COA7
chr1_52742734_C_G	ENSG00000162378	52742734	1	ZYG11B	48.4549	1	52726453	52742734	52726453	RNU2-30P
chr1_52752867_G_T	ENSG00000121310	52752867	1	ECHDC2	138.297	1	52927212	52752867	52927212	RNU2-30P
chr1_52957856_T_G	ENSG00000116171	52957856	1	SCP2	110.619	1	52927276	52957856	52927276	AC099677.3
chr1_53218249_C_G	ENSG00000162384	53218249	1	CZIB	29.7422	1	53220634	53218249	53220634	CZIB
chr1_53230210_T_C	ENSG00000157184	53230210	1	CPT2	11.1633	1	53196792	53230210	53196792	MAGOH
chr1_53806390_A_T	ENSG00000058804	53806390	1	NDC1	11.0199	1	53838463	53806390	53838463	NDC1
chr1_54190222_G_A	ENSG00000215883	54190222	1	CYB5RL	11.908	1	54200036	54190222	54200036	MRPL37
chr1_54767736_T_C	ENSG00000162396	54767736	1	PARS2	18.5919	1	54764523	54767736	54764523	PARS2
chr1_54858165_G_A	ENSG00000116133	54858165	1	DHCR24	33.5308	1	54887195	54858165	54887195	AC096536.2
chr1_58559419_A_G	ENSG00000162600	58559419	1	OMA1	41.7651	1	58546802	58559419	58546802	AL035411.2
chr1_59019704_C_T	ENSG00000237352	59019704	1	LINC01358	34.2426	1	58933643	59019704	58933643	PHBP3
chr1_5905119_A_G	ENSG00000131697	5905119	1	NPHP4	95.5436	1	5992473	5905119	5992473	MIR4689
chr1_59778361_G_A	ENSG00000134709	59778361	1	HOOK1	37.7699	1	59814786	59778361	59814786	AL035416.1
chr1_59911461_T_G	ENSG00000134716	59911461	1	CYP2J2	11.5404	1	59926773	59911461	59926773	CYP2J2
chr1_61661579_C_T	ENSG00000162604	61661579	1	TM2D1	18.5316	1	61725423	61661579	61725423	AC099791.1
chr1_61744552_TATAAA_T	ENSG00000132849	61744552	1	PATJ	19.4246	1	61742406	61744552	61742406	AC099791.2
chr1_6200603_A_C	ENSG00000158286	6200603	1	RNF207	30.6391	1	6205475	6200603	6205475	AL031847.2
chr1_62195833_G_A	ENSG00000240563	62195833	1	L1TD1	171.193	1	62194849	62195833	62194849	L1TD1
chr1_6236178_T_G	ENSG00000225077	6236178	1	LINC00337	45.9149	1	6234692	6236178	6234692	ICMT
chr1_6237541_C_CG	ENSG00000116237	6237541	1	ICMT	63.0403	1	6235972	6237541	6235972	ICMT
chr1_6261254_T_C	ENSG00000158292	6261254	1	GPR153	12.1253	1	6261098	6261254	6261098	GPR153
chr1_62657188_C_A	ENSG00000116641	62657188	1	DOCK7	57.1669	1	62688368	62657188	62688368	AL138847.1
chr1_6282166_A_G	ENSG00000097021	6282166	1	ACOT7	17.1279	1	6394391	6282166	6394391	GPR153
chr1_62863273_T_C	ENSG00000125703	62863273	1	ATG4C	72.9947	1	62784132	62863273	62784132	AC099794.1
chr1_63355007_C_G	ENSG00000088035	63355007	1	ALG6	22.5145	1	63367575	63355007	63367575	AL049636.1
chr1_63443064_C_T	ENSG00000203965	63443064	1	EFCAB7	26.8067	1	63523372	63443064	63523372	ALG6
chr1_63463726_C_T	ENSG00000142856	63463726	1	ITGB3BP	51.5616	1	63593721	63463726	63593721	EFCAB7
chr1_63490519_T_C	ENSG00000079739	63490519	1	PGM1	32.5167	1	63593411	63490519	63593411	EFCAB7
chr1_63822389_A_G	ENSG00000185483	63822389	1	ROR1	23.573	1	63774017	63822389	63774017	CFL1P3
chr1_6481400_G_T	ENSG00000171680	6481400	1	PLEKHG5	11.5234	1	6520061	6481400	6520061	TNFRSF25
chr1_64940573_T_C	ENSG00000162437	64940573	1	RAVER2	16.9715	1	64745095	64940573	64745095	AL606517.1
chr1_65151289_A_T	ENSG00000162433	65151289	1	AK4	62.7513	1	65147549	65151289	65147549	RPS29P7
chr1_65419886_G_C	ENSG00000213625	65419886	1	LEPROT	52.2813	1	65420587	65419886	65420587	LEPROT
chr1_65439203_T_A	ENSG00000116678	65439203	1	LEPR	45.1698	1	65420652	65439203	65420652	LEPR
chr1_6580056_A_G	ENSG00000204859	6580056	1	ZBTB48	11.8597	1	6579994	6580056	6579994	ZBTB48
chr1_66936913_T_C	ENSG00000198160	66936913	1	MIER1	15.1035	1	66924895	66936913	66924895	MIER1
chr1_67063560_A_G	ENSG00000116704	67063560	1	SLC35D1	46.4906	1	67054148	67063560	67054148	SLC35D1
chr1_67186329_A_G	ENSG00000162594	67186329	1	IL23R	30.6481	1	67138907	67186329	67138907	RNU6-586P
chr1_67393865_G_A	ENSG00000081985	67393865	1	IL12RB2	12.0302	1	67307364	67393865	67307364	RNU6-387P
chr1_67692770_A_AT	ENSG00000116717	67692770	1	GADD45A	33.3768	1	67685201	67692770	67685201	GADD45A
chr1_70406697_A_G	ENSG00000116761	70406697	1	CTH	62.3733	1	70411218	70406697	70411218	CTH
chr1_70406709_G_A	ENSG00000197568	70406709	1	HHLA3	33.3872	1	70354805	70406709	70354805	CTH
chr1_70412281_G_A	ENSG00000271992	70412281	1	AL354872.2	16.7718	1	70445071	70412281	70445071	CTH
chr1_74198025_G_A	ENSG00000254685	74198025	1	FPGT	35.8595	1	74198212	74198025	74198212	LRRIQ3
chr1_74221328_A_G	ENSG00000162620	74221328	1	LRRIQ3	inf	1	74198187	74221328	74198187	TNNI3K
chr1_74688192_G_A	ENSG00000178965	74688192	1	ERICH3	11.6696	1	74673792	74688192	74673792	AC135803.1
chr1_74706317_T_A	ENSG00000272864	74706317	1	AC135803.1	147.749	1	74699333	74706317	74699333	AC135803.1
chr1_74722637_G_A	ENSG00000116791	74722637	1	CRYZ	234.684	1	74733408	74722637	74733408	TYW3
chr1_74782782_C_T	ENSG00000162623	74782782	1	TYW3	18.0982	1	74733152	74782782	74733152	CRYZ
chr1_75445428_A_G	ENSG00000137968	75445428	1	SLC44A5	139.272	1	75611116	75445428	75611116	AC093156.1
chr1_75742921_C_T	ENSG00000117054	75742921	1	ACADM	25.9166	1	75724347	75742921	75724347	DLSTP1
chr1_75748823_G_A	ENSG00000137955	75748823	1	RABGGTB	19.5467	1	75786197	75748823	75786197	DLSTP1
chr1_75992112_T_C	ENSG00000057468	75992112	1	MSH4	24.956	1	75796882	75992112	75796882	AC092813.2
chr1_77489119_A_G	ENSG00000162613	77489119	1	FUBP1	15.1031	1	77979110	77489119	77979110	RNU7-8P
chr1_77591162_GT_G	ENSG00000077254	77591162	1	USP33	14.5508	1	77759852	77591162	77759852	RNA5SP20
chr1_7775639_G_A	ENSG00000269925	7775639	1	Z98884.2	13.853	1	7776383	7775639	7776383	Z98884.2
chr1_7787469_A_G	ENSG00000049246	7787469	1	PER3	22.1234	1	7784320	7787469	7784320	PER3
chr1_77926761_G_A	ENSG00000162614	77926761	1	NEXN	191.271	1	77888513	77926761	77888513	NEXN-AS1
chr1_77926761_G_A	ENSG00000162616	77926761	1	DNAJB4	30.1286	1	77979175	77926761	77979175	NEXN-AS1
chr1_77995251_G_A	ENSG00000273338	77995251	1	AC103591.3	16.3107	1	78004554	77995251	78004554	AC103591.3
chr1_78132091_G_A	ENSG00000036549	78132091	1	AC118549.1	11.3865	1	77683419	78132091	77683419	RNA5SP22
chr1_78617087_G_A	ENSG00000020129	78617087	1	NCDN	11.4844	1	35557473	78617087	35557473	IFI44L	2
chr1_78618150_A_AT	ENSG00000163492	78618150	1	CCDC141	11.4229	2	179050086	78618150	427685177	IFI44L	1
chr1_78630851_G_A	ENSG00000074657	78630851	1	ZNF532	24.6086	18	58862600	78630851	2627684231	IFI44L	1
chr1_78650220_T_C	ENSG00000137965	78650220	1	IFI44	11.3737	1	78649796	78650220	78649796	IFI44
chr1_8000524_TAATTTGGCTGAGTAGAG_T	ENSG00000284747	8000524	1	AL034417.4	48.7872	1	7991134	8000524	7991134	AL034417.3
chr1_82283135_G_T	ENSG00000233290	82283135	1	AL157944.1	76.4409	1	82848205	82283135	82848205	ST13P20
chr1_837375_A_C	ENSG00000228794	837375	1	LINC01128	14.1003	1	825138	837375	825138	AL669831.3
chr1_84131340_A_G	ENSG00000142875	84131340	1	PRKACB	19.0871	1	84078062	84131340	84078062	AL359504.1
chr1_84295140_T_C	ENSG00000203943	84295140	1	SAMD13	12.3881	1	84298366	84295140	84298366	SAMD13
chr1_84485508_T_C	ENSG00000122432	84485508	1	SPATA1	21.1668	1	84506300	84485508	84506300	RPF1
chr1_84489550_C_T	ENSG00000117133	84489550	1	RPF1	48.9404	1	84479259	84489550	84479259	RPF1
chr1_84536645_C_T	ENSG00000117151	84536645	1	CTBS	11.0083	1	84574480	84536645	84574480	AL359762.3
chr1_84926641_C_T	ENSG00000171517	84926641	1	LPAR3	17.6103	1	84893206	84926641	84893206	LPAR3
chr1_84971243_G_A	ENSG00000153898	84971243	1	MCOLN2	149.689	1	84997113	84971243	84997113	MCOLN2
chr1_85018790_C_T	ENSG00000162643	85018790	1	WDR63	22.1128	1	84999147	85018790	84999147	WDR63
chr1_85056221_A_T	ENSG00000055732	85056221	1	MCOLN3	16.1766	1	85048500	85056221	85048500	MCOLN3
chr1_85156380_C_G	ENSG00000097096	85156380	1	SYDE2	11.8698	1	85201016	85156380	85201016	AL603750.1
chr1_85255511_C_T	ENSG00000142867	85255511	1	BCL10	27.4305	1	85276904	85255511	85276904	C1orf52
chr1_85632513_T_G	ENSG00000117174	85632513	1	ZNHIT6	241.159	1	85708433	85632513	85708433	AC092807.1
chr1_86080713_C_G	ENSG00000171502	86080713	1	COL24A1	67.9612	1	86156943	86080713	86156943	AC104455.1
chr1_86367366_C_T	ENSG00000122417	86367366	1	ODF2L	15.2474	1	86396342	86367366	86396342	MIR7856
chr1_86706719_G_A	ENSG00000261737	86706719	1	AL049597.2	11.91	1	86704462	86706719	86704462	SH3GLB1
chr1_88975294_G_A	ENSG00000137944	88975294	1	KYAT3	53.9228	1	88992953	88975294	88992953	KYAT3
chr1_89040059_C_G	ENSG00000117226	89040059	1	GBP3	278.116	1	89022894	89040059	89022894	GBP3
chr1_89062074_C_T	ENSG00000162654	89062074	1	GBP4	21.8786	1	89198942	89062074	89198942	GBP1
chr1_89081120_G_A	ENSG00000117228	89081120	1	GBP1	25.6235	1	89065230	89081120	89065230	GBP1
chr1_89508269_C_G	ENSG00000197147	89508269	1	LRRC8B	58.5907	1	89524836	89508269	89524836	LRRC8B
chr1_89637106_G_A	ENSG00000171488	89637106	1	LRRC8C	70.9905	1	89633072	89637106	89633072	AC093423.3
chr1_89708082_T_C	ENSG00000171492	89708082	1	LRRC8D	12.8696	1	89821014	89708082	89821014	AC093423.1
chr1_89708082_T_C	ENSG00000231999	89708082	1	LRRC8C-DT	57.6651	1	89632894	89708082	89632894	AC093423.1
chr1_89747854_C_T	ENSG00000230735	89747854	1	AC093423.2	17.0865	1	89629725	89747854	89629725	AC099568.1
chr1_91455229_G_A	ENSG00000097046	91455229	1	CDC7	75.5764	1	91500851	91455229	91500851	CDC7
chr1_914618_A_G	ENSG00000230699	914618	1	AL645608.2	11.3078	1	911435	914618	911435	AL645608.4
chr1_91700069_T_C	ENSG00000069702	91700069	1	TGFBR3	49.9346	1	91906335	91700069	91906335	HSP90B3P
chr1_92230064_ATTG_A	ENSG00000122484	92230064	1	RPAP2	12.9634	1	92299059	92230064	92299059	ACTBP12
chr1_9240618_T_C	ENSG00000049239	9240618	1	H6PD	79.6232	1	9234775	9240618	9234775	H6PD
chr1_92471795_TTTA_T	ENSG00000198752	92471795	1	CDC42BPB	13.1618	14	103057549	92471795	2290335124	GFI1	1
chr1_92485653_G_A	ENSG00000162676	92485653	1	GFI1	40.0679	1	92486925	92485653	92486925	GFI1
chr1_92960610_G_A	ENSG00000154511	92960610	1	DIPK1A	15.7891	1	92961522	92960610	92961522	DIPK1A
chr1_93077926_G_C	ENSG00000117500	93077926	1	TMED5	54.7868	1	93180516	93077926	93180516	MTF2
chr1_93084539_A_G	ENSG00000122483	93084539	1	CCDC18	32.604	1	93179919	93084539	93179919	MTF2
chr1_93246975_G_A	ENSG00000223745	93246975	1	CCDC18-AS1	149.114	1	93346025	93246975	93346025	AL139421.1
chr1_93339395_G_A	ENSG00000117505	93339395	1	DR1	43.334	1	93345907	93339395	93345907	DR1
chr1_93874419_C_T	ENSG00000067334	93874419	1	DNTTIP2	32.323	1	93879918	93874419	93879918	DNTTIP2
chr1_9411592_C_T	ENSG00000171621	9411592	1	SPSB1	16.5136	1	9292894	9411592	9292894	BX323043.1
chr1_946247_G_A	ENSG00000187961	946247	1	KLHL17	15.0339	1	960584	946247	960584	NOC2L
chr1_94915867_G_A	ENSG00000235501	94915867	1	AC105942.1	16.7341	1	94927566	94915867	94927566	CNN3
chr1_94962495_T_C	ENSG00000117519	94962495	1	CNN3	14.57	1	94927223	94962495	94927223	AC105942.1
chr1_950309_G_A	ENSG00000188976	950309	1	NOC2L	11.8052	1	959309	950309	959309	NOC2L
chr1_95197102_G_T	ENSG00000122481	95197102	1	RWDD3	39.0218	1	95234210	95197102	95234210	AC092802.1
chr1_95214126_C_T	ENSG00000228852	95214126	1	AC092802.2	17.3413	1	95278940	95214126	95278940	AC092802.1
chr1_95245922_G_T	ENSG00000271092	95245922	1	TMEM56-RWDD3	12.7421	1	95117923	95245922	95117923	RWDD3
chr1_966426_G_C	ENSG00000187583	966426	1	PLEKHN1	19.1451	1	966497	966426	966497	PLEKHN1
chr1_96666735_T_C	ENSG00000117569	96666735	1	PTBP2	33.4605	1	96721665	96666735	96721665	RPL7P9
chr1_97378401_A_T	ENSG00000188641	97378401	1	DPYD	13.8722	1	97995000	97378401	97995000	DPYD-IT1
chr1_98535485_T_G	ENSG00000162627	98535485	1	SNX7	32.6295	1	98661701	98535485	98661701	AC095031.1
chr1_9899690_C_T	ENSG00000171603	9899690	1	CLSTN1	27.4898	1	9824526	9899690	9824526	AL357140.4
chr1_9963235_T_C	ENSG00000162441	9963235	1	LZIC	inf	1	9943407	9963235	9943407	TMEM274P
chr1_9963235_T_C	ENSG00000173614	9963235	1	NMNAT1	29.0707	1	9943428	9963235	9943428	TMEM274P
chr1_9963235_T_C	ENSG00000228150	9963235	1	AL357140.2	18.1393	1	9942923	9963235	9942923	TMEM274P
chr1_99860702_T_C	ENSG00000162688	99860702	1	AGL	18.7585	1	99850361	99860702	99850361	AGL
chr1_9999317_C_T	ENSG00000178585	9999317	1	CTNNBIP1	19.8807	1	9910336	9999317	9910336	RBP7
chr10_100193948_A_C	ENSG00000095485	100193948	10	CWF19L1	31.1958	10	100267680	1772006619	1772229965	AL138921.2
chr10_100252888_TTTAA_T	ENSG00000196072	100252888	10	BLOC1S2	13.6142	10	100286680	1772065559	1772248965	PHBP9
chr10_100552808_C_T	ENSG00000075826	100552808	10	SEC31B	41.7283	10	100519864	1772365479	1772482149	NDUFB8
chr10_100914880_C_A	ENSG00000272572	100914880	10	AL138762.1	11.6362	10	100912739	1772727551	1772875024	SLF2
chr10_100927081_GT_G	ENSG00000119906	100927081	10	SLF2	27.0662	10	100912963	1772739752	1772875248	SLF2
chr10_100976078_C_G	ENSG00000107816	100976078	10	LZTS2	18.438	10	100996618	1772788749	1772958903	MIR608
chr10_101407630_A_G	ENSG00000166167	101407630	10	BTRC	14.0367	10	101354033	1773220301	1773316318	RNU2-59P
chr10_102039785_C_T	ENSG00000120029	102039785	10	ARMH3	11.4995	10	102056193	1773852456	1774018478	ARMH3
chr10_102358877_T_C	ENSG00000198728	102358877	10	LDB1	12.4094	10	102120453	1774171548	1774082738	NFKB2
chr10_102533852_A_G	ENSG00000138107	102533852	10	ACTR1A	44.7319	10	102502712	1774346523	1774464997	SUFU
chr10_102582130_C_T	ENSG00000138111	102582130	10	MFSD13A	20.7271	10	102461395	1774394801	1774423680	RPL23AP58
chr10_102689687_C_T	ENSG00000171206	102689687	10	TRIM8	18.99	10	102642310	1774502358	1774604595	ARL 3,00
chr10_102774691_A_G	ENSG00000156398	102774691	10	SFXN2	199.053	10	102714538	1774587362	1774676823	RNU6-1231P
chr10_102863821_C_T	ENSG00000166275	102863821	10	BORCS7	83.5576	10	102854223	1774676492	1774816508	RF00026
chr10_103278903_G_GCACACACACACA	ENSG00000173915	103278903	10	ATP5MD	12.4504	10	103396492	1775091574	1775358777	INA
chr10_103442561_T_G	ENSG00000148843	103442561	10	PDCD11	24.6801	10	103396626	1775255232	1775358911	AL139339.2
chr10_103582915_A_G	ENSG00000107954	103582915	10	NEURL1	12.3314	10	103493979	1775395586	1775456264	AL121929.2
chr10_1036573_T_A	ENSG00000205740	1036573	10	AL359878.1	12.3521	10	988341	1672849244	1672950626	IDI2
chr10_1038420_T_C	ENSG00000067064	1038420	10	IDI1	11.2395	10	1049170	1672851091	1673011455	IDI1
chr10_103909864_T_C	ENSG00000107960	103909864	10	STN 1,00	22.0914	10	103918184	1775722535	1775880469	STN 1,00
chr10_104006797_CTG_C	ENSG00000065613	104006797	10	SLK	62.1151	10	103967140	1775819468	1775929425	RN7SL524P
chr10_104338176_A_G	ENSG00000120051	104338176	10	CFAP58	14.0651	10	104353833	1776150847	1776316118	ITPRIP
chr10_104343593_AAGAC_A	ENSG00000148841	104343593	10	ITPRIP	19.3981	10	104338465	1776156264	1776300750	ITPRIP
chr10_109861698_A_C	ENSG00000108039	109861698	10	XPNPEP1	24.8646	10	109923553	1781674369	1781885838	RNU4-5P
chr10_110272387_A_C	ENSG00000119950	110272387	10	MXI1	33.2479	10	110207605	1782085058	1782169890	AL360182.1
chr10_110753528_T_C	ENSG00000203867	110753528	10	RBM20	27.0817	10	110644336	1782566199	1782606621	RN7SKP288
chr10_110828597_G_A	ENSG00000150593	110828597	10	PDCD4	19.7949	10	110871795	1782641268	1782834080	AL136368.1
chr10_110843268_A_G	ENSG00000203497	110843268	10	PDCD4-AS1	12.9178	10	110872233	1782655939	1782834518	AL136368.1
chr10_110951488_A_T	ENSG00000108061	110951488	10	SHOC2	11.0518	10	110919547	1782764159	1782881832	RPL13AP6
chr10_112395057_C_T	ENSG00000232934	112395057	10	AL157786.1	19.4319	10	112425589	1784207728	1784387874	ACSL5
chr10_11248332_A_G	ENSG00000048740	11248332	10	CELF2	20.2331	10	10798397	1683061003	1682760682	CELF2-AS1
chr10_112818808_CA_C	ENSG00000260917	112818808	10	AL158212.3	19.2861	10	112823490	1784631479	1784785775	AL158212.5
chr10_113729393_C_G	ENSG00000165806	113729393	10	CASP7	28.2556	10	113679162	1785542064	1785641447	AL592546.1
chr10_114026474_G_A	ENSG00000043591	114026474	10	ADRB1	83.8427	10	114044056	1785839145	1786006341	ADRB1
chr10_114973816_T_C	ENSG00000165832	114973816	10	TRUB1	51.2477	10	114938195	1786786487	1786900480	RNU6-1121P
chr10_11637792_G_A	ENSG00000148429	11637792	10	USP6NL	12.6387	10	11611754	1683450463	1683574039	USP6NL
chr10_11674430_G_A	ENSG00000271046	11674430	10	AL512631.1	43.9238	10	11679675	1683487101	1683641960	AL512631.1
chr10_116848738_AG_A	ENSG00000165868	116848738	10	HSPA12A	33.9879	10	116850236	1788661409	1788812521	ENO4
chr10_117323199_G_C	ENSG00000165650	117323199	10	PDZD8	42.4397	10	117375440	1789135870	1789337725	PDZD8
chr10_117368283_T_G	ENSG00000277879	117368283	10	AL391988.1	44.9033	10	117268668	1789180954	1789230953	PDZD8
chr10_11742089_T_C	ENSG00000134463	11742089	10	ECHDC3	186.925	10	11742366	1683554760	1683704651	ECHDC3
chr10_11820081_T_C	ENSG00000148426	11820081	10	PROSER2	16.4276	10	11823339	1683632752	1683785624	PROSER2
chr10_118652414_A_C	ENSG00000151893	118652414	10	CACUL1	31.2094	10	118755249	1790465085	1790717534	TOMM22P5
chr10_119133610_G_T	ENSG00000119979	119133610	10	FAM45A	23.5515	10	119104086	1790946281	1791066371	FAM45A
chr10_119161076_T_C	ENSG00000183605	119161076	10	SFXN4	52.2163	10	119165667	1790973747	1791127952	SFXN4
chr10_119209705_A_G	ENSG00000165672	119209705	10	PRDX3	26.4443	10	119178812	1791022376	1791141097	GRK5-IT1
chr10_11937003_A_G	ENSG00000151461	11937003	10	UPF2	15.5757	10	12043170	1683749674	1684005455	RNU6-1095P
chr10_119530851_C_T	ENSG00000148908	119530851	10	RGS10	17.8223	10	119542719	1791343522	1791505004	RGS10
chr10_119859275_TACACACAC_T	ENSG00000197771	119859275	10	MCMBP	11.4596	10	119892556	1791671946	1791854841	MCMBP
chr10_12069785_A_C	ENSG00000181192	12069785	10	DHTKD1	64.4362	10	12068954	1683882456	1684031239	DHTKD1
chr10_120849244_C_T	ENSG00000227165	120849244	10	WDR11-AS1	11.9948	10	120851345	1792661915	1792813630	WDR11
chr10_120893595_C_A	ENSG00000271670	120893595	10	AC010998.2	67.0526	10	120880667	1792706266	1792842952	AC010998.2
chr10_12185318_G_C	ENSG00000065665	12185318	10	SEC61A2	27.6184	10	12129637	1683997989	1684091922	CDC123
chr10_121945367_C_CTAAG	ENSG00000107669	121945367	10	ATE1	39.5071	10	121928801	1793758038	1793891086	RF02219
chr10_121975474_C_G	ENSG00000107672	121975474	10	NSMCE4A	13.5458	10	121975217	1793788145	1793937502	NSMCE4A
chr10_122410150_G_A	ENSG00000107679	122410150	10	PLEKHA1	108.49	10	122374696	1794222821	1794336981	MIR3941
chr10_122945179_C_T	ENSG00000119965	122945179	10	C10orf88	59.0508	10	122954311	1794757850	1794916596	C10orf88
chr10_122974148_T_C	ENSG00000179988	122974148	10	PSTK	33.4388	10	122954381	1794786819	1794916666	PSTK
chr10_123496700_A_C	ENSG00000230131	123496700	10	LINC02641	21.2996	10	123356450	1795309371	1795318735	AL160290.1
chr10_123526421_A_C	ENSG00000188816	123526421	10	HMX2	26.7554	10	123148122	1795339092	1795110407	AL357127.1
chr10_123554007_A_C	ENSG00000188620	123554007	10	HMX3	18.5618	10	123135962	1795366678	1795098247	AL357127.1
chr10_123559890_G_A	ENSG00000154473	123559890	10	BUB3	15.5151	10	123154402	1795372561	1795116687	AL357127.1
chr10_124287745_T_C	ENSG00000182022	124287745	10	CHST15	28.8585	10	124093598	1796100416	1796055883	OAT
chr10_124413042_C_T	ENSG00000065154	124413042	10	OAT	75.984	10	124418976	1796225713	1796381261	OAT
chr10_124481076_G_T	ENSG00000107902	124481076	10	LHPP	49.5759	10	124461823	1796293747	1796424108	RPS10P18
chr10_124725515_C_T	ENSG00000189319	124725515	10	FAM53B	14.622	10	124744378	1796538186	1796706663	FAM53B
chr10_124769804_G_A	ENSG00000203791	124769804	10	EEF1AKMT2	70.3517	10	124791887	1796582475	1796754172	RF00019
chr10_124940635_G_A	ENSG00000019995	124940635	10	ZRANB1	20.1135	10	124942123	1796753306	1796904408	ZRANB1
chr10_125779095_A_G	ENSG00000188690	125779095	10	UROS	155.447	10	125823285	1797591766	1797785570	MMP21
chr10_125955030_G_A	ENSG00000089876	125955030	10	DHX32	165.853	10	125896436	1797767701	1797858721	GNG10P1
chr10_12834247_T_C	ENSG00000183049	12834247	10	CAMK1D	22.9006	10	12349482	1684646918	1684311767	AL353586.1
chr10_129645256_T_A	ENSG00000170430	129645256	10	MGMT	247.082	10	129467190	1801457927	1801429475	AL157832.2
chr10_130114878_T_C	ENSG00000237489	130114878	10	C10orf143	11.6074	10	130110830	1801927549	1802073115	C10orf143
chr10_13125860_G_T	ENSG00000123240	13125860	10	OPTN	18.7302	10	13099449	1684938531	1685061734	AL355355.2
chr10_131938153_T_C	ENSG00000175470	131938153	10	PPP2R2D	13.6079	10	131901008	1803750824	1803863293	AL162274.2
chr10_132195308_C_T	ENSG00000151640	132195308	10	DPYSL4	inf	10	132186948	1804007979	1804149233	DPYSL4
chr10_132320235_T_C	ENSG00000148814	132320235	10	LRRC27	30.0988	10	132332154	1804132906	1804294439	STK32C
chr10_132345333_G_T	ENSG00000165752	132345333	10	STK32C	19.537	10	132331847	1804158004	1804294132	LRRC27
chr10_132457258_G_T	ENSG00000180066	132457258	10	C10orf91	12.2886	10	132444327	1804269929	1804406612	C10orf91
chr10_13294287_A_C	ENSG00000107537	13294287	10	PHYH	154.659	10	13302412	1685106958	1685264697	PHYH
chr10_132946399_T_C	ENSG00000171811	132946399	10	CFAP46	14.1987	10	132942823	1804759070	1804905108	CFAP46
chr10_133278477_A_G	ENSG00000151651	133278477	10	ADAM8	29.8485	10	133276868	1805091148	1805239153	ADAM8
chr10_133296233_A_C	ENSG00000130640	133296233	10	TUBGCP2	53.2588	10	133312337	1805108904	1805274622	AL360181.2
chr10_133344451_G_A	ENSG00000127884	133344451	10	ECHS1	21.7616	10	133373354	1805157122	1805335639	BANF1P2
chr10_133383915_G_A	ENSG00000148832	133383915	10	PAOX	16.8404	10	133379261	1805196586	1805341546	PAOX
chr10_133409819_G_A	ENSG00000148824	133409819	10	MTG1	61.8532	10	133394094	1805222490	1805356379	SPRN
chr10_133410555_G_A	ENSG00000214279	133410555	10	SCART1	11.4674	10	133453928	1805223226	1805416213	SPRN
chr10_133495091_G_A	ENSG00000130649	133495091	10	CYP 20,00	11.9461	10	133520406	1805307762	1805482691	OR7M1P
chr10_13911252_C_T	ENSG00000151474	13911252	10	FRMD4A	46.7828	10	14462142	1685723923	1686424427	NUTF2P5
chr10_13913497_C_T	ENSG00000229751	13913497	10	AC044781.1	18.126	10	13991815	1685726168	1685954100	NUTF2P5
chr10_14659679_T_C	ENSG00000065809	14659679	10	FAM107B	33.0265	10	14774897	1686472350	1686737182	RNA5SP302
chr10_15067545_G_A	ENSG00000176244	15067545	10	ACBD7	101.735	10	15088776	1686880216	1687051061	ACBD7
chr10_15099060_A_AT	ENSG00000152464	15099060	10	RPP38	18.0327	10	15097180	1686911731	1687059465	C10orf111
chr10_15200204_G_T	ENSG00000148468	15200204	10	FAM171A1	19.1613	10	15371289	1687012875	1687333574	AL590365.1
chr10_16440482_C_G	ENSG00000165983	16440482	10	PTER	98.074	10	16436943	1688253153	1688399228	PTER
chr10_16513529_A_T	ENSG00000165985	16513529	10	C1QL3	194.049	10	16521879	1688326200	1688484164	C1QL3
chr10_16721952_T_G	ENSG00000225213	16721952	10	AC073367.1	17.0092	10	16748377	1688534623	1688710662	AC073367.1
chr10_16806902_T_C	ENSG00000148484	16806902	10	RSU1	48.705	10	16817463	1688619573	1688779748	RSU1
chr10_1707012_C_T	ENSG00000185736	1707012	10	ADARB2	15.7016	10	1737525	1673519683	1673699810	ADARB2
chr10_17151633_T_A	ENSG00000026025	17151633	10	VIM	19.6057	10	17228241	1688964304	1689190526	AC067747.1
chr10_17161935_A_T	ENSG00000107614	17161935	10	TRDMT1	42.3438	10	17202054	1688974606	1689164339	AC067747.1
chr10_18515165_T_C	ENSG00000240291	18515165	10	AL450384.2	48.8985	10	18545651	1690327836	1690507936	AL450384.1
chr10_18531727_C_T	ENSG00000225527	18531727	10	AL450384.1	19.8224	10	18533336	1690344398	1690495621	AL450384.1
chr10_18618612_G_A	ENSG00000241058	18618612	10	NSUN6	35.3963	10	18659285	1690431283	1690621570	NSUN6
chr10_18659143_A_G	ENSG00000165997	18659143	10	ARL5B	51.1648	10	18659431	1690471814	1690621716	NSUN6
chr10_19947802_A_G	ENSG00000120594	19947802	10	PLXDC2	107.016	10	19816239	1691760473	1691778524	AL353147.1
chr10_22538482_A_C	ENSG00000150867	22538482	10	PIP4K2A	36.6173	10	22714578	1694351153	1694676863	AL513128.2
chr10_24378112_C_T	ENSG00000120549	24378112	10	KIAA1217	67.663	10	23694746	1696190783	1695657031	MIR603
chr10_24934438_G_C	ENSG00000107863	24934438	10	ARHGAP21	12.6023	10	24723887	1696747109	1696686172	AL512598.2
chr10_24934438_G_C	ENSG00000185875	24934438	10	THNSL1	29.0281	10	25016612	1696747109	1696978897	AL512598.2
chr10_24934577_T_C	ENSG00000099256	24934577	10	PRTFDC1	11.561	10	24952606	1696747248	1696914891	AL512598.2
chr10_26442697_A_C	ENSG00000077420	26442697	10	APBB1IP	70.6351	10	26438341	1698255368	1698400626	APBB1IP
chr10_27177544_G_A	ENSG00000120539	27177544	10	MASTL	58.0055	10	27154824	1698990215	1699117109	RNU2-24P
chr10_27184695_G_T	ENSG00000136758	27184695	10	YME1L1	39.6769	10	27155266	1698997366	1699117551	RNU2-24P
chr10_27226842_C_T	ENSG00000262412	27226842	10	AL160291.1	16.4141	10	27243130	1699039513	1699205415	RNU7-12P
chr10_27310378_A_T	ENSG00000107890	27310378	10	ANKRD26	16.2356	10	27100498	1699123049	1699062783	AL355493.3
chr10_28330558_T_C	ENSG00000150054	28330558	10	MPP7	24.1739	10	28334486	1700143229	1700296771	MPP7
chr10_28500895_T_C	ENSG00000254635	28500895	10	WAC-AS1	145.306	10	28532743	1700313566	1700495028	LINC02652
chr10_28532515_G_A	ENSG00000095787	28532515	10	WAC	15.9388	10	28532493	1700345186	1700494778	WAC
chr10_28813932_G_GTAGA	ENSG00000095739	28813932	10	BAMBI	74.1986	10	28677510	1700626603	1700639795	AL355376.2
chr10_29787540_T_G	ENSG00000197321	29787540	10	SVIL	16.2528	10	29736781	1701600211	1701699066	SVIL
chr10_30311297_A_C	ENSG00000259994	30311297	10	AL353796.1	36.6088	10	30306066	1702123968	1702268351	AL353796.2
chr10_30355991_T_G	ENSG00000107951	30355991	10	MTPAP	82.5951	10	30374448	1702168662	1702336733	DNM1P17
chr10_31070049_C_G	ENSG00000183621	31070049	10	ZNF438	28.7291	10	31031937	1702882720	1702994222	ZNF438
chr10_3135049_C_T	ENSG00000067057	3135049	10	PFKP	50.2731	10	3066333	1674947720	1675028618	AL451164.2
chr10_3138626_G_A	ENSG00000107959	3138626	10	PITRM1	77.5096	10	3172841	1674951297	1675135126	PITRM1-AS1
chr10_31415994_T_A	ENSG00000237036	31415994	10	ZEB1-AS1	15.821	10	31320447	1703228665	1703282732	AL117340.1
chr10_31830010_CA_C	ENSG00000170759	31830010	10	KIF5B	12.6071	10	32056425	1703642681	1704018710	RF00019
chr10_32425410_T_C	ENSG00000273038	32425410	10	AL365203.2	12.1939	10	32889311	1704238081	1704851596	CCDC7
chr10_32834572_T_G	ENSG00000216937	32834572	10	CCDC7	42.5862	10	32446140	1704647243	1704408425	AL365203.2
chr10_32959049_TC_T	ENSG00000150093	32959049	10	ITGB1	47.6486	10	33005792	1704771720	1704968077	ITGB1-DT
chr10_34743006_A_T	ENSG00000148498	34743006	10	PARD3	98.9456	10	34815325	1706555677	1706777610	RPS12P16
chr10_35050396_C_A	ENSG00000108094	35050396	10	CUL2	25.4274	10	35090642	1706863067	1707052927	MIR3611
chr10_35051081_T_C	ENSG00000095794	35051081	10	CREM	47.5047	10	35126791	1706863752	1707089076	MIR3611
chr10_35270913_A_G	ENSG00000108100	35270913	10	CCNY	20.138	10	35247025	1707083584	1707209310	RNU6-1167P
chr10_35391979_ACATTT_A	ENSG00000271335	35391979	10	AL117336.2	87.5074	10	35336401	1707204650	1707298686	AL117336.2
chr10_37035678_A_T	ENSG00000075407	37035678	10	ZNF37A	16.3206	10	38094334	1708848349	1710056619	ARL6IP1P2
chr10_37988369_C_T	ENSG00000198105	37988369	10	ZNF248	14.7102	10	37858106	1709801040	1709820391	RF00019
chr10_3875982_T_G	ENSG00000067082	3875982	10	KLF6	21.8781	10	3785281	1675688653	1675747566	LINC02660
chr10_39090848_A_C	ENSG00000283930	39090848	10	AL117339.5	27.2139	10	38094368	1710903519	1710056653	AL590623.1
chr10_42311615_G_A	ENSG00000272983	42311615	10	AL117339.4	16.9153	10	38137337	1714124286	1710099622	PABPC1P8
chr10_42690427_A_G	ENSG00000196693	42690427	10	ZNF33B	20.8241	10	42638570	1714503098	1714600855	LINC01518
chr10_42806348_G_C	ENSG00000165733	42806348	10	BMS1	22.4999	10	42782795	1714619019	1714745080	BMS1
chr10_43114671_G_A	ENSG00000198915	43114671	10	RASGEF1A	18.9207	10	43266919	1714927342	1715229204	AC010864.1
chr10_43170302_A_G	ENSG00000169826	43170302	10	CSGALNACT2	20.5201	10	43138445	1714982973	1715100730	CSGALNACT2
chr10_43171319_G_T	ENSG00000273008	43171319	10	AC010864.1	13.976	10	43138334	1714983990	1715100619	CSGALNACT2
chr10_43385201_G_A	ENSG00000230555	43385201	10	AL450326.1	65.3252	10	43420738	1715197872	1715383023	FXYD4
chr10_43399867_T_A	ENSG00000243660	43399867	10	ZNF487	15.1105	10	43436841	1715212538	1715399126	HNRNPF
chr10_43575601_A_G	ENSG00000169740	43575601	10	ZNF32	16.6384	10	43648881	1715388272	1715611166	ZNF239
chr10_43576637_G_C	ENSG00000196793	43576637	10	ZNF239	93.306	10	43574618	1715389308	1715536903	ZNF239
chr10_43576637_G_C	ENSG00000198298	43576637	10	ZNF485	13.6297	10	43606419	1715389308	1715568704	ZNF239
chr10_44980469_C_T	ENSG00000165507	44980469	10	DEPP1	19.8163	10	44978810	1716793140	1716941095	DEPP1
chr10_44983604_C_A	ENSG00000107551	44983604	10	RASSF4	32.2645	10	44959407	1716796275	1716921692	DEPP1
chr10_45052918_A_G	ENSG00000165511	45052918	10	C10orf25	12.8592	10	45000888	1716865589	1716963173	DUXAP4
chr10_45062344_C_T	ENSG00000165512	45062344	10	ZNF22	11.32	10	45000923	1716875015	1716963208	DUXAP4
chr10_45328008_T_C	ENSG00000012779	45328008	10	ALOX5	45.0006	10	45374176	1717140679	1717336461	OR13A1
chr10_45328008_T_C	ENSG00000231964	45328008	10	AL731567.1	14.4828	10	45453121	1717140679	1717415406	OR13A1
chr10_45347527_A_G	ENSG00000256574	45347527	10	OR13A1	65.972	10	45315608	1717160198	1717277893	ALOX5
chr10_45435337_T_C	ENSG00000165406	45435337	10	MARCH8	17.6998	10	45594906	1717248008	1717557191	AL731567.1
chr10_45473539_G_C	ENSG00000188234	45473539	10	AGAP4	27.8813	10	45853875	1717286210	1717816160	AL731567.1
chr10_45652878_T_C	ENSG00000172661	45652878	10	WASHC2C	12.688	10	45727200	1717465549	1717689485	ZFAND4
chr10_45670996_A_C	ENSG00000099290	45670996	10	WASHC2A	29.7198	10	50067888	1717483667	1722030173	ZFAND4
chr10_48177393_G_A	ENSG00000204172	48177393	10	AGAP9	26.3385	10	47523638	1719990064	1719485923	PTPN20CP
chr10_48236161_A_G	ENSG00000107643	48236161	10	MAPK8	29.1227	10	48306639	1720048832	1720268924	AC074325.1
chr10_48286212_G_A	ENSG00000170324	48286212	10	FRMPD2	12.439	10	48274696	1720098883	1720236981	RPS6P14
chr10_4836780_G_A	ENSG00000165568	4836780	10	AKR1E2	11.0671	10	4786629	1676649451	1676748914	AKR1E2
chr10_48610396_C_T	ENSG00000128805	48610396	10	ARHGAP22	42.9367	10	48656265	1720423067	1720618550	AC068898.2
chr10_48678017_C_G	ENSG00000236800	48678017	10	AC068898.1	191.648	10	48672424	1720490688	1720634709	AC068898.1
chr10_48859062_G_A	ENSG00000228403	48859062	10	AC035139.1	15.3317	10	48878022	1720671733	1720840307	AC035139.1
chr10_49171255_C_T	ENSG00000165633	49171255	10	VSTM4	11.8631	10	49115522	1720983926	1721077807	TMEM273
chr10_49210671_A_G	ENSG00000204161	49210671	10	TMEM273	34.1073	10	49188585	1721023342	1721150870	TMEM273
chr10_49552037_T_C	ENSG00000225830	49552037	10	ERCC6	12.7359	10	49539538	1721364708	1721501823	HMGB1P50
chr10_49742930_G_A	ENSG00000197444	49742930	10	OGDHL	69.805	10	49762379	1721555601	1721724664	OGDHL
chr10_49813463_A_C	ENSG00000204149	49813463	10	AGAP6	55.8833	10	49988318	1721626134	1721950603	RPL21P89
chr10_49821233_T_C	ENSG00000227345	49821233	10	PARG	15.4176	10	49970203	1721633904	1721932488	RPL21P89
chr10_49945762_A_G	ENSG00000204152	49945762	10	TIMM23B	12.6334	10	49942049	1721758433	1721904334	LINC00843
chr10_50600612_A_G	ENSG00000226200	50600612	10	SGMS1-AS1	43.7961	10	50624951	1722413283	1722587236	RNU7-107P
chr10_50756905_C_T	ENSG00000188611	50756905	10	ASAH2	135.459	10	50248610	1722569576	1722210895	ASAH2B
chr10_50756905_C_T	ENSG00000204147	50756905	10	ASAH2B	203.448	10	50739318	1722569576	1722701603	ASAH2B
chr10_51298787_G_C	ENSG00000198700	51298787	10	IPO9	12.7793	1	201829149	1723111458	201829149	MIR605
chr10_5461860_G_C	ENSG00000173848	5461860	10	NET1	71.1706	10	5412557	1677274531	1677374842	CALML5
chr10_5641707_G_A	ENSG00000196372	5641707	10	ASB13	81.0966	10	5666595	1677454378	1677628880	RN7SL445P
chr10_5757650_A_G	ENSG00000057608	5757650	10	GDI2	58.0013	10	5842132	1677570321	1677804417	AL365356.1
chr10_58384279_C_T	ENSG00000072401	58384279	10	UBE2D1	29.9633	10	58334979	1730196950	1730297264	TFAM
chr10_58400374_TAA_T	ENSG00000108064	58400374	10	TFAM	15.8633	10	58385345	1730213045	1730347630	TFAM
chr10_5875101_G_A	ENSG00000134452	5875101	10	FBH1	12.3337	10	5890203	1677687772	1677852488	RPL12P28
chr10_59680414_C_G	ENSG00000165449	59680414	10	SLC16A9	106.006	10	59736002	1731493085	1731698287	SLC16A9
chr10_5977052_C_G	ENSG00000134470	5977052	10	IL15RA	23.8393	10	5978187	1677789723	1677940472	IL15RA
chr10_59787872_GA_G	ENSG00000108091	59787872	10	CCDC6	31.8284	10	59906556	1731600543	1731868841	MRLN
chr10_6052641_GC_G	ENSG00000134460	6052641	10	IL2RA	27.6865	10	6062370	1677865312	1678024655	IL2RA
chr10_60945394_A_G	ENSG00000072422	60945394	10	RHOBTB1	16.0568	10	61001440	1732758065	1732963725	RNU2-72P
chr10_6233483_G_C	ENSG00000212743	6233483	10	LINC02656	11.8079	10	6350316	1678046154	1678312601	RF00019
chr10_6233483_G_C	ENSG00000215244	6233483	10	LINC02649	19.8044	10	6277687	1678046154	1678239972	RF00019
chr10_62647599_C_G	ENSG00000285551	62647599	10	AC067752.1	51.8662	10	62520448	1734460270	1734482733	ALDH7A1P4
chr10_62793174_A_G	ENSG00000238280	62793174	10	AC067751.1	24.4652	10	62805887	1734605845	1734768172	ADO
chr10_62805132_G_T	ENSG00000181915	62805132	10	ADO	42.4934	10	62804857	1734617803	1734767142	ADO
chr10_63406609_G_GTA	ENSG00000148572	63406609	10	NRBF2	13.1417	10	63133247	1735219280	1735095532	PRELID1P3
chr10_63611137_C_A	ENSG00000165476	63611137	10	REEP3	45.9558	10	63521401	1735423808	1735483686	MRPL35P2
chr10_65557173_C_G	ENSG00000228065	65557173	10	LINC01515	95.6285	10	65570338	1737369844	1737532623	LINC01515
chr10_68020717_T_C	ENSG00000096717	68020717	10	SIRT1	14.235	10	67884656	1739833388	1739846941	POU5F1P5
chr10_68168202_T_A	ENSG00000148634	68168202	10	HERC4	19.5372	10	68075348	1739980873	1740037633	RN7SKP202
chr10_68500802_G_A	ENSG00000122912	68500802	10	SLC25A16	35.2951	10	68527523	1740313473	1740489808	RPL26P27
chr10_68500802_G_A	ENSG00000138346	68500802	10	DNA2	74.3696	10	68472121	1740313473	1740434406	RPL26P27
chr10_68622343_C_T	ENSG00000138336	68622343	10	TET1	19.7662	10	68560337	1740435014	1740522622	COX20P1
chr10_68622343_C_T	ENSG00000260400	68622343	10	AL513534.2	12.2838	10	68698500	1740435014	1740660785	COX20P1
chr10_68733282_G_A	ENSG00000060339	68733282	10	CCAR1	11.404	10	68721012	1740545953	1740683297	RF00019
chr10_68805902_C_T	ENSG00000165730	68805902	10	STOX1	176.156	10	68827531	1740618573	1740789816	STOX1
chr10_69018810_A_G	ENSG00000198954	69018810	10	KIF1BP	43.2833	10	68988721	1740831481	1740951006	ACTBP14
chr10_69065025_G_A	ENSG00000122862	69065025	10	SRGN	11.2267	10	69088103	1740877696	1741050388	SRGN
chr10_69220168_A_T	ENSG00000156502	69220168	10	SUPV3L1	34.2608	10	69180234	1741032839	1741142519	HKDC1
chr10_69465828_C_A	ENSG00000099282	69465828	10	TSPAN15	60.7765	10	69451465	1741278499	1741413750	TSPAN15
chr10_70165690_T_C	ENSG00000079332	70165690	10	SAR1A	18.6482	10	70170523	1741978361	1742132808	CALM2P2
chr10_70210266_G_C	ENSG00000180817	70210266	10	PPA1	52.9943	10	70233911	1742022937	1742196196	RPS25P9
chr10_70372661_T_C	ENSG00000172731	70372661	10	LRRC20	23.0915	10	70382650	1742185332	1742344935	LRRC20
chr10_70422354_G_A	ENSG00000148730	70422354	10	EIF4EBP2	49.3324	10	70404145	1742235025	1742366430	AC022532.1
chr10_70491626_A_G	ENSG00000107719	70491626	10	PALD1	68.8331	10	70478767	1742304297	1742441052	YY1P1
chr10_70815189_C_A	ENSG00000166224	70815189	10	SGPL1	13.2471	10	70815961	1742627860	1742778246	SGPL1
chr10_71318013_G_T	ENSG00000198246	71318013	10	SLC29A3	22.9786	10	71319259	1743130684	1743281544	SLC29A3
chr10_71769572_A_G	ENSG00000107738	71769572	10	VSIR	45.476	10	71773520	1743582243	1743735805	VSIR
chr10_71985718_C_T	ENSG00000122863	71985718	10	CHST3	inf	10	71964395	1743798389	1743926680	CHST3
chr10_72077662_A_C	ENSG00000107742	72077662	10	SPOCK2	50.9422	10	72089032	1743890333	1744051317	SPOCK2
chr10_72143117_T_C	ENSG00000138303	72143117	10	ASCC1	28.0649	10	72217134	1743955788	1744179419	RF00340
chr10_72155696_T_C	ENSG00000166295	72155696	10	ANAPC16	31.7796	10	72216000	1743968367	1744178285	RF00340
chr10_72381281_T_C	ENSG00000148719	72381281	10	DNAJB12	23.8729	10	72355149	1744193952	1744317434	RNU6-805P
chr10_72403282_T_C	ENSG00000107745	72403282	10	MICU1	81.2859	10	72626191	1744215953	1744588476	RNU6-805P
chr10_73190548_G_A	ENSG00000138286	73190548	10	FAM149B1	12.5223	10	73168166	1745003219	1745130451	RF00019
chr10_73335949_T_TG	ENSG00000166321	73335949	10	NUDT13	44.9246	10	73110375	1745148620	1745072660	RF00019
chr10_73682785_C_T	ENSG00000176986	73682785	10	SEC24C	11.6805	10	73744372	1745495456	1745706657	AGAP5
chr10_73794783_C_G	ENSG00000196968	73794783	10	FUT11	18.0221	10	73772276	1745607454	1745734561	AC022400.10
chr10_73885274_G_A	ENSG00000122861	73885274	10	PLAU	12.4129	10	73909177	1745697945	1745871462	CAMK2G
chr10_74000176_TA_T	ENSG00000035403	74000176	10	VCL	18.7845	10	73995193	1745812847	1745957478	AL596247.1
chr10_74296824_C_T	ENSG00000156110	74296824	10	ADK	15.8761	10	74151185	1746109495	1746113470	TIMM9P1
chr10_74378065_T_A	ENSG00000185009	74378065	10	AP3M1	11.013	10	74151063	1746190736	1746113348	RPSAP6
chr10_7468657_C_G	ENSG00000198879	7468657	10	SFMBT2	88.8372	10	7411486	1679281328	1679373771	LINC02642
chr10_7472621_T_G	ENSG00000232591	7472621	10	LINC02642	35.5574	10	7471942	1679285292	1679434227	LINC02642
chr10_75200552_A_G	ENSG00000165637	75200552	10	VDAC2	46.2662	10	75210154	1747013223	1747172439	VDAC2
chr10_75215483_C_G	ENSG00000165644	75215483	10	COMTD1	18.1104	10	75236030	1747028154	1747198315	VDAC2
chr10_7853117_A_G	ENSG00000165629	7853117	10	ATP5F1C	61.3745	10	7788147	1679665788	1679750432	AL353754.1
chr10_79285523_T_C	ENSG00000108175	79285523	10	ZMIZ1	11.2949	10	79068966	1751098194	1751031251	PPIF
chr10_79474797_C_A	ENSG00000225484	79474797	10	NUTM2B-AS1	16.6152	10	79826594	1751287468	1751788879	TPRX1P1
chr10_79552789_C_T	ENSG00000272447	79552789	10	AL135925.1	14.6762	10	79825902	1751365460	1751788187	SFTPA2
chr10_79779747_A_G	ENSG00000244733	79779747	10	AL132656.2	23.0891	10	79660891	1751592418	1751623176	AL135925.1
chr10_80078900_A_C	ENSG00000230091	80078900	10	TMEM254-AS1	173.825	10	80078912	1751891571	1752041197	TMEM254-AS1
chr10_80173992_A_G	ENSG00000122359	80173992	10	ANXA11	56.1844	10	80205572	1751986663	1752167857	ANXA11
chr10_80459208_T_C	ENSG00000122378	80459208	10	PRXL2A	35.4467	10	80407829	1752271879	1752370114	TSPAN14
chr10_80463402_G_T	ENSG00000108219	80463402	10	TSPAN14	31.966	10	80454166	1752276073	1752416451	TSPAN14
chr10_80535642_G_A	ENSG00000226659	80535642	10	AC021028.1	191.399	10	80535942	1752348313	1752498227	AC021028.1
chr10_8068061_C_T	ENSG00000107485	8068061	10	GATA3	39.0002	10	8045378	1679880732	1680007663	GATA3-AS1
chr10_84359453_T_C	ENSG00000107771	84359453	10	CCSER2	103.81	10	84328586	1756172124	1756290871	RPL12P29
chr10_86741661_A_G	ENSG00000107779	86741661	10	BMPR1A	16.316	10	86756601	1758554332	1758718886	AC067750.1
chr10_87114057_C_A	ENSG00000122376	87114057	10	SHLD2	36.8824	10	87094161	1758926728	1759056446	AL136982.3
chr10_87214060_C_T	ENSG00000223482	87214060	10	NUTM2A-AS1	24.5834	10	87342612	1759026731	1759304897	AL157893.1
chr10_87660701_G_A	ENSG00000198682	87660701	10	PAPSS2	13.8209	10	87659613	1759473372	1759621898	AL138767.1
chr10_88750418_A_G	ENSG00000204020	88750418	10	LIPN	55.1145	10	88761406	1760563089	1760723691	LIPN
chr10_88898302_T_C	ENSG00000138134	88898302	10	STAMBPL1	100.954	10	88879734	1760710973	1760842019	STAMBPL1
chr10_88993792_T_TAA	ENSG00000107796	88993792	10	ACTA2	184.725	10	88991339	1760806463	1760953624	AL157394.2
chr10_88993792_T_TAA	ENSG00000286116	88993792	10	AL157394.2	12.1814	10	88994249	1760806463	1760956534	AL157394.2
chr10_89242785_C_G	ENSG00000107798	89242785	10	LIPA	49.5286	10	89414557	1761055456	1761376842	CH25H
chr10_89388042_G_A	ENSG00000185745	89388042	10	IFIT1	29.0815	10	89392546	1761200713	1761354831	IFIT1
chr10_89389122_A_G	ENSG00000152778	89389122	10	IFIT5	78.4181	10	89414568	1761201793	1761376853	IFIT1
chr10_89656327_G_A	ENSG00000240996	89656327	10	AL157400.4	23.2104	10	89697928	1761468998	1761660213	AL157400.1
chr10_89801519_C_T	ENSG00000235100	89801519	10	AL157400.3	20.6218	10	89699671	1761614190	1761661956	MTND5P42
chr10_89823296_A_G	ENSG00000232229	89823296	10	LINC00865	17.3432	10	89829510	1761635967	1761791795	LINC00865
chr10_91614485_G_C	ENSG00000119938	91614485	10	PPP1R3C	12.9373	10	91633071	1763427156	1763595356	PPP1R3C
chr10_91853426_T_A	ENSG00000107854	91853426	10	TNKS2	25.332	10	91798426	1763666097	1763760711	AL359198.2
chr10_91883728_G_C	ENSG00000228701	91883728	10	TNKS2-AS1	36.6399	10	91798291	1763696399	1763760576	AL359198.2
chr10_91908651_C_T	ENSG00000174721	91908651	10	FGFBP3	12.8881	10	91909483	1763721322	1763871768	AL359198.1
chr10_92056728_G_A	ENSG00000107864	92056728	10	CPEB3	33.2079	10	92291078	1763869399	1764253363	RF00402
chr10_92481760_G_T	ENSG00000119912	92481760	10	IDE	21.183	10	92574076	1764294431	1764536361	MARK2P9
chr10_92742487_T_C	ENSG00000152804	92742487	10	HHEX	22.8182	10	92689955	1764555158	1764652240	RF00019
chr10_92845774_A_T	ENSG00000138190	92845774	10	EXOC6	20.3318	10	92834713	1764658445	1764796998	EXOC6
chr10_930021_G_C	ENSG00000229869	930021	10	AL359878.2	13.8828	10	933026	1672742692	1672895311	LARP4B
chr10_93509678_G_T	ENSG00000138180	93509678	10	CEP55	16.0932	10	93496632	1765322349	1765458917	RNA5SP323
chr10_93755758_G_A	ENSG00000148690	93755758	10	FRA10AC1	46.1652	10	93702592	1765568429	1765664877	LGI1
chr10_93912652_G_A	ENSG00000176273	93912652	10	SLC35G1	11.71	10	93893973	1765725323	1765856258	SLC35G1
chr10_94293932_C_T	ENSG00000138193	94293932	10	PLCE1	47.2893	10	94030812	1766106603	1765993097	PLCE1-AS1
chr10_94365407_C_T	ENSG00000273450	94365407	10	AL139124.1	17.261	10	94315327	1766178078	1766277612	NOC3L
chr10_95758192_A_G	ENSG00000119977	95758192	10	TCTN3	56.2467	10	95694143	1767570863	1767656428	ENTPD1
chr10_95758192_A_G	ENSG00000138185	95758192	10	ENTPD1	263.608	10	95711779	1767570863	1767674064	ENTPD1
chr10_95795537_G_A	ENSG00000226688	95795537	10	ENTPD1-AS1	14.9756	10	96090238	1767608208	1768052523	AL365273.1
chr10_95842137_A_G	ENSG00000188649	95842137	10	CC2D2B	21.0788	10	95907603	1767654808	1767869888	AL365273.1
chr10_97212203_C_G	ENSG00000165879	97212203	10	FRAT1	13.6881	10	97319267	1769024874	1769281552	SLIT1
chr10_97218428_A_T	ENSG00000187122	97218428	10	SLIT1	18.4074	10	97185959	1769031099	1769148244	SLIT1
chr10_97344865_A_G	ENSG00000052749	97344865	10	RRP12	24.0289	10	97426076	1769157536	1769388361	FRAT2
chr10_97426034_G_A	ENSG00000171314	97426034	10	PGAM1	28.8765	10	97426191	1769238705	1769388476	RRP12
chr10_97445974_A_G	ENSG00000171311	97445974	10	EXOSC1	13.3536	10	97446017	1769258645	1769408302	EXOSC1
chr10_97483569_C_T	ENSG00000155229	97483569	10	MMS19	15.1397	10	97498794	1769296240	1769461079	MMS19
chr10_97669550_A_G	ENSG00000171160	97669550	10	MORN4	72.7435	10	97633500	1769482221	1769595785	AVPI1
chr10_97759340_A_G	ENSG00000155256	97759340	10	ZFYVE27	14.9323	10	97737121	1769572011	1769699406	SFRP5
chr10_97772351_T_C	ENSG00000155254	97772351	10	MARVELD1	18.3572	10	97713173	1769585022	1769675458	SFRP5
chr10_98221591_A_C	ENSG00000166024	98221591	10	R3HCC1L	13.3737	10	98134624	1770034262	1770096909	AL139241.1
chr10_98441040_A_G	ENSG00000107521	98441040	10	HPS1	37.639	10	98446947	1770253711	1770409232	HPS1
chr10_99714742_T_C	ENSG00000014919	99714742	10	COX15	19.6415	10	99732100	1771527413	1771694385	CUTC
chr10_99904413_A_G	ENSG00000107554	99904413	10	DNMBP	23.0226	10	100009947	1771717084	1771972232	DNMBP-AS1
chr11_102493788_C_T	ENSG00000110330	102493788	11	BIRC2	19.4828	11	102347211	1907801550	1907829902	TMEM123
chr11_102493788_C_T	ENSG00000152558	102493788	11	TMEM123	46.568	11	102470384	1907801550	1907953075	TMEM123
chr11_102576322_A_G	ENSG00000137673	102576322	11	MMP7	20.3091	11	102530750	1907884084	1908013441	AP000851.1
chr11_102594550_G_A	ENSG00000023445	102594550	11	BIRC3	12.01	11	102317450	1907902312	1907800141	AP000851.1
chr11_10455151_C_T	ENSG00000133805	10455151	11	AMPD3	30.4373	11	10308313	1815762913	1815791004	MIR4485
chr11_104898182_T_C	ENSG00000137752	104898182	11	CASP1	18.5435	11	105035250	1910205944	1910517941	CASP12
chr11_104903287_A_G	ENSG00000196954	104903287	11	CASP4	27.3284	11	104969366	1910211049	1910452057	CASP12
chr11_105027786_T_C	ENSG00000204397	105027786	11	CARD16	13.8331	11	105101431	1910335548	1910584122	CASP5
chr11_105098953_T_C	ENSG00000255221	105098953	11	CARD17	13.6935	11	105101431	1910406715	1910584122	CARD17
chr11_10523745_GA_G	ENSG00000110315	10523745	11	RNF141	17.6333	11	10541230	1815831507	1816023921	MTRNR2L8
chr11_106076558_C_T	ENSG00000182359	106076558	11	KBTBD3	12.5515	11	106077459	1911384320	1911560150	KBTBD3
chr11_107326880_G_C	ENSG00000261098	107326880	11	AP000766.1	50.7715	11	107316271	1912634642	1912798962	AP000766.1
chr11_107435756_G_A	ENSG00000152404	107435756	11	CWF19L2	52.1696	11	107457844	1912743518	1912940535	CWF19L2
chr11_107486079_A_G	ENSG00000137760	107486079	11	ALKBH8	27.0745	11	107565746	1912793841	1913048437	CWF19L2
chr11_107867820_G_C	ENSG00000110660	107867820	11	SLC35F2	76.9508	11	107928293	1913175582	1913410984	AP001024.1
chr11_108107422_G_T	ENSG00000166266	108107422	11	CUL5	14.8111	11	108008898	1913415184	1913491589	ACAT1
chr11_108151507_C_T	ENSG00000285696	108151507	11	AP002433.2	58.4478	11	108150381	1913459269	1913633072	AP002433.2
chr11_108153018_T_C	ENSG00000075239	108153018	11	ACAT1	87.6039	11	108121516	1913460780	1913604207	AP002433.2
chr11_108498446_G_A	ENSG00000178202	108498446	11	KDELC2	118.16	11	108498384	1913806208	1913981075	KDELC2
chr11_10856137_A_G	ENSG00000246308	10856137	11	AC116535.1	22.4122	11	10809297	1816163899	1816291988	ZBED5-AS1
chr11_108587683_G_A	ENSG00000110723	108587683	11	EXPH5	37.3669	11	108593768	1913895445	1914076459	EXPH5
chr11_10882223_T_C	ENSG00000247271	10882223	11	ZBED5-AS1	30.0372	11	10858259	1816189985	1816340950	AC069360.1
chr11_110132019_A_G	ENSG00000149289	110132019	11	ZC3H12C	13.8605	11	110093392	1915439781	1915576083	ZC3H12C
chr11_110303177_T_G	ENSG00000137710	110303177	11	RDX	14.0924	11	110296722	1915610939	1915779413	RDX
chr11_110390542_T_C	ENSG00000254416	110390542	11	AP000924.1	15.6219	11	110355130	1915698304	1915837821	AP000924.1
chr11_110438544_G_T	ENSG00000137714	110438544	11	FDX1	28.3919	11	110429948	1915746306	1915912639	FDX1
chr11_110819617_T_C	ENSG00000137727	110819617	11	ARHGAP20	11.0234	11	110713189	1916127379	1916195880	HNRNPA1P60
chr11_111345616_C_A	ENSG00000196167	111345616	11	COLCA1	162.299	11	111305045	1916653378	1916787736	MIR4491
chr11_111345616_C_A	ENSG00000214290	111345616	11	COLCA2	120.179	11	111298555	1916653378	1916781246	MIR4491
chr11_111424680_A_G	ENSG00000110777	111424680	11	POU2AF1	20.1609	11	111455630	1916732442	1916938321	AP002008.3
chr11_111658187_G_A	ENSG00000170145	111658187	11	SIK2	30.1726	11	111602449	1916965949	1917085140	AP000925.1
chr11_11172440_T_C	ENSG00000254401	11172440	11	AC111188.1	19.4797	11	11020883	1816480202	1816503574	AC111188.3
chr11_111791840_C_A	ENSG00000137720	111791840	11	C11orf1	11.6213	11	111878935	1917099602	1917361626	AP001781.1
chr11_111863190_C_T	ENSG00000150764	111863190	11	DIXDC1	14.5957	11	111927144	1917170952	1917409835	GNG5P3
chr11_111905713_G_C	ENSG00000255561	111905713	11	FDXACB1	11.0237	11	111881243	1917213475	1917363934	HSPB2
chr11_112043842_A_G	ENSG00000150768	112043842	11	DLAT	66.5871	11	112024814	1917351604	1917507505	AP000907.3
chr11_112167363_G_A	ENSG00000197580	112167363	11	BCO2	16.884	11	112175467	1917475125	1917658158	TEX12
chr11_113317227_A_G	ENSG00000270179	113317227	11	AP002840.2	13.5947	11	113368478	1918624989	1918851169	TTC12
chr11_113347328_C_T	ENSG00000149292	113347328	11	TTC12	95.6211	11	113314529	1918655090	1918797220	AP002840.2
chr11_113842668_C_G	ENSG00000048028	113842668	11	USP28	25.8065	11	113875570	1919150430	1919358261	RNU6-1107P
chr11_114404819_G_C	ENSG00000076043	114404819	11	REXO2	44.199	11	114439386	1919712581	1919922077	AP002373.1
chr11_11622214_G_A	ENSG00000110328	11622214	11	GALNT18	68.3197	11	11622005	1816929976	1817104696	GALNT18
chr11_117040255_C_T	ENSG00000160584	117040255	11	SIK3	11.5697	11	117098437	1922348017	1922581128	AP000936.3
chr11_117162243_A_G	ENSG00000168092	117162243	11	PAFAH1B2	11.6855	11	117144284	1922470005	1922626975	SIDT2
chr11_117164013_T_C	ENSG00000149577	117164013	11	SIDT2	17.594	11	117178733	1922471775	1922661424	SIDT2
chr11_117164013_T_C	ENSG00000149591	117164013	11	TAGLN	151.865	11	117199321	1922471775	1922682012	SIDT2
chr11_117166349_T_C	ENSG00000160613	117166349	11	PCSK7	15.3147	11	117232525	1922474111	1922715216	SIDT2
chr11_117828047_G_A	ENSG00000177103	117828047	11	DSCAML1	23.8805	11	117817525	1923135809	1923300216	FXYD2
chr11_118217647_T_C	ENSG00000160588	118217647	11	MPZL3	11.0861	11	118252365	1923525409	1923735056	JAML
chr11_118604004_CA_C	ENSG00000118096	118604004	11	IFT46	33.0128	11	118572970	1923911766	1924055661	PHLDB1
chr11_118672854_C_T	ENSG00000186174	118672854	11	BCL9L	13.8194	11	118925608	1923980616	1924408299	TREH
chr11_118798469_G_T	ENSG00000278376	118798469	11	AP004609.3	41.313	11	118791254	1924106231	1924273945	AP004609.3
chr11_118962748_A_G	ENSG00000110375	118962748	11	UPK2	36.2112	11	118925164	1924270510	1924407855	RF00019
chr11_118988564_C_T	ENSG00000255121	118988564	11	AP003392.4	12.1973	11	118998004	1924296326	1924480695	RF00017
chr11_119011428_C_T	ENSG00000118181	119011428	11	RPS25	13.558	11	119018691	1924319190	1924501382	AP003392.2
chr11_119015946_G_A	ENSG00000196655	119015946	11	TRAPPC4	inf	11	119018432	1924323708	1924501123	TRAPPC4
chr11_119024976_C_T	ENSG00000186166	119024976	11	CCDC84	15.1266	11	118998138	1924332738	1924480829	SLC37A4
chr11_119030552_C_T	ENSG00000137700	119030552	11	SLC37A4	15.3165	11	119030906	1924338314	1924513597	SLC37A4
chr11_119065699_G_A	ENSG00000271751	119065699	11	AP003392.5	13.3674	11	119065677	1924373461	1924548368	AP003392.5
chr11_119066684_CTA_C	ENSG00000160695	119066684	11	VPS11	36.0798	11	119067692	1924374446	1924550383	AP003392.5
chr11_119066912_T_TG	ENSG00000256269	119066912	11	HMBS	84.463	11	119084866	1924374674	1924567557	VPS11
chr11_120154166_G_A	ENSG00000137709	120154166	11	POU2F3	14.0632	11	120236640	1925461928	1925719331	AP000679.1
chr11_120154166_G_A	ENSG00000181264	120154166	11	TMEM136	18.427	11	120325129	1925461928	1925807820	AP000679.1
chr11_120156040_G_A	ENSG00000184232	120156040	11	OAF	38.2998	11	120211032	1925463802	1925693723	AP000679.1
chr11_120353941_A_G	ENSG00000196914	120353941	11	ARHGEF12	17.6177	11	120336413	1925661703	1925819104	RF00100
chr11_121097753_A_G	ENSG00000154114	121097753	11	TBCEL	13.4855	11	121024072	1926405515	1926506763	TECTA
chr11_121270284_T_C	ENSG00000109929	121270284	11	SC5D	16.954	11	121292681	1926578046	1926775372	RPS4XP12
chr11_121368596_G_A	ENSG00000137642	121368596	11	SORL1	63.9727	11	121452314	1926676358	1926935005	BMPR1AP2
chr11_121452768_G_C	ENSG00000246790	121452768	11	AP000977.1	29.1589	11	121453013	1926760530	1926935704	AP000977.1
chr11_12165713_C_T	ENSG00000133816	12165713	11	MICAL2	26.956	11	12094008	1817473475	1817576699	MIR6124
chr11_122664903_G_A	ENSG00000154127	122664903	11	UBASH3B	11.373	11	122655722	1927972665	1928138413	UBASH3B
chr11_122868010_T_C	ENSG00000109944	122868010	11	JHY	22.9955	11	122882528	1928175772	1928365219	JHY
chr11_123749935_A_C	ENSG00000166261	123749935	11	ZNF202	17.132	11	123741675	1929057697	1929224366	OR6X1
chr11_1243062_C_T	ENSG00000255153	1243062	11	TOLLIP-AS1	12.6332	11	1309769	1806550824	1806792460	MUC5B-AS1
chr11_124358727_T_C	ENSG00000110002	124358727	11	VWA5A	15.4623	11	124115362	1929666489	1929598053	OR8B5P
chr11_124632364_A_G	ENSG00000064199	124632364	11	SPA17	20.5972	11	124673798	1929940126	1930156489	RNA5SP352
chr11_124742695_C_G	ENSG00000154146	124742695	11	NRGN	24.6871	11	124739942	1930050457	1930222633	NRGN
chr11_124790288_A_C	ENSG00000245498	124790288	11	AP000866.1	69.7995	11	124800450	1930098050	1930283141	AP000866.3
chr11_124876748_A_C	ENSG00000154134	124876748	11	ROBO3	58.5786	11	124865432	1930184510	1930348123	AP003501.1
chr11_124953470_A_C	ENSG00000285825	124953470	11	AP003501.3	17.2932	11	124953555	1930261232	1930436246	AP003501.3
chr11_124991373_C_T	ENSG00000149548	124991373	11	CCDC15	43.5559	11	124954121	1930299135	1930436812	CCDC15
chr11_125039432_C_T	ENSG00000134955	125039432	11	SLC37A2	53.8322	11	125063067	1930347194	1930545758	SLC37A2
chr11_125102936_G_A	ENSG00000150433	125102936	11	TMEM218	34.7698	11	125111763	1930410698	1930594454	TMEM218
chr11_125669776_G_A	ENSG00000134940	125669776	11	ACRV1	14.64	11	125681123	1930977538	1931163814	ACRV1
chr11_125725629_A_G	ENSG00000198331	125725629	11	HYLS1	11.6445	11	125883614	1931033391	1931366305	PATE1
chr11_126196145_C_T	ENSG00000110063	126196145	11	DCPS	64.6217	11	126304060	1931503907	1931786751	AP001893.1
chr11_126216806_A_G	ENSG00000165526	126216806	11	RPUSD4	16.7059	11	126211692	1931524568	1931694383	RNU4-86P
chr11_126271239_A_AAAGG	ENSG00000110074	126271239	11	FOXRED1	292.092	11	126269055	1931579001	1931751746	SRPRA
chr11_126358764_T_G	ENSG00000110080	126358764	11	ST3GAL4	92.6661	11	126355640	1931666526	1931838331	ST3GAL4
chr11_129265946_C_G	ENSG00000134909	129265946	11	ARHGAP32	18.3653	11	129279324	1934573708	1934762015	ARHGAP32
chr11_129853353_A_G	ENSG00000170322	129853353	11	NFRKB	58.9099	11	129895590	1935161115	1935378281	TMEM45B
chr11_130160468_C_G	ENSG00000149418	130160468	11	ST14	12.3507	11	130159782	1935468230	1935642473	ST14
chr11_130219507_A_G	ENSG00000196323	130219507	11	ZBTB44	11.2781	11	130314917	1935527269	1935797608	ST14
chr11_130894197_G_T	ENSG00000255455	130894197	11	AP003486.1	15.5233	11	130870247	1936201959	1936352938	SNX19
chr11_130916697_CA_C	ENSG00000120451	130916697	11	SNX19	48.9957	11	130916509	1936224459	1936399200	SNX19
chr11_131104326_A_G	ENSG00000236129	131104326	11	AP002856.3	41.3885	11	131187022	1936412088	1936669713	AP002856.3
chr11_13267151_G_T	ENSG00000133794	13267151	11	ARNTL	93.2866	11	13276652	1818574913	1818759343	ARNTL
chr11_133944818_A_G	ENSG00000080854	133944818	11	IGSF9B	11.132	11	133956985	1939252580	1939439676	IGSF9B
chr11_134098482_C_T	ENSG00000166086	134098482	11	JAM3	24.1949	11	134068925	1939406244	1939551616	PTP4A2P2
chr11_134139358_G_A	ENSG00000151500	134139358	11	THYN1	22.8168	11	134253370	1939447120	1939736061	PTP4A2P2
chr11_134162207_G_A	ENSG00000151503	134162207	11	NCAPD3	16.1371	11	134225454	1939469969	1939708145	AP001775.1
chr11_134328592_A_T	ENSG00000151498	134328592	11	ACAD8	39.5657	11	134253495	1939636354	1939736186	GLB1L2
chr11_134331970_T_C	ENSG00000149328	134331970	11	GLB1L2	24.0065	11	134331874	1939639732	1939814565	GLB1L2
chr11_14269439_C_A	ENSG00000254418	14269439	11	SPON1-AS1	14.4723	11	14273691	1819577201	1819756382	SPON1-AS1
chr11_14269439_C_A	ENSG00000262655	14269439	11	SPON1	25.0155	11	13962723	1819577201	1819445414	SPON1-AS1
chr11_14348223_T_C	ENSG00000133818	14348223	11	RRAS2	30.7577	11	14364506	1819655985	1819847197	RRAS2
chr11_14499582_G_C	ENSG00000129083	14499582	11	COPB1	11.4649	11	14500027	1819807344	1819982718	COPB1
chr11_14895751_T_G	ENSG00000186104	14895751	11	CYP2R1	11.5153	11	14892252	1820203513	1820374943	CYP2R1
chr11_16898243_T_G	ENSG00000166689	16898243	11	PLEKHA7	36.8101	11	17014414	1822206005	1822497105	RN7SKP90
chr11_17077666_G_A	ENSG00000110700	17077666	11	RPS13	11.4873	11	17077715	1822385428	1822560406	RPS13
chr11_17207919_C_A	ENSG00000011405	17207919	11	PIK3C2A	38.6364	11	17207983	1822515681	1822690674	PIK3C2A
chr11_17246834_G_A	ENSG00000188211	17246834	11	NCR3LG1	66.3732	11	17351726	1822554596	1822834417	AC107956.1
chr11_17252469_T_C	ENSG00000070081	17252469	11	NUCB2	147.923	11	17208153	1822560231	1822690844	AC107956.1
chr11_17259226_G_A	ENSG00000260196	17259226	11	AC124798.1	49.8858	11	17380649	1822566988	1822863340	AC107956.1
chr11_18101450_G_A	ENSG00000166788	18101450	11	SAAL1	198.908	11	18106087	1823409212	1823588778	SAAL1
chr11_18279583_G_A	ENSG00000110756	18279583	11	HPS5	59.5196	11	18322198	1823587345	1823804889	RNA5SP334
chr11_18353617_A_T	ENSG00000110768	18353617	11	GTF2H1	90.1545	11	18322295	1823661379	1823804986	GTF2H1
chr11_18525785_G_A	ENSG00000074319	18525785	11	TSG101	243.746	11	18526951	1823833547	1824009642	TSG101
chr11_18580243_C_T	ENSG00000151116	18580243	11	UEVLD	20.5275	11	18588747	1823888005	1824071438	UEVLD
chr11_18617771_G_A	ENSG00000179119	18617771	11	SPTY2D1	16.2634	11	18634791	1823925533	1824117482	AC112694.2
chr11_18707103_T_C	ENSG00000179057	18707103	11	IGSF22	32.5047	11	18726230	1824014865	1824208921	AC103974.1
chr11_18707103_T_C	ENSG00000254966	18707103	11	AC103974.1	13.4368	11	18706537	1824014865	1824189228	AC103974.1
chr11_1886379_C_G	ENSG00000130595	1886379	11	TNNT3	31.7522	11	1919703	1807194141	1807402394	PRR33
chr11_1896853_T_C	ENSG00000229671	1896853	11	LINC01150	14.582	11	1897015	1807204615	1807379706	LINC01150
chr11_19075342_G_A	ENSG00000177054	19075342	11	ZDHHC13	36.0523	11	19117099	1824383104	1824599790	MRGPRX2
chr11_1941470_C_T	ENSG00000214026	1941470	11	MRPL23	136.132	11	1947278	1807249232	1807429969	MRPL23
chr11_1944024_CAT_C	ENSG00000226416	1944024	11	MRPL23-AS1	13.4904	11	1989920	1807251786	1807472611	MRPL23
chr11_202072_G_A	ENSG00000185627	202072	11	PSMD13	13.7698	11	236966	1805509834	1805719657	AC069287.2
chr11_22191423_C_T	ENSG00000171714	22191423	11	ANO5	19.5603	11	21799934	1827499185	1827282625	AC107886.1
chr11_22594555_C_T	ENSG00000183161	22594555	11	FANCF	19.261	11	22625841	1827902317	1828108532	GAS2
chr11_22669263_AGTCATTAGACT_A	ENSG00000148935	22669263	11	GAS2	12.8747	11	22625509	1827977025	1828108200	RNA5SP338
chr11_22833070_A_G	ENSG00000198168	22833070	11	SVIP	16.8486	11	22830299	1828140832	1828312990	SVIP
chr11_229302_G_A	ENSG00000177963	229302	11	RIC8A	32.5884	11	207511	1805537064	1805690202	SIRT3
chr11_2300420_A_G	ENSG00000110665	2300420	11	C11orf21	205.553	11	2303049	1807608182	1807785740	TSPAN32
chr11_2301990_G_A	ENSG00000064201	2301990	11	TSPAN32	143.306	11	2301997	1807609752	1807784688	TSPAN32
chr11_2400804_T_A	ENSG00000184281	2400804	11	TSSC4	14.8739	11	2400488	1807708566	1807883179	TSSC4
chr11_27385297_G_A	ENSG00000205213	27385297	11	LGR4	31.6604	11	27472790	1832693059	1832955481	CCDC34
chr11_27589027_G_A	ENSG00000148943	27589027	11	LIN7C	19.981	11	27506769	1832896789	1832989460	AC104563.1
chr11_28255272_A_G	ENSG00000169519	28255272	11	METTL15	24.485	11	28108248	1833563034	1833590939	RN7SKP158
chr11_290233_A_G	ENSG00000142102	290233	11	PGGHG	143.142	11	289135	1805597995	1805771826	PGGHG
chr11_2921363_G_A	ENSG00000110628	2921363	11	SLC22A18	58.6182	11	2899721	1808229125	1808382412	PHLDA2
chr11_2925292_G_A	ENSG00000181649	2925292	11	PHLDA2	22.2271	11	2929420	1808233054	1808412111	PHLDA2
chr11_2957173_A_G	ENSG00000183562	2957173	11	AC131971.1	29.4104	11	2989863	1808264935	1808472554	SNORA54
chr11_296233_T_C	ENSG00000255026	296233	11	AC136475.3	26.1319	11	287305	1805603995	1805769996	IFITM5
chr11_300047_C_T	ENSG00000185201	300047	11	IFITM2	25.3392	11	307631	1805607809	1805790322	IFITM5
chr11_3026194_A_G	ENSG00000205531	3026194	11	NAP1L4	21.7591	11	2992377	1808333956	1808475068	CARS-AS1
chr11_30323336_G_C	ENSG00000152219	30323336	11	ARL14EP	111.49	11	30323104	1835631098	1835805795	ARL14EP
chr11_3040550_C_T	ENSG00000110619	3040550	11	CARS	24.0859	11	3057613	1808348312	1808540304	RNU1-91P
chr11_305406_A_G	ENSG00000254910	305406	11	AC136475.2	57.7477	11	311141	1805613168	1805793832	AC136475.6
chr11_3057655_T_G	ENSG00000285644	3057655	11	AC108448.3	309.558	11	3057538	1808365417	1808540229	CARS
chr11_31365991_ATAT_A	ENSG00000170946	31365991	11	DNAJC24	15.3524	11	31369840	1836673753	1836852531	DCDC1
chr11_31631357_T_C	ENSG00000148950	31631357	11	IMMP1L	11.9418	11	31509645	1836939119	1836992336	ELP4
chr11_32091022_A_C	ENSG00000049449	32091022	11	RCN1	25.2534	11	32090904	1837398784	1837573595	RCN1
chr11_324170_A_G	ENSG00000251661	324170	11	AC136475.1	58.8917	11	318640	1805631932	1805801331	AC136475.8
chr11_324635_G_A	ENSG00000270030	324635	11	AC136475.7	11.7665	11	326294	1805632397	1805808985	AC136475.7
chr11_327334_C_T	ENSG00000255328	327334	11	AC136475.5	51.6807	11	327171	1805635096	1805809862	AC136475.5
chr11_32900507_T_C	ENSG00000135378	32900507	11	PRRG4	19.0054	11	32829927	1838208269	1838312618	QSER1
chr11_32966501_CTGTTAGTTATATGTT_C	ENSG00000060749	32966501	11	QSER1	12.6118	11	32892820	1838274263	1838375511	RF00019
chr11_330061_A_G	ENSG00000270972	330061	11	AC136475.9	29.608	11	333192	1805637823	1805815883	IFITM3
chr11_33045863_G_A	ENSG00000176148	33045863	11	TCP11L1	171.828	11	33039417	1838353625	1838522108	TCP11L1
chr11_33055920_T_C	ENSG00000280798	33055920	11	LINC00294	35.3081	11	33076149	1838363682	1838558840	TCP11L1
chr11_33056108_G_A	ENSG00000121690	33056108	11	DEPDC7	12.5437	11	33015876	1838363870	1838498567	TCP11L1
chr11_33310910_C_G	ENSG00000176102	33310910	11	CSTF3	11.215	11	33162371	1838618672	1838645062	HIPK3
chr11_335017_G_A	ENSG00000142089	335017	11	IFITM3	11.7524	11	327537	1805642779	1805810228	AC136475.9
chr11_33655507_A_C	ENSG00000110427	33655507	11	KIAA1549L	17.1316	11	33376466	1838963269	1838859157	AL049629.1
chr11_33723299_G_C	ENSG00000085063	33723299	11	CD59	27.0939	11	33736491	1839031061	1839219182	AL049629.2
chr11_3378510_G_C	ENSG00000005801	3378510	11	ZNF195	75.4339	11	3379222	1808686272	1808861913	ZNF195
chr11_33834063_T_C	ENSG00000110429	33834063	11	FBXO3	17.37	11	33774543	1839141825	1839257234	AC113192.2
chr11_34092124_G_A	ENSG00000135387	34092124	11	CAPRIN1	20.3193	11	34051731	1839399886	1839534422	NAT10
chr11_34495079_G_A	ENSG00000121691	34495079	11	CAT	97.5746	11	34438934	1839802841	1839921625	ELF5
chr11_34870183_T_C	ENSG00000149089	34870183	11	APIP	108.026	11	34916379	1840177945	1840399070	PDHX
chr11_34927039_G_A	ENSG00000110435	34927039	11	PDHX	71.3529	11	34915829	1840234801	1840398520	APIP
chr11_35035738_A_C	ENSG00000026508	35035738	11	CD44	11.376	11	35138870	1840343500	1840621561	MIR1343
chr11_35208126_T_C	ENSG00000251194	35208126	11	AL133330.1	15.8075	11	35212550	1840515888	1840695241	AL133330.1
chr11_35208126_T_C	ENSG00000255443	35208126	11	CD44-AS1	29.7385	11	35214985	1840515888	1840697676	AL133330.1
chr11_35598910_A_G	ENSG00000179431	35598910	11	FJX1	15.7267	11	35618419	1840906672	1841101110	AL135934.1
chr11_35703214_C_T	ENSG00000166326	35703214	11	TRIM44	15.6483	11	35662775	1841010976	1841145466	TRIM44
chr11_36293096_G_A	ENSG00000110442	36293096	11	COMMD9	25.2395	11	36289449	1841600858	1841772140	PRR5L
chr11_36411729_G_A	ENSG00000135362	36411729	11	PRR5L	34.5642	11	36296288	1841719491	1841778979	AC009656.1
chr11_36600308_A_G	ENSG00000166352	36600308	11	C11orf74	13.0035	11	36594493	1841908070	1842077184	RAG2
chr11_3822371_GA_G	ENSG00000177105	3822371	11	RHOG	15.6804	11	3840959	1809130133	1809323650	RHOG
chr11_406473_A_C	ENSG00000185187	406473	11	SIGIRR	81.384	11	417455	1805714235	1805900146	SIGIRR
chr11_4119902_C_A	ENSG00000167325	4119902	11	RRM1	19.5341	11	4094707	1809427664	1809577398	RRM1-AS1
chr11_43767672_A_G	ENSG00000149084	43767672	11	HSD17B12	156.97	11	43680680	1849075434	1849163371	AC068205.4
chr11_44066439_G_T	ENSG00000110455	44066439	11	ACCS	inf	11	44065925	1849374201	1849548616	ACCS
chr11_44066439_G_T	ENSG00000255165	44066439	11	AC134775.1	65.9643	11	44071462	1849374201	1849554153	ACCS
chr11_44069849_A_G	ENSG00000151348	44069849	11	EXT2	37.6428	11	44095549	1849377611	1849578240	AC134775.1
chr11_443731_G_A	ENSG00000185101	443731	11	ANO9	76.087	11	442011	1805751493	1805924702	ANO9
chr11_45811384_G_A	ENSG00000181830	45811384	11	SLC35C1	22.8989	11	45804072	1851119146	1851286763	AC044839.5
chr11_45873085_C_G	ENSG00000121653	45873085	11	MAPK8IP1	27.2053	11	45885651	1851180847	1851368342	MAPK8IP1
chr11_45875526_A_G	ENSG00000121671	45875526	11	CRY2	18.3537	11	45847118	1851183288	1851329809	MAPK8IP1
chr11_4610651_AAG_A	ENSG00000167333	4610651	11	TRIM68	19.0907	11	4608231	1809918413	1810090922	TRIM68
chr11_46346152_T_C	ENSG00000175224	46346152	11	ATG13	26.4801	11	46617527	1851653914	1852100218	DGKZ
chr11_46811542_T_C	ENSG00000149179	46811542	11	C11orf49	16.6712	11	46936689	1852119304	1852419380	CKAP5
chr11_47043521_G_A	ENSG00000110514	47043521	11	MADD	26.1922	11	47269161	1852351283	1852751852	AC103792.1
chr11_47226499_C_G	ENSG00000134575	47226499	11	ACP2	76.9789	11	47248840	1852534261	1852731531	AC018410.2
chr11_47238117_T_C	ENSG00000025434	47238117	11	NR1H3	39.1545	11	47248300	1852545879	1852730991	NR1H3
chr11_47584931_G_A	ENSG00000213619	47584931	11	NDUFS3	18.5334	11	47565336	1852892693	1853048027	FAM180B
chr11_47628586_AT_A	ENSG00000172247	47628586	11	C1QTNF4	75.8747	11	47594411	1852936348	1853077102	MTCH2
chr11_47786222_T_C	ENSG00000066336	47786222	11	SPI1	15.2434	11	47378576	1853093984	1852861267	AC021443.1
chr11_47811241_G_A	ENSG00000030066	47811241	11	NUP160	26.5327	11	47848555	1853119003	1853331246	RNA5SP340
chr11_492199_T_C	ENSG00000174915	492199	11	PTDSS2	27.5233	11	448268	1805799961	1805930959	RNH1
chr11_49483823_T_C	ENSG00000134575	49483823	11	ACP2	19.2561	11	47248840	1854791585	1852731531	AC135977.1
chr11_496193_T_G	ENSG00000023191	496193	11	RNH1	24.6568	11	507300	1805803955	1805989991	RNH1
chr11_545276_G_T	ENSG00000174775	545276	11	HRAS	17.0159	11	537287	1805853038	1806019978	LRRC56
chr11_559466_C_A	ENSG00000185522	559466	11	LMNTD2	22.4798	11	560738	1805867228	1806043429	RASSF7
chr11_5601434_A_G	ENSG00000121236	5601434	11	TRIM6	32.5149	11	5596109	1810909196	1811078800	TRIM6-TRIM34
chr11_5620681_C_A	ENSG00000239920	5620681	11	AC104389.4	20.6586	11	5678434	1810928443	1811161125	TRIM34
chr11_5625715_G_GGTC	ENSG00000175518	5625715	11	UBQLNL	68.0126	11	5516705	1810933477	1810999396	TRIM34
chr11_56257174_C_T	ENSG00000134575	56257174	11	ACP2	20.9886	11	47248840	1861564936	1852731531	OR5T3	1
chr11_5669314_A_T	ENSG00000132256	5669314	11	TRIM5	55.4346	11	5938619	1810977076	1811421310	AC104389.4
chr11_5697745_A_C	ENSG00000155636	5697745	11	RBM45	27.0521	2	178112424	1811005507	426747515	TRIM22	1
chr11_5724048_A_G	ENSG00000181074	5724048	11	OR52N4	11.6788	11	5754243	1811031810	1811236934	OR52P1P
chr11_5724407_T_G	ENSG00000181023	5724407	11	OR56B1	14.1265	11	5736448	1811032169	1811219139	OR52P1P
chr11_57336790_A_G	ENSG00000149115	57336790	11	TNKS1BP1	19.8272	11	57324952	1862644552	1862807643	SSRP1
chr11_57399496_C_T	ENSG00000186652	57399496	11	PRG2	15.2137	11	57390650	1862707258	1862873341	PRG2
chr11_57575479_G_C	ENSG00000214872	57575479	11	SMTNL1	161.679	11	57542641	1862883241	1863025332	RPS4XP13
chr11_57579401_A_G	ENSG00000134809	57579401	11	TIMM10	47.5584	11	57530803	1862887163	1863013494	RPS4XP13
chr11_575800_T_G	ENSG00000070047	575800	11	PHRF1	24.1479	11	576470	1805883562	1806059161	PHRF1
chr11_57646470_C_G	ENSG00000254602	57646470	11	AP000662.1	12.2915	11	57638024	1862954232	1863120715	CLP 1
chr11_57673674_G_A	ENSG00000166793	57673674	11	YPEL4	95.3067	11	57649944	1862981436	1863132635	ZDHHC5
chr11_57685388_C_T	ENSG00000156603	57685388	11	MED19	41.1847	11	57712323	1862993150	1863195014	ZDHHC5
chr11_57733710_C_T	ENSG00000156599	57733710	11	ZDHHC5	24.9973	11	57667747	1863041472	1863150438	SELENOH
chr11_58028884_A_G	ENSG00000110031	58028884	11	LPXN	14.9208	11	58578220	1863336646	1864060911	OR6Q1
chr11_5821126_A_G	ENSG00000180988	5821126	11	OR52N2	12.6949	11	5820314	1811128888	1811303005	OR52N2
chr11_58624028_G_A	ENSG00000242689	58624028	11	CNTF	18.5005	11	58622665	1863931790	1864105356	CNTF
chr11_58634778_T_C	ENSG00000186660	58634778	11	ZFP91	18.2707	11	58579063	1863942540	1864061754	AP001350.2
chr11_589904_G_A	ENSG00000254815	589904	11	AP006284.1	18.6017	11	557595	1805897666	1806040286	PHRF1
chr11_59102408_C_A	ENSG00000189057	59102408	11	FAM111B	14.4688	11	59107185	1864410170	1864589876	FAM111B
chr11_59158771_T_G	ENSG00000166801	59158771	11	FAM111A	28.6293	11	59142748	1864466533	1864625439	DTX4
chr11_59198703_C_T	ENSG00000214797	59198703	11	AP002358.1	27.1427	11	59284033	1864506465	1864766724	MPEG1
chr11_59270394_A_G	ENSG00000110042	59270394	11	DTX4	75.4447	11	59171430	1864578156	1864654121	SLC25A47P1
chr11_59270394_A_G	ENSG00000197629	59270394	11	MPEG1	44.8796	11	59212951	1864578156	1864695642	SLC25A47P1
chr11_59693451_A_G	ENSG00000166900	59693451	11	STX3	11.7636	11	59713456	1865001213	1865196147	RN7SKP192
chr11_60372389_T_C	ENSG00000166928	60372389	11	MS4A14	35.0205	11	60378530	1865680151	1865861221	MS4A7
chr11_60929666_T_G	ENSG00000110107	60929666	11	PRPF19	12.3018	11	60906585	1866237428	1866389276	AP003721.1
chr11_61061706_A_G	ENSG00000110446	61061706	11	SLC15A3	24.4014	11	60952530	1866369468	1866435221	AP003721.2
chr11_61062162_G_T	ENSG00000006118	61062162	11	TMEM132A	20.7707	11	60924463	1866369924	1866407154	AP003721.2
chr11_61086514_A_G	ENSG00000013725	61086514	11	CD6	31.8298	11	60971680	1866394276	1866454371	CD5
chr11_61138276_G_C	ENSG00000167987	61138276	11	VPS37C	30.542	11	61161615	1866446038	1866644306	AP000437.1
chr11_61411534_T_C	ENSG00000187049	61411534	11	TMEM216	11.8952	11	61391687	1866719296	1866874378	AP003108.4
chr11_61491087_G_A	ENSG00000162148	61491087	11	PPP1R32	11.5536	11	61481120	1866798849	1866963811	AP003108.1
chr11_61758258_G_A	ENSG00000124920	61758258	11	MYRF	33.571	11	61752642	1867066020	1867235333	AP002380.1
chr11_61781087_A_G	ENSG00000149485	61781087	11	FADS1	13.8868	11	61829318	1867088849	1867312009	MIR611
chr11_61792609_G_A	ENSG00000134825	61792609	11	TMEM258	52.6412	11	61792802	1867100371	1867275493	MIR611
chr11_61828092_C_T	ENSG00000134824	61828092	11	FADS2	54.1268	11	61792980	1867135854	1867275671	FADS1
chr11_61879816_G_A	ENSG00000221968	61879816	11	FADS3	11.811	11	61892051	1867187578	1867374742	MIR6746
chr11_61971073_T_G	ENSG00000167995	61971073	11	BEST1	12.2832	11	61950063	1867278835	1867432754	AP003733.4
chr11_6219128_A_C	ENSG00000051009	6219128	11	FAM160A2	33.012	11	6234711	1811526890	1811717402	C11orf42
chr11_62335948_T_C	ENSG00000162174	62335948	11	ASRGL1	150.052	11	62337448	1867643710	1867820139	ASRGL1
chr11_6235438_A_G	ENSG00000132259	6235438	11	CNGA4	16.8727	11	6234765	1811543200	1811717456	CNGA4
chr11_62610749_A_G	ENSG00000149499	62610749	11	EML3	60.2484	11	62612765	1867918511	1868095456	ROM1
chr11_62640929_AG_A	ENSG00000089597	62640929	11	GANAB	20.3481	11	62646726	1867948691	1868129417	GANAB
chr11_62667053_G_C	ENSG00000168002	62667053	11	POLR2G	13.7252	11	62761565	1867974815	1868244256	SNORA57
chr11_62669528_C_T	ENSG00000162194	62669528	11	LBHD1	56.5127	11	62672255	1867977290	1868154946	UQCC3
chr11_62706279_G_T	ENSG00000168000	62706279	11	BSCL2	42.5918	11	62709845	1868014041	1868192536	GNG3
chr11_62712374_T_C	ENSG00000162222	62712374	11	TTC9C	13.9384	11	62728069	1868020136	1868210760	BSCL2
chr11_62787770_A_G	ENSG00000185475	62787770	11	TMEM179B	21.4728	11	62787402	1868095532	1868270093	TMEM179B
chr11_63640032_A_G	ENSG00000176485	63640032	11	PLA2G16	92.8126	11	63616883	1868947794	1869099574	AP000753.2
chr11_63814042_G_A	ENSG00000168005	63814042	11	SPINDOC	16.23	11	63813456	1869121804	1869296147	SPINDOC
chr11_63839166_C_G	ENSG00000072518	63839166	11	MARK2	12.7502	11	63838928	1869146928	1869321619	MARK2
chr11_64008793_A_G	ENSG00000110583	64008793	11	NAA40	14.8532	11	63938959	1869316555	1869421650	OTUB1
chr11_64116513_T_C	ENSG00000173113	64116513	11	TRMT112	44.3226	11	64318084	1869424275	1869800775	AP006333.1
chr11_64118232_C_T	ENSG00000149743	64118232	11	TRPT1	17.7387	11	64226254	1869425994	1869708945	AP006333.1
chr11_64227830_C_G	ENSG00000149761	64227830	11	NUDT22	16.578	11	64225941	1869535592	1869708632	TRPT1
chr11_64245312_G_A	ENSG00000173486	64245312	11	FKBP2	16.0963	11	64241003	1869553074	1869723694	AP001453.2
chr11_64247950_T_C	ENSG00000173457	64247950	11	PPP1R14B	64.8077	11	64246943	1869555712	1869729634	PPP1R14B
chr11_64256576_G_C	ENSG00000256940	64256576	11	AP001453.2	13.5993	11	64245964	1869564338	1869728655	PLCB3
chr11_64258747_C_T	ENSG00000126432	64258747	11	PRDX5	38.7693	11	64318121	1869566509	1869800812	PLCB3
chr11_64338819_T_C	ENSG00000236935	64338819	11	AP003774.4	203.278	11	64329504	1869646581	1869812195	CCDC88B
chr11_64362250_G_A	ENSG00000168071	64362250	11	CCDC88B	64.501	11	64340204	1869670012	1869822895	RPS6KA4
chr11_64729713_C_CA	ENSG00000168066	64729713	11	SF1	13.1455	11	64778786	1870037475	1870261477	NRXN2
chr11_65041969_C_T	ENSG00000168061	65041969	11	SAC3D1	19.0111	11	65040901	1870349731	1870523592	SAC3D1
chr11_65124863_A_G	ENSG00000168060	65124863	11	NAALADL1	17.9508	11	65058553	1870432625	1870541244	MRPL49
chr11_65187410_TC_T	ENSG00000254614	65187410	11	AP003068.2	174.953	11	65181834	1870495172	1870664525	AP003068.2
chr11_6520350_T_G	ENSG00000132286	6520350	11	TIMM10B	35.1642	11	6481501	1811828112	1811964192	DNHD1
chr11_65302063_A_C	ENSG00000014138	65302063	11	POLA2	23.1458	11	65261920	1870609825	1870744611	CDC42EP2
chr11_65341762_A_C	ENSG00000133884	65341762	11	DPF2	21.4045	11	65333852	1870649524	1870816543	DPF2
chr11_65427784_G_A	ENSG00000245532	65427784	11	NEAT1	40.4356	11	65422774	1870735546	1870905465	RF01957
chr11_65569073_C_A	ENSG00000260233	65569073	11	SSSCA1-AS1	25.7058	11	65570423	1870876835	1871053114	SSSCA1-AS1
chr11_65638129_G_T	ENSG00000213445	65638129	11	SIPA1	31.5312	11	65638101	1870945891	1871120792	SIPA1
chr11_65644564_G_A	ENSG00000172922	65644564	11	RNASEH2C	18.256	11	65720947	1870952326	1871203638	MIR4489
chr11_65662465_T_C	ENSG00000285533	65662465	11	AP001362.2	17.1943	11	65663086	1870970227	1871145777	AP001362.2
chr11_6569927_A_G	ENSG00000132275	6569927	11	RRP8	32.2162	11	6603616	1811877689	1812086307	RRP8
chr11_65788053_A_G	ENSG00000254470	65788053	11	AP5B1	16.3585	11	65780802	1871095815	1871263493	OVOL1
chr11_65791795_A_G	ENSG00000172818	65791795	11	OVOL1	15.7675	11	65787063	1871099557	1871269754	OVOL1-AS1
chr11_65869038_A_G	ENSG00000172638	65869038	11	EFEMP2	45.4019	11	65873592	1871176800	1871356283	EFEMP2
chr11_65893820_C_T	ENSG00000172500	65893820	11	FIBP	73.3367	11	65888539	1871201582	1871371230	CCDC85B
chr11_65893820_C_T	ENSG00000172543	65893820	11	CTSW	87.5579	11	65879837	1871201582	1871362528	CCDC85B
chr11_65895514_A_G	ENSG00000172803	65895514	11	SNX32	75.9022	11	65833834	1871203276	1871316525	FOSL1
chr11_65919002_C_A	ENSG00000175573	65919002	11	C11orf68	11.8061	11	65919062	1871226764	1871401753	C11orf68
chr11_65965922_C_T	ENSG00000175334	65965922	11	BANF1	30.1852	11	66002228	1871273684	1871484919	SART1
chr11_65965922_C_T	ENSG00000175376	65965922	11	EIF1AD	33.0884	11	66002176	1871273684	1871484867	SART1
chr11_66057001_C_T	ENSG00000087365	66057001	11	SF3B2	24.3813	11	66050729	1871364763	1871533420	SF3B2
chr11_66281020_G_A	ENSG00000255320	66281020	11	AP000759.1	29.1785	11	66246239	1871588782	1871728930	AP001107.1
chr11_6632001_C_G	ENSG00000166340	6632001	11	TPP1	15.8411	11	6619448	1811939763	1812102139	AC091564.5
chr11_66348408_T_A	ENSG00000174669	66348408	11	SLC29A2	14.9011	11	66372214	1871656170	1871854905	AP001107.9
chr11_66402175_C_T	ENSG00000255468	66402175	11	AP001107.9	29.3	11	66347950	1871709937	1871830641	AP001107.5
chr11_66438698_C_T	ENSG00000173715	66438698	11	C11orf80	18.737	11	66744451	1871746460	1872227142	RF00416
chr11_66471676_C_T	ENSG00000254986	66471676	11	DPP3	17.3125	11	66480013	1871779438	1871962704	MRPL11
chr11_66478380_G_T	ENSG00000174080	66478380	11	CTSF	11.7346	11	66568841	1871786142	1872051532	DPP3
chr11_66504188_A_ACTCCTGAG	ENSG00000255517	66504188	11	AP002748.3	11.3929	11	66480233	1871811950	1871962924	AP002748.4
chr11_66619623_C_T	ENSG00000248746	66619623	11	ACTN3	16.3269	11	66546395	1871927385	1872029086	RBM14-RBM4
chr11_66633009_C_T	ENSG00000173992	66633009	11	CCS	280.552	11	66593153	1871940771	1872075844	RBM4
chr11_66714162_G_A	ENSG00000173653	66714162	11	RCE1	21.96	11	66842835	1872021924	1872325526	RN7SL12P
chr11_66782269_C_G	ENSG00000173621	66782269	11	LRFN4	55.4728	11	66856647	1872090031	1872339338	FTLP6
chr11_67072828_C_T	ENSG00000173156	67072828	11	RHOD	38.6277	11	67056847	1872380590	1872539538	RHOD
chr11_67435355_G_A	ENSG00000110711	67435355	11	AIP	15.2893	11	67483026	1872743117	1872965717	RPS6KB2-AS1
chr11_67459535_G_A	ENSG00000175634	67459535	11	RPS6KB2	67.0115	11	67428460	1872767297	1872911151	GPR152
chr11_67544886_A_G	ENSG00000084207	67544886	11	GSTP1	41.7757	11	67583595	1872852648	1873066286	AP001184.1
chr11_67615718_C_T	ENSG00000172932	67615718	11	ANKRD13D	33.9379	11	67288547	1872923480	1872771238	DOC2GP
chr11_67630204_G_A	ENSG00000167799	67630204	11	NUDT8	11.5837	11	67629937	1872937966	1873112628	NUDT8
chr11_67675190_C_T	ENSG00000132744	67675190	11	ACY3	29.2114	11	67650730	1872982952	1873133421	ALDH3B2
chr11_67995404_T_C	ENSG00000110057	67995404	11	UNC93B1	16.014	11	68004982	1873303166	1873487673	UNC93B1
chr11_68021094_T_G	ENSG00000255306	68021094	11	AC004923.4	39.7483	11	68030461	1873328856	1873513152	AC004923.4
chr11_68029289_A_G	ENSG00000110717	68029289	11	NDUFS8	24.5303	11	68030617	1873337051	1873513308	AC004923.4
chr11_68036607_C_T	ENSG00000110719	68036607	11	TCIRG1	29.4655	11	68039025	1873344369	1873521716	TCIRG1
chr11_68266673_T_C	ENSG00000171067	68266673	11	C11orf24	17.8272	11	68272001	1873574435	1873754692	C11orf24
chr11_68853381_C_T	ENSG00000197345	68853381	11	MRPL21	inf	11	68903835	1874161143	1874386526	CPT1A
chr11_68931195_A_C	ENSG00000132740	68931195	11	IGHMBP2	180.599	11	68903842	1874238957	1874386533	AP000808.2
chr11_68941255_TGCAGGG_T	ENSG00000255741	68941255	11	AP000808.2	11.5226	11	68942852	1874249017	1874425543	AP000808.2
chr11_69084847_G_A	ENSG00000260895	69084847	11	AP003071.1	17.4012	11	69103493	1874392609	1874586184	MIR3164
chr11_691194_G_A	ENSG00000177030	691194	11	DEAF1	107.35	11	706715	1805998956	1806189406	EPS8L2
chr11_69165510_A_C	ENSG00000162341	69165510	11	TPCN2	16.0803	11	69048932	1874473272	1874531623	AP003071.2
chr11_69196811_C_T	ENSG00000284713	69196811	11	SMIM38	36.484	11	69155478	1874504573	1874638169	AP003071.2
chr11_69253571_A_G	ENSG00000110092	69253571	11	CCND1	124.206	11	69641087	1874561333	1875123778	MYEOV
chr11_69263806_C_T	ENSG00000172927	69263806	11	MYEOV	129.116	11	69294151	1874571568	1874776842	MYEOV
chr11_6927798_A_C	ENSG00000149050	6927798	11	ZNF214	28.6299	11	7020346	1812235560	1812503037	AC087280.2
chr11_6927798_A_C	ENSG00000149054	6927798	11	ZNF215	261.051	11	6926404	1812235560	1812409095	AC087280.2
chr11_6933308_G_C	ENSG00000166341	6933308	11	DCHS1	12.0388	11	6655809	1812241070	1812138500	AC087280.2
chr11_70375648_A_G	ENSG00000131626	70375648	11	PPFIA1	23.2763	11	70270700	1875683410	1875753391	AP002336.2
chr11_706510_C_G	ENSG00000177042	706510	11	TMEM80	88.3842	11	695428	1806014272	1806178119	DEAF1
chr11_707025_G_A	ENSG00000177106	707025	11	EPS8L2	17.0174	11	694438	1806014787	1806177129	DEAF1
chr11_71255951_C_T	ENSG00000162105	71255951	11	SHANK2	169.634	11	71252577	1876563713	1876735268	SHANK2
chr11_71452374_A_G	ENSG00000172893	71452374	11	DHCR7	22.9641	11	71452868	1876760136	1876935559	DHCR7
chr11_71453498_A_C	ENSG00000254682	71453498	11	AP002387.2	134.487	11	71448674	1876761260	1876931365	NADSYN1
chr11_71492744_A_C	ENSG00000172890	71492744	11	NADSYN1	28.9282	11	71453109	1876800506	1876935800	AP000867.2
chr11_72028377_G_A	ENSG00000158483	72028377	11	FAM86C1	39.1953	11	71787510	1877336139	1877270201	AP002490.1
chr11_72789957_C_T	ENSG00000214530	72789957	11	STARD10	26.3878	11	72793681	1878097719	1878276372	ARAP1
chr11_73320368_T_G	ENSG00000110237	73320368	11	ARHGEF17	11.9966	11	73308289	1878628130	1878790980	AP002761.3
chr11_73653802_G_A	ENSG00000021300	73653802	11	PLEKHB1	12.4093	11	73646178	1878961564	1879128869	PLEKHB1
chr11_73756862_T_C	ENSG00000181924	73756862	11	COA4	16.0127	11	73876901	1879064624	1879359592	AP002770.1
chr11_73823823_C_T	ENSG00000175581	73823823	11	MRPL48	70.345	11	73787316	1879131585	1879270007	RN7SKP243
chr11_73928666_T_C	ENSG00000175575	73928666	11	PAAF1	35.689	11	73876699	1879236428	1879359390	AP002770.2
chr11_73988091_A_G	ENSG00000175567	73988091	11	UCP2	20.7672	11	73982843	1879295853	1879465534	AP003717.2
chr11_74328757_A_G	ENSG00000165434	74328757	11	PGM2L1	139.386	11	74398433	1879636519	1879881124	P4HA3
chr11_74501461_A_G	ENSG00000175536	74501461	11	LIPT2	56.8245	11	74493724	1879809223	1879976415	POLD3
chr11_74888549_C_T	ENSG00000166435	74888549	11	XRRA1	inf	11	74949200	1880196311	1880431891	AP001992.1
chr11_7491270_A_C	ENSG00000251364	7491270	11	AC107884.1	53.3365	11	7512515	1812799032	1812995206	OLFML1
chr11_7491359_G_A	ENSG00000183801	7491359	11	OLFML1	13.7407	11	7485388	1812799121	1812968079	OLFML1
chr11_74972200_G_C	ENSG00000166439	74972200	11	RNF169	24.4726	11	74748849	1880279962	1880231540	RNU6-216P
chr11_75139268_A_G	ENSG00000137491	75139268	11	SLCO2B1	18.0652	11	75100563	1880447030	1880583254	AP001972.4
chr11_7520492_T_C	ENSG00000166387	7520492	11	PPFIBP2	88.0506	11	7513298	1812828254	1812995989	PPFIBP2
chr11_75338010_G_A	ENSG00000137486	75338010	11	ARRB1	33.6727	11	75351705	1880645772	1880834396	MIR326
chr11_75550057_G_C	ENSG00000158555	75550057	11	GDPD5	97.5253	11	75525941	1880857819	1881008632	SERPINH1
chr11_75583288_A_G	ENSG00000149257	75583288	11	SERPINH1	28.4516	11	75562056	1880891050	1881044747	AP001922.5
chr11_76275477_C_T	ENSG00000255135	76275477	11	AP002360.1	15.3303	11	76444656	1881583239	1881927347	AP000785.2
chr11_77029427_A_G	ENSG00000078124	77029427	11	ACER3	30.1428	11	76860867	1882337189	1882343558	B3GNT6
chr11_77634026_A_G	ENSG00000074201	77634026	11	CLNS1A	11.7476	11	77637805	1882941788	1883120496	CLNS1A
chr11_77644054_T_C	ENSG00000048649	77644054	11	RSF1	21.6972	11	77821017	1882951816	1883303708	CLNS1A
chr11_77751457_CAA_C	ENSG00000149262	77751457	11	INTS4	76.1522	11	77994671	1883059219	1883477362	RSF1-IT1
chr11_77870398_G_A	ENSG00000254691	77870398	11	AP002812.3	14.8893	11	77850604	1883178160	1883333295	AP002812.5
chr11_78033628_G_C	ENSG00000151364	78033628	11	KCTD14	33.9408	11	78046191	1883341390	1883528882	AP003032.1
chr11_78074490_G_A	ENSG00000246174	78074490	11	KCTD21-AS1	inf	11	78139771	1883382252	1883622462	NDUFC2
chr11_78150352_C_A	ENSG00000159063	78150352	11	ALG8	123.157	11	78139653	1883458114	1883622344	KCTD21-AS1
chr11_78193293_A_C	ENSG00000118369	78193293	11	USP35	13.9085	11	78188812	1883501055	1883671503	USP35
chr11_78357170_A_G	ENSG00000033327	78357170	11	GAB2	42.9939	11	78418348	1883664932	1883901039	AP003086.3
chr11_78357719_C_G	ENSG00000251323	78357719	11	AP003086.1	13.2194	11	78429836	1883665481	1883912527	AP003086.3
chr11_7991362_C_A	ENSG00000175390	7991362	11	EIF3F	39.7858	11	7970251	1813299124	1813452942	COX6CP5
chr11_801631_T_TG	ENSG00000177600	801631	11	RPLP2	13.371	11	809965	1806109393	1806292656	SLC25A22
chr11_807219_T_C	ENSG00000255142	807219	11	AP006621.2	31.7321	11	781645	1806114981	1806264336	PIDD1
chr11_813524_C_T	ENSG00000177595	813524	11	PIDD1	91.0145	11	809753	1806121286	1806292444	SNORA52
chr11_813524_C_T	ENSG00000184524	813524	11	CEND1	43.4134	11	790113	1806121286	1806272804	SNORA52
chr11_813524_C_T	ENSG00000255284	813524	11	AP006621.3	114.973	11	777578	1806121286	1806260269	SNORA52
chr11_825110_A_G	ENSG00000177685	825110	11	CRACR2B	28.3046	11	826144	1806132872	1806308835	CRACR2B
chr11_82901800_C_G	ENSG00000165490	82901800	11	DDIAS	43.1346	11	82899975	1888209562	1888382666	DDIAS
chr11_83067710_G_A	ENSG00000137502	83067710	11	RAB30	14.9776	11	83071923	1888375472	1888554614	RAB30
chr11_83083639_C_T	ENSG00000246067	83083639	11	RAB30-AS1	38.1709	11	83072066	1888391401	1888554757	AP001767.4
chr11_83274118_GA_G	ENSG00000137494	83274118	11	ANKRD42	20.5553	11	83193739	1888581880	1888676430	AP000446.1
chr11_83274118_GA_G	ENSG00000137500	83274118	11	CCDC90B	34.3982	11	83286407	1888581880	1888769098	AP000446.1
chr11_838722_T_C	ENSG00000177697	838722	11	CD151	inf	11	832887	1806146484	1806315578	POLR2L
chr11_840363_C_T	ENSG00000214063	840363	11	TSPAN4	105.578	11	842812	1806148125	1806325503	POLR2L
chr11_840363_C_T	ENSG00000250397	840363	11	AP006623.1	18.0469	11	859795	1806148125	1806342486	POLR2L
chr11_843461_T_C	ENSG00000177700	843461	11	POLR2L	13.4146	11	842529	1806151223	1806325220	TSPAN4
chr11_85677580_C_G	ENSG00000137501	85677580	11	SYTL2	39.7625	11	85811159	1890985342	1891293850	CREBZF
chr11_8594339_C_T	ENSG00000130413	8594339	11	STK33	59.9063	11	8594289	1813902101	1814076980	STK33
chr11_86218448_G_A	ENSG00000149196	86218448	11	HIKESHI	42.8967	11	86302211	1891526210	1891784902	RF00017
chr11_86300214_G_A	ENSG00000074266	86300214	11	EED	38.8582	11	86244753	1891607976	1891727444	HIKESHI
chr11_866794_A_G	ENSG00000177830	866794	11	CHID1	11.207	11	915058	1806174556	1806397749	AP006623.1
chr11_8678780_G_C	ENSG00000166441	8678780	11	RPL27A	14.2653	11	8682788	1813986542	1814165479	AC091053.2
chr11_8692728_T_C	ENSG00000254900	8692728	11	AC091053.2	11.384	11	8679089	1814000490	1814161780	AC091053.1
chr11_8695456_C_T	ENSG00000166436	8695456	11	TRIM66	175.218	11	8682694	1814003218	1814165385	AC091053.1
chr11_87033432_A_G	ENSG00000166575	87033432	11	TMEM135	17.2628	11	87037844	1892341194	1892520535	TMEM135
chr11_88307158_G_A	ENSG00000109861	88307158	11	CTSC	115.432	11	88337761	1893614920	1893820452	CTSC
chr11_88307158_G_A	ENSG00000123892	88307158	11	RAB38	50.775	11	88175443	1893614920	1893658134	CTSC
chr11_8848754_T_C	ENSG00000166444	8848754	11	ST5	15.7516	11	8910951	1814156516	1814393642	RNA5SP330
chr11_8922258_G_A	ENSG00000166452	8922258	11	AKIP1	136.754	11	8911139	1814230020	1814393830	C11orf16
chr11_8966536_G_A	ENSG00000254860	8966536	11	TMEM9B-AS1	176.515	11	8964675	1814274298	1814447366	TMEM9B
chr11_9003349_T_C	ENSG00000175348	9003349	11	TMEM9B	44.0011	11	8965011	1814311111	1814447702	NRIP3
chr11_90128418_C_G	ENSG00000077616	90128418	11	NAALAD2	13.8422	11	90131515	1895436180	1895614206	AP000648.2
chr11_9191492_G_A	ENSG00000166471	9191492	11	TMEM41B	40.6521	11	9314636	1814499254	1814797327	SCUBE2
chr11_9282876_G_A	ENSG00000184014	9282876	11	DENND5A	23.9128	11	9265350	1814590638	1814748041	RF00017
chr11_93264869_T_G	ENSG00000180773	93264869	11	SLC36A4	22.7132	11	93197991	1898572631	1898680682	AP003969.2
chr11_93341247_G_A	ENSG00000165325	93341247	11	DEUP1	11.2129	11	93329971	1898649009	1898812662	DEUP1
chr11_93507805_C_T	ENSG00000166002	93507805	11	SMCO4	59.0952	11	93543391	1898815567	1899026082	SRP14P2
chr11_93579404_C_T	ENSG00000166004	93579404	11	CEP295	20.4206	11	93661682	1898887166	1899144373	AP003499.3
chr11_93760839_A_G	ENSG00000166012	93760839	11	TAF1D	25.2494	11	93784391	1899068601	1899267082	AP001273.2
chr11_93802287_A_G	ENSG00000042429	93802287	11	MED17	13.6888	11	93784227	1899110049	1899266918	TAF1D
chr11_93805826_T_C	ENSG00000182919	93805826	11	C11orf54	18.8163	11	93741591	1899113588	1899224282	TAF1D
chr11_94099890_G_A	ENSG00000110218	94099890	11	PANX1	32.6211	11	94128841	1899407652	1899611532	PANX1
chr11_94472581_C_T	ENSG00000255893	94472581	11	AP000786.1	161.89	11	94473570	1899780343	1899956261	AP000786.1
chr11_94512574_A_G	ENSG00000020922	94512574	11	MRE11	123.191	11	94493908	1899820336	1899976599	C11orf97
chr11_94602964_T_C	ENSG00000134627	94602964	11	PIWIL4	72.5935	11	94543840	1899910726	1900026531	AP000943.1
chr11_94602964_T_C	ENSG00000196371	94602964	11	FUT4	135.94	11	94543840	1899910726	1900026531	AP000943.1
chr11_94995735_T_C	ENSG00000150316	94995735	11	CWC15	62.8586	11	94973586	1900303497	1900456277	AP002383.1
chr11_95068375_G_T	ENSG00000263465	95068375	11	SRSF8	12.9959	11	95067197	1900376137	1900549888	SRSF8
chr11_95096350_G_T	ENSG00000149218	95096350	11	ENDOD1	25.5957	11	95089846	1900404112	1900572537	ENDOD1
chr11_95234300_A_AACTT	ENSG00000149212	95234300	11	SESN3	12.1569	11	95232541	1900542062	1900715232	SESN3
chr11_9556117_T_C	ENSG00000166478	9556117	11	ZNF143	29.4118	11	9460319	1814863879	1814943010	WEE1
chr11_957220_C_T	ENSG00000183020	957220	11	AP2A2	51.5955	11	924894	1806264982	1806407585	RNU6-1025P
chr11_95759714_A_G	ENSG00000166037	95759714	11	CEP57	51.984	11	95789965	1901067476	1901272656	AP001877.1
chr11_95897058_TA_T	ENSG00000087053	95897058	11	MTMR2	22.681	11	95925315	1901204820	1901408006	MTMR2
chr11_9607255_G_A	ENSG00000166483	9607255	11	WEE1	35.1234	11	9573670	1814915017	1815056361	RPL23AP65
chr11_9614829_G_T	ENSG00000246273	9614829	11	SBF2-AS1	23.1671	11	9758292	1814922591	1815240983	RPL23AP65
chr11_9615307_A_G	ENSG00000133789	9615307	11	SWAP70	225.574	11	9664077	1814923069	1815146768	RPL23AP65
chr11_9615307_A_G	ENSG00000148926	9615307	11	ADM	16.6151	11	10305073	1814923069	1815787764	RPL23AP65
chr11_96319328_C_T	ENSG00000149231	96319328	11	CCDC82	87.5255	11	96389956	1901627090	1901872647	MIR1260B
chr12_100138971_A_G	ENSG00000111647	100138971	12	UHRF1BP1L	25.6585	12	100142874	2039778703	2039957439	UHRF1BP1L
chr12_101401231_A_C	ENSG00000120805	101401231	12	ARL 1,00	11.0254	12	101407772	2041040963	2041222337	ARL 1,00
chr12_101693765_G_A	ENSG00000111666	101693765	12	CHPT1	161.489	12	101696947	2041333497	2041511512	AC010205.1
chr12_101776999_C_T	ENSG00000111670	101776999	12	GNPTAB	32.9538	12	101830959	2041416731	2041645524	RNA5SP368
chr12_101806240_T_G	ENSG00000136048	101806240	12	DRAM1	49.5367	12	101877580	2041445972	2041692145	RNU6-172P
chr12_102167939_C_G	ENSG00000185480	102167939	12	PARPBP	34.0778	12	102120185	2041807671	2041934750	HELLPAR
chr12_102174323_A_G	ENSG00000120860	102174323	12	WASHC3	73.4681	12	102062149	2041814055	2041876714	HELLPAR
chr12_10363592_C_A	ENSG00000060140	10363592	12	STYK1	11.0949	12	10674318	1950003324	1950488883	AC022075.1
chr12_103774491_G_A	ENSG00000257681	103774491	12	AC025265.1	28.7837	12	103768858	2043414223	2043583423	AC025265.1
chr12_103845895_G_A	ENSG00000111696	103845895	12	NT5DC3	115.017	12	103841234	2043485627	2043655799	AC012555.1
chr12_103847071_C_A	ENSG00000166598	103847071	12	HSP90B1	19.9514	12	103930107	2043486803	2043744672	AC012555.1
chr12_10385181_G_T	ENSG00000139112	10385181	12	GABARAPL1	36.0989	12	10212458	1950024913	1950027023	KLRK1
chr12_103945236_C_T	ENSG00000204954	103945236	12	C12orf73	35.6789	12	103965708	2043584968	2043780273	MIR3652
chr12_103966153_T_A	ENSG00000139372	103966153	12	TDG	17.413	12	103965822	2043605885	2043780387	TDG
chr12_104267374_T_C	ENSG00000198431	104267374	12	TXNRD1	12.6709	12	104215779	2043907106	2044030344	RPL18AP3
chr12_1043859_T_C	ENSG00000082805	1043859	12	ERC1	85.7752	12	990509	1940683591	1940805074	AC004803.1
chr12_104523570_C_T	ENSG00000171310	104523570	12	CHST11	24.1746	12	104455295	2044163302	2044269860	AC079316.1
chr12_104868762_A_C	ENSG00000136052	104868762	12	SLC41A2	12.1343	12	104958744	2044508494	2044773309	RF00019
chr12_105199995_T_G	ENSG00000136010	105199995	12	ALDH1L2	11.0563	12	105107643	2044839727	2044922208	C12orf75
chr12_105213907_C_T	ENSG00000136051	105213907	12	WASHC4	44.1813	12	105107324	2044853639	2044921889	C12orf75
chr12_105247320_C_G	ENSG00000136044	105247320	12	APPL2	15.9389	12	105236203	2044887052	2045050768	APPL2
chr12_105286584_T_C	ENSG00000257642	105286584	12	AC011313.1	15.2427	12	105327017	2044926316	2045141582	AC011313.1
chr12_105330697_C_T	ENSG00000235162	105330697	12	C12orf75	61.7694	12	105235290	2044970429	2045049855	AC011313.1
chr12_10543698_C_T	ENSG00000256039	10543698	12	LINC02446	305.132	12	10553363	1950183430	1950367928	SLC25A39P2
chr12_10592767_A_T	ENSG00000245648	10592767	12	AC022075.1	40.2885	12	10363769	1950232499	1950178334	KLRA1P
chr12_106284779_C_T	ENSG00000136026	106284779	12	CKAP4	13.3786	12	106304279	2045924511	2046118844	RNU7-94P
chr12_10646016_G_A	ENSG00000111196	10646016	12	MAGOHB	19.9199	12	10613609	1950285748	1950428174	STYK1
chr12_106476918_C_T	ENSG00000013503	106476918	12	POLR3B	29.3242	12	106357748	2046116650	2046172313	RFX4
chr12_106947607_T_C	ENSG00000151135	106947607	12	TMEM263	42.3835	12	106955719	2046587339	2046770284	AC007541.1
chr12_10723329_A_C	ENSG00000060138	10723329	12	YBX3	14.3554	12	10723323	1950363061	1950537888	YBX3
chr12_107685669_G_A	ENSG00000136045	107685669	12	PWP1	18.3072	12	107685799	2047325401	2047500364	PWP1
chr12_108342777_C_T	ENSG00000174600	108342777	12	CMKLR1	12.2869	12	108339317	2047982509	2048153882	CMKLR1
chr12_108536333_A_G	ENSG00000136003	108536333	12	ISCU	20.5921	12	108562582	2048176065	2048377147	FICD
chr12_108589589_T_C	ENSG00000183160	108589589	12	TMEM119	14.6647	12	108598320	2048229321	2048412885	TMEM119
chr12_108693078_T_G	ENSG00000257221	108693078	12	AC007569.1	71.2767	12	108628687	2048332810	2048443252	RNU7-169P
chr12_108729288_A_G	ENSG00000110876	108729288	12	SELPLG	16.2269	12	108633959	2048369020	2048448524	CORO1C
chr12_108789368_C_CT	ENSG00000110880	108789368	12	CORO1C	38.3696	12	108731596	2048429100	2048546161	AC087893.2
chr12_108827732_C_T	ENSG00000084112	108827732	12	SSH1	87.7423	12	108857590	2048467464	2048672155	AC087893.1
chr12_109015531_G_A	ENSG00000135093	109015531	12	USP30	12.3536	12	109023089	2048655263	2048837654	SVOP
chr12_109075350_G_A	ENSG00000256262	109075350	12	USP30-AS1	18.38	12	109053952	2048715082	2048868517	RNA5SP372
chr12_109150903_T_G	ENSG00000076555	109150903	12	ACACB	52.1295	12	109116595	2048790635	2048931160	ACACB
chr12_10946342_G_A	ENSG00000247157	10946342	12	LINC01252	28.9369	12	11548030	1950586074	1951362595	PRH2
chr12_109498406_G_A	ENSG00000139428	109498406	12	MMAB	117.31	12	109573580	2049138138	2049388145	UBE3B
chr12_109536459_G_A	ENSG00000110906	109536459	12	KCTD10	47.9831	12	109477359	2049176191	2049291924	RNU4-32P
chr12_109555619_C_T	ENSG00000151148	109555619	12	UBE3B	35.0877	12	109477402	2049195351	2049291967	RNU4-32P
chr12_10986084_C_T	ENSG00000197870	10986084	12	PRB3	11.5956	12	11269805	1950625816	1951084370	TAS2R50
chr12_10986084_C_T	ENSG00000212127	10986084	12	TAS2R14	42.7377	12	11171573	1950625816	1950986138	TAS2R50
chr12_109861120_A_G	ENSG00000139433	109861120	12	GLTP	22.7017	12	109880541	2049500852	2049695106	AC007834.2
chr12_110011368_G_A	ENSG00000076513	110011368	12	ANKRD13A	26.9081	12	109999186	2049651100	2049813751	ANKRD13A
chr12_11001637_T_C	ENSG00000212124	11001637	12	TAS2R19	31.5677	12	11022620	1950641369	1950837185	TAS2R20
chr12_110040672_A_G	ENSG00000277595	110040672	12	AC007546.1	11.5438	12	110032245	2049680404	2049846810	AC007546.1
chr12_110359925_C_T	ENSG00000111229	110359925	12	ARPC3	18.5857	12	110450422	2049999657	2050264987	RN7SL769P
chr12_110442026_T_C	ENSG00000111237	110442026	12	VPS29	34.9685	12	110502117	2050081758	2050316682	AC144548.1
chr12_11049649_C_T	ENSG00000231887	11049649	12	PRH1	22.4097	12	11171608	1950689381	1950986173	TAS2R63P
chr12_110547637_C_A	ENSG00000151164	110547637	12	RAD9B	12.8949	12	110501655	2050187369	2050316220	PPTC7
chr12_110618073_CT_C	ENSG00000174456	110618073	12	C12orf76	15.3597	12	110073634	2050257805	2049888199	TCTN1
chr12_11067856_C_A	ENSG00000256436	11067856	12	TAS2R31	28.9964	12	11031407	1950707588	1950845972	TAS2R46
chr12_110741348_C_T	ENSG00000122986	110741348	12	HVCN1	14.5103	12	110704950	2050381080	2050519515	PPP1CC
chr12_110916896_C_T	ENSG00000111245	110916896	12	MYL2	24.3587	12	110920722	2050556628	2050735287	MYL2
chr12_11126043_A_T	ENSG00000255374	11126043	12	TAS2R43	46.6749	12	11092313	1950765775	1950906878	TAS2R30
chr12_111353276_G_A	ENSG00000198324	111353276	12	PHETA1	11.4081	12	111369121	2050993008	2051183686	RNA5SP373
chr12_111692395_G_C	ENSG00000234608	111692395	12	MAPKAPK5-AS1	13.9443	12	111842902	2051332127	2051657467	ACAD10
chr12_11171340_G_C	ENSG00000255837	11171340	12	TAS2R20	54.8467	12	10997875	1950811072	1950812440	AC134349.1
chr12_11171395_G_A	ENSG00000111215	11171395	12	PRR4	45.5882	12	10849475	1950811127	1950664040	AC134349.1
chr12_11179333_A_T	ENSG00000256537	11179333	12	SMIM10L1	14.4125	12	11171222	1950819065	1950985787	TAS2R42
chr12_111950324_A_T	ENSG00000111300	111950324	12	NAA25	14.0111	12	112108796	2051590056	2051923361	ADAM1B
chr12_112030613_C_T	ENSG00000198270	112030613	12	TMEM116	58.1592	12	112013185	2051670345	2051827750	MIR3657
chr12_112380043_T_G	ENSG00000089022	112380043	12	MAPKAPK5	13.0951	12	111842228	2052019775	2051656793	HECTD4
chr12_112580675_G_A	ENSG00000173064	112580675	12	HECTD4	12.6992	12	112382439	2052220407	2052197004	RPH3A
chr12_112936943_C_T	ENSG00000111331	112936943	12	OAS3	17.9364	12	112938444	2052576675	2052753009	OAS3
chr12_112938583_G_A	ENSG00000089127	112938583	12	OAS1	54.5241	12	112906783	2052578315	2052721348	OAS3
chr12_112974001_G_A	ENSG00000111335	112974001	12	OAS2	22.6711	12	112978395	2052613733	2052792960	OAS2
chr12_113152665_T_G	ENSG00000166578	113152665	12	IQCD	16.2233	12	113221094	2052792397	2053035659	CFAP73
chr12_113183591_C_T	ENSG00000089060	113183591	12	SLC8B1	16.7364	12	113359493	2052823323	2053174058	DDX54
chr12_113314285_A_G	ENSG00000139405	113314285	12	RITA1	12.405	12	113185526	2052954017	2053000091	MIR6762
chr12_113358761_A_C	ENSG00000151176	113358761	12	PLBD2	23.6266	12	113358566	2052998493	2053173131	PLBD2
chr12_113453746_A_G	ENSG00000139410	113453746	12	SDSL	35.6864	12	113422380	2053093478	2053236945	LHX5-AS1
chr12_113827022_G_A	ENSG00000122965	113827022	12	RBM19	11.3618	12	113966325	2053466754	2053780890	DYNLL1P4
chr12_116759921_T_A	ENSG00000135119	116759921	12	RNFT2	11.333	12	116738178	2056399653	2056552743	AC090013.1
chr12_117024777_C_T	ENSG00000174989	117024777	12	FBXW8	40.3378	12	116910950	2056664509	2056725515	AC026368.1
chr12_117111621_C_T	ENSG00000088992	117111621	12	TESC	58.6139	12	117099479	2056751353	2056914044	TESC-AS1
chr12_118032070_A_G	ENSG00000111445	118032070	12	RFC5	12.3125	12	118013588	2057671802	2057828153	AC131159.1
chr12_118286098_A_C	ENSG00000089220	118286098	12	PEBP1	20.4233	12	118136124	2057925830	2057950689	RPS2P5
chr12_118308656_G_A	ENSG00000176834	118308656	12	VSIG10	21.7161	12	118136026	2057948388	2057950591	RPS2P5
chr12_118380660_C_A	ENSG00000275759	118380660	12	AC026367.3	51.0893	12	118428281	2058020392	2058242846	SUDS3
chr12_118439113_T_C	ENSG00000275409	118439113	12	AC026367.2	12.0851	12	118430147	2058078845	2058244712	AC026367.2
chr12_119660203_A_G	ENSG00000111725	119660203	12	PRKAB1	19.3843	12	119667864	2059299935	2059482429	PRKAB1
chr12_119966916_C_T	ENSG00000135127	119966916	12	BICDL1	17.043	12	119989869	2059606648	2059804434	RPL35AP30
chr12_120196486_T_C	ENSG00000089154	120196486	12	GCN1	28.0003	12	120194715	2059836218	2060009280	GCN1
chr12_120198044_G_T	ENSG00000089157	120198044	12	RPLP0	13.6999	12	120201235	2059837776	2060015800	RPLP0
chr12_120308437_C_T	ENSG00000089163	120308437	12	SIRT4	86.0383	12	120302316	2059948169	2060116881	RNU6-1088P
chr12_120496143_T_G	ENSG00000248008	120496143	12	NRAV	20.3188	12	120495940	2060135875	2060310505	NRAV
chr12_120499991_A_G	ENSG00000167272	120499991	12	POP5	90.6011	12	120581398	2060139723	2060395963	AC063943.1
chr12_120552779_A_C	ENSG00000022840	120552779	12	RNF10	28.867	12	120533480	2060192511	2060348045	COQ5
chr12_120552779_A_C	ENSG00000110871	120552779	12	COQ5	86.5028	12	120534434	2060192511	2060348999	COQ5
chr12_120591551_A_G	ENSG00000257218	120591551	12	GATC	31.2038	12	120446444	2060231283	2060261009	RPL11P5
chr12_120635566_C_T	ENSG00000157782	120635566	12	CABP1	13.0222	12	120640552	2060275298	2060455117	CABP1
chr12_120711261_T_G	ENSG00000175970	120711261	12	UNC119B	15.2423	12	120710458	2060350993	2060525023	UNC119B
chr12_12072679_A_G	ENSG00000121380	12072679	12	BCL2L14	36.6008	12	12049844	1951712411	1951864409	BCL2L14
chr12_121038620_A_G	ENSG00000135114	121038620	12	OASL	13.9681	12	121039242	2060678352	2060853807	OASL
chr12_121201000_C_T	ENSG00000089041	121201000	12	P2RX7	15.9728	12	121132819	2060840732	2060947384	P2RX4
chr12_121218601_G_A	ENSG00000135124	121218601	12	P2RX4	37.681	12	121209857	2060858333	2061024422	P2RX4
chr12_121248275_C_T	ENSG00000110931	121248275	12	CAMKK2	22.2874	12	121298308	2060888007	2061112873	P2RX4
chr12_121352124_C_A	ENSG00000089053	121352124	12	ANAPC5	15.9431	12	121399896	2060991856	2061214461	AC048337.1
chr12_121506013_C_T	ENSG00000170633	121506013	12	RNF34	18.2714	12	121400041	2061145745	2061214606	MIR7107
chr12_121694183_T_G	ENSG00000139714	121694183	12	MORN3	22.6173	12	121672631	2061333915	2061487196	TMEM120B
chr12_121695121_G_A	ENSG00000276045	121695121	12	ORAI1	11.4334	12	121626550	2061334853	2061441115	TMEM120B
chr12_121805999_C_T	ENSG00000212694	121805999	12	LINC01089	25.9271	12	121803906	2061445731	2061618471	SETD1B
chr12_121811142_G_T	ENSG00000274292	121811142	12	AC084018.2	15.3204	12	121800797	2061450874	2061615362	SETD1B
chr12_121825909_C_G	ENSG00000272849	121825909	12	AC084018.1	28.4784	12	121797511	2061465641	2061612076	SETD1B
chr12_121908128_C_T	ENSG00000158023	121908128	12	WDR66	62.224	12	121918592	2061547860	2061733157	RNU7-170P
chr12_121943678_T_G	ENSG00000110987	121943678	12	BCL7A	11.9907	12	122019422	2061583410	2061833987	WDR66
chr12_122130968_C_G	ENSG00000175727	122130968	12	MLXIP	11.2462	12	122078756	2061770700	2061893321	LRRC43
chr12_122193250_A_G	ENSG00000139719	122193250	12	VPS33A	11.0413	12	122266521	2061832982	2062081086	B3GNT4
chr12_122436792_G_A	ENSG00000130779	122436792	12	CLIP1	16.2057	12	122422632	2062076524	2062237197	CLIP1
chr12_122510921_GA_G	ENSG00000033030	122510921	12	ZCCHC8	15.0911	12	122501073	2062150653	2062315638	AC127002.1
chr12_122546241_G_T	ENSG00000184445	122546241	12	KNTC1	12.2863	12	122527246	2062185973	2062341811	AC026333.1
chr12_12261216_C_A	ENSG00000070018	12261216	12	LRP6	16.0617	12	12267044	1951900948	1952081609	LRP6
chr12_122716221_T_G	ENSG00000182782	122716221	12	HCAR2	38.1111	12	122703343	2062355953	2062517908	HCAR3
chr12_122719184_T_C	ENSG00000255398	122719184	12	HCAR3	59.1061	12	122716892	2062358916	2062531457	HCAR3
chr12_123091195_A_G	ENSG00000051825	123091195	12	MPHOSPH9	16.2709	12	123244014	2062730927	2063058579	AC026362.2
chr12_123127889_A_G	ENSG00000256092	123127889	12	AC137767.1	17.5112	12	123363868	2062767621	2063178433	PITPNM2
chr12_123248222_ATACT_A	ENSG00000111328	123248222	12	CDK2AP1	99.9467	12	123272334	2062887954	2063086899	MPHOSPH9
chr12_123297492_G_A	ENSG00000150977	123297492	12	RILPL2	74.3315	12	123436717	2062937224	2063251282	RNA5SP375
chr12_12353249_GT_G	ENSG00000165714	12353249	12	BORCS5	24.7744	12	12357078	1951992981	1952171643	MANSC1
chr12_123551479_T_C	ENSG00000247373	123551479	12	AC055713.1	24.6912	12	123585115	2063191211	2063399680	MIR3908
chr12_123615876_A_G	ENSG00000111364	123615876	12	DDX55	74.722	12	123602077	2063255608	2063416642	SNORA9B
chr12_123716747_C_T	ENSG00000168778	123716747	12	TCTN2	40.2846	12	123671113	2063356479	2063485678	ATP6V0A2
chr12_124063277_G_A	ENSG00000119242	124063277	12	CCDC92	48.95	12	123972831	2063703009	2063787396	AC068790.9
chr12_12475575_C_T	ENSG00000111266	12475575	12	DUSP16	14.9956	12	12562383	1952115307	1952376948	AC007619.1
chr12_124775016_GGTGA_G	ENSG00000073060	124775016	12	SCARB1	15.3143	12	124882668	2064414748	2064697233	AC073593.1
chr12_124892315_G_A	ENSG00000150991	124892315	12	UBC	14.5498	12	124917368	2064532047	2064731933	RNU6-927P
chr12_125152995_A_C	ENSG00000081760	125152995	12	AACS	11.0298	12	125065434	2064792727	2064879999	AC122688.2
chr12_126763202_A_T	ENSG00000256128	126763202	12	LINC00944	63.4306	12	126772411	2066402934	2066586976	LINC00944
chr12_12697434_T_C	ENSG00000183150	12697434	12	GPR19	39.6867	12	12696207	1952337166	1952510772	GPR19
chr12_12724992_C_A	ENSG00000178878	12724992	12	APOLD1	63.6043	12	12725917	1952364724	1952540482	APOLD1
chr12_128801941_C_T	ENSG00000139370	128801941	12	SLC15A4	23.5423	12	128823958	2068441673	2068638523	AC108704.2
chr12_128825564_G_A	ENSG00000274695	128825564	12	AC108704.1	11.3498	12	128826836	2068465296	2068641401	AC108704.1
chr12_128855151_T_G	ENSG00000151948	128855151	12	GLT1D1	26.2168	12	128853427	2068494883	2068667992	GLT1D1
chr12_13031116_C_T	ENSG00000013583	13031116	12	HEBP1	49.7896	12	13000265	1952670848	1952814830	AC023790.1
chr12_130717490_C_T	ENSG00000256064	130717490	12	AC063926.1	23.251	12	130421019	2070357222	2070235584	RIMBP2
chr12_130718006_C_A	ENSG00000060709	130718006	12	RIMBP2	136.262	12	130716281	2070357738	2070530846	RIMBP2
chr12_13072689_A_C	ENSG00000084444	13072689	12	FAM234B	16.8506	12	13044381	1952712421	1952858946	FAM234B
chr12_130812363_C_G	ENSG00000256250	130812363	12	AC073912.1	64.5983	12	130810606	2070452095	2070625171	AC073912.2
chr12_130831525_A_G	ENSG00000256299	130831525	12	AC073912.2	45.9302	12	130812622	2070471257	2070627187	STX2
chr12_130833299_GCCA_G	ENSG00000111450	130833299	12	STX2	62.0075	12	130839266	2070473031	2070653831	STX2
chr12_131093127_A_G	ENSG00000111452	131093127	12	ADGRD1	95.2988	12	130953907	2070732859	2070768472	AC078925.1
chr12_131764943_T_C	ENSG00000198598	131764943	12	MMP17	17.7242	12	131828393	2071404675	2071642958	AC117500.2
chr12_131929174_C_T	ENSG00000177192	131929174	12	PUS1	13.499	12	131929200	2071568906	2071743765	PUS1
chr12_132141098_C_T	ENSG00000185163	132141098	12	DDX51	86.9827	12	132144319	2071780830	2071958884	DDX51
chr12_132147310_C_T	ENSG00000184967	132147310	12	NOC4L	28.6004	12	132144457	2071787042	2071959022	NOC4L
chr12_132188078_A_T	ENSG00000256576	132188078	12	LINC02361	125.722	12	132189695	2071827810	2072004260	LINC02361
chr12_132213358_GAATC_G	ENSG00000182870	132213358	12	GALNT9	22.5652	12	132329589	2071853090	2072144154	AC138466.4
chr12_132501532_G_A	ENSG00000112787	132501532	12	FBRSL1	58.7292	12	132489551	2072141264	2072304116	FBRSL1
chr12_132625418_C_T	ENSG00000176894	132625418	12	PXMP2	59.4896	12	132687587	2072265150	2072502152	AC131212.4
chr12_132629709_A_G	ENSG00000177084	132629709	12	POLE	49.0626	12	132687365	2072269441	2072501930	AC131212.4
chr12_132701489_G_T	ENSG00000247077	132701489	12	PGAM5	11.2138	12	132710819	2072341221	2072525384	PGAM5
chr12_132762527_G_A	ENSG00000090615	132762527	12	GOLGA3	13.664	12	132829078	2072402259	2072643643	ANKLE2
chr12_132784378_G_A	ENSG00000072609	132784378	12	CHFR	24.083	12	132956304	2072424110	2072770869	ANKLE2
chr12_132839539_C_T	ENSG00000196458	132839539	12	ZNF605	59.1741	12	132956306	2072479271	2072770871	RNU6-327P
chr12_133152014_G_A	ENSG00000198040	133152014	12	ZNF84	48.8836	12	133037292	2072791746	2072851857	AC026786.1
chr12_133202210_C_T	ENSG00000090612	133202210	12	ZNF268	21.8283	12	133181409	2072841942	2072995974	AC226150.1
chr12_14803998_G_C	ENSG00000182993	14803998	12	C12orf60	27.7536	12	14803572	1954443730	1954618137	C12orf60
chr12_1531265_G_T	ENSG00000111186	1531265	12	WNT5B	13.267	12	1529891	1941170997	1941344456	WNT5B
chr12_15545709_C_T	ENSG00000151490	15545709	12	PTPRO	15.9633	12	15322508	1955185441	1955137073	AC092183.1
chr12_15944141_G_A	ENSG00000023697	15944141	12	DERA	100.961	12	15911302	1955583873	1955725867	EGLN3P1
chr12_16649256_G_A	ENSG00000008394	16649256	12	MGST1	21.118	12	16347142	1956288988	1956161707	AC007529.2
chr12_16649256_G_A	ENSG00000048540	16649256	12	LMO3	44.6077	12	16610594	1956288988	1956425159	AC007529.2
chr12_1997870_T_C	ENSG00000151065	1997870	12	DCP1B	20.9198	12	2004535	1941637602	1941819100	DCP1B
chr12_21451806_C_T	ENSG00000004700	21451806	12	RECQL	11.9399	12	21501669	1961091538	1961316234	ELOCP31
chr12_21456973_G_A	ENSG00000121350	21456973	12	PYROXD1	162.951	12	21437615	1961096705	1961252180	ELOCP31
chr12_21508307_A_G	ENSG00000111711	21508307	12	GOLT1B	26.1772	12	21501781	1961148039	1961316346	GOLT1B
chr12_21535068_A_C	ENSG00000134548	21535068	12	SPX	14.2905	12	21526296	1961174800	1961340861	SPX
chr12_22502887_G_A	ENSG00000111731	22502887	12	C2CD5	31.4141	12	22544546	1962142619	1962359111	AC053513.1
chr12_24183256_C_T	ENSG00000134532	24183256	12	SOX5	16.2559	12	24562544	1963822988	1964377109	MIR920
chr12_24814841_G_A	ENSG00000256482	24814841	12	AC023796.2	15.5657	12	24830421	1964454573	1964644986	AC023796.2
chr12_24995172_CTATTT_C	ENSG00000060982	24995172	12	BCAT1	11.106	12	24949101	1964634904	1964763666	LRMP
chr12_25001800_C_G	ENSG00000118308	25001800	12	LRMP	32.4232	12	25004342	1964641532	1964818907	LRMP
chr12_25001800_C_G	ENSG00000276842	25001800	12	AC023510.2	12.2846	12	25103869	1964641532	1964918434	LRMP
chr12_25157790_C_A	ENSG00000133703	25157790	12	KRAS	14.0435	12	25250936	1964797522	1965065501	CASC1
chr12_25161688_T_C	ENSG00000205707	25161688	12	ETFRF1	23.9825	12	25195216	1964801420	1965009781	CASC1
chr12_25230879_A_G	ENSG00000118307	25230879	12	CASC1	12.7542	12	25195162	1964870611	1965009727	AC092794.2
chr12_263954_T_C	ENSG00000120647	263954	12	CCDC77	13.9266	12	389273	1939903686	1940203838	SLC6A13
chr12_26847168_A_G	ENSG00000123104	26847168	12	ITPR2	14.0041	12	26833194	1966486900	1966647759	ITPR2
chr12_26884481_T_C	ENSG00000064102	26884481	12	INTS13	11.6023	12	26938326	1966524213	1966752891	ITPR2
chr12_27119334_A_G	ENSG00000152944	27119334	12	MED21	13.2659	12	27022546	1966759066	1966837111	AC092747.2
chr12_27244859_T_C	ENSG00000275764	27244859	12	AC092747.4	21.8984	12	27037100	1966884591	1966851665	STK38L
chr12_27246848_A_G	ENSG00000211455	27246848	12	STK38L	57.682	12	27243968	1966886580	1967058533	STK38L
chr12_27540918_A_T	ENSG00000110841	27540918	12	PPFIBP1	19.3904	12	27523431	1967180650	1967337996	AC087257.1
chr12_27581140_T_C	ENSG00000165935	27581140	12	SMCO2	14.9305	12	27466810	1967220872	1967281375	AC087257.2
chr12_27695410_A_G	ENSG00000256377	27695410	12	AC009509.1	123.318	12	27710770	1967335142	1967525335	REP15
chr12_28180174_G_C	ENSG00000123106	28180174	12	CCDC91	13.0153	12	28133249	1967819906	1967947814	AC022079.2
chr12_28193860_GTGTC_G	ENSG00000247934	28193860	12	AC022364.1	26.19	12	28190738	1967833592	1968005303	AC022364.1
chr12_2877437_T_C	ENSG00000171792	2877437	12	RHNO1	38.9583	12	2876258	1942517169	1942690823	TULP3
chr12_2878408_A_G	ENSG00000278356	2878408	12	AC005911.1	22.3037	12	2885819	1942518140	1942700384	TULP3
chr12_29099979_C_A	ENSG00000064763	29099979	12	FAR2	30.2049	12	29149103	1968739711	1968963668	AC012150.1
chr12_29284928_A_G	ENSG00000275476	29284928	12	AC009318.4	58.6477	12	29277882	1968924660	1969092447	AC009318.4
chr12_29336225_C_CAACT	ENSG00000087502	29336225	12	ERGIC2	25.0916	12	29381189	1968975957	1969195754	AC009318.2
chr12_29336225_C_CAACT	ENSG00000257176	29336225	12	AC009318.1	144.015	12	29317848	1968975957	1969132413	AC009318.2
chr12_2936343_A_G	ENSG00000078246	2936343	12	TULP3	15.004	12	2877223	1942576075	1942691788	RNU6-1315P
chr12_29369465_C_G	ENSG00000257599	29369465	12	OVCH1-AS1	12.5193	12	29389289	1969009197	1969203854	ERGIC2
chr12_29782463_C_A	ENSG00000133687	29782463	12	TMTC1	56.5821	12	29784759	1969422195	1969599324	TMTC1
chr12_30711990_A_G	ENSG00000133704	30711990	12	IPO8	125.49	12	30695869	1970351722	1970510434	AC012673.1
chr12_30741905_A_G	ENSG00000110888	30741905	12	CAPRIN2	16.3843	12	30754951	1970381637	1970569516	CAPRIN2
chr12_31089506_A_G	ENSG00000013573	31089506	12	DDX11	181.5	12	31073860	1970729238	1970888425	RF00072
chr12_31089506_A_G	ENSG00000245614	31089506	12	DDX11-AS1	135.505	12	31073847	1970729238	1970888412	RF00072
chr12_31518577_C_CT	ENSG00000170456	31518577	12	DENND5B	12.8005	12	31591136	1971158309	1971405701	RF00019
chr12_31804760_A_G	ENSG00000188375	31804760	12	H3F3C	18.9173	12	31792298	1971444492	1971606863	RNU6-1069P
chr12_31991550_G_A	ENSG00000174718	31991550	12	RESF1	12.7699	12	31959370	1971631282	1971773935	AC016957.2
chr12_32126527_C_T	ENSG00000151746	32126527	12	BICD1	24.5755	12	32106835	1971766259	1971921400	AC048344.4
chr12_3225959_A_G	ENSG00000011105	3225959	12	TSPAN9	11.4109	12	3077355	1942865691	1942891920	AC005912.1
chr12_32676294_A_G	ENSG00000087470	32676294	12	DNM1L	13.1773	12	32679200	1972316026	1972493765	DNM1L
chr12_367195_C_G	ENSG00000261799	367195	12	AC007406.5	15.6099	12	277123	1940006927	1940091688	CCDC77
chr12_3752419_C_G	ENSG00000130038	3752419	12	CRACR2A	30.2977	12	3764819	1943392151	1943579384	AC006207.1
chr12_3757299_A_G	ENSG00000283138	3757299	12	AC006207.1	115.36	12	3752518	1943397031	1943567083	AC006207.1
chr12_38511192_A_G	ENSG00000175548	38511192	12	ALG10B	20.4754	12	38316762	1978150924	1978131327	AC087897.1
chr12_388744_T_G	ENSG00000073614	388744	12	KDM5A	13.2051	12	389454	1940028476	1940204019	CCDC77
chr12_3890199_C_T	ENSG00000111224	3890199	12	PARP11	11.644	12	3873448	1943529931	1943688013	PARP11
chr12_38906939_T_C	ENSG00000139117	38906939	12	CPNE8	13.8856	12	38907430	1978546671	1978721995	CPNE8-AS1
chr12_39515995_A_G	ENSG00000139116	39515995	12	KIF21A	21.0599	12	39443390	1979155727	1979257955	AC121334.2
chr12_39604342_T_C	ENSG00000173208	39604342	12	ABCD2	18.5181	12	39619803	1979244074	1979434368	AC121334.3
chr12_40135842_G_A	ENSG00000151229	40135842	12	SLC2A13	33.4502	12	40106089	1979775574	1979920654	LINC02555
chr12_40141316_A_G	ENSG00000188906	40141316	12	LRRK2	21.3801	12	40196744	1979781048	1980011309	LINC02555
chr12_40141316_A_G	ENSG00000260943	40141316	12	LINC02555	23.9836	12	40142876	1979781048	1979957441	LINC02555
chr12_40170140_C_G	ENSG00000223914	40170140	12	LINC02471	15.1621	12	40156113	1979809872	1979970678	LINC02471
chr12_42438643_T_C	ENSG00000134283	42438643	12	PPHLN1	23.6746	12	42238447	1982078375	1982053012	AC079601.2
chr12_42482315_T_C	ENSG00000139174	42482315	12	PRICKLE1	11.3869	12	42590355	1982122047	1982404920	AC079600.3
chr12_4358317_A_G	ENSG00000078237	4358317	12	TIGAR	29.614	12	4307763	1943998049	1944122328	FGF23
chr12_43643328_A_G	ENSG00000129317	43643328	12	PUS7L	12.0046	12	43758817	1983283060	1983573382	AC090525.3
chr12_4457676_CA_C	ENSG00000047621	4457676	12	C12orf4	11.4019	12	4538508	1944097408	1944353073	FGF6
chr12_45410917_T_A	ENSG00000177119	45410917	12	ANO6	13.2253	12	45215987	1985050649	1985030552	AC063924.1
chr12_4552524_C_T	ENSG00000111247	4552524	12	RAD51AP1	12.5018	12	4538798	1944192256	1944353363	DYRK4
chr12_45788026_G_A	ENSG00000139218	45788026	12	SCAF11	13.5246	12	45992120	1985427758	1985806685	AC009464.1
chr12_4607406_C_A	ENSG00000010219	4607406	12	DYRK4	14.9638	12	4562204	1944247138	1944376769	AC005832.4
chr12_46186835_A_G	ENSG00000111371	46186835	12	SLC38A1	13.8803	12	46270017	1985826567	1986084582	AC025031.3
chr12_46355182_C_G	ENSG00000257261	46355182	12	AC008014.1	27.7079	12	46383679	1985994914	1986198244	AC025031.2
chr12_4658929_T_C	ENSG00000111254	4658929	12	AKAP3	56.3323	12	4649051	1944298661	1944463616	AC005833.1
chr12_4659453_A_G	ENSG00000139180	4659453	12	NDUFA9	13.8896	12	4649095	1944299185	1944463660	AC005833.1
chr12_47264941_C_A	ENSG00000258181	47264941	12	AC008083.2	12.1344	12	47248124	1986904673	1987062689	AC008083.3
chr12_47356480_T_C	ENSG00000179715	47356480	12	PCED1B	11.4626	12	47079603	1986996212	1986894168	LINC02416
chr12_47633764_T_C	ENSG00000257433	47633764	12	AC004241.1	35.1489	12	47706085	1987273496	1987520650	AC004486.1
chr12_47666309_C_T	ENSG00000274902	47666309	12	AC004241.2	18.0978	12	47731908	1987306041	1987546473	AC004241.3
chr12_47683290_A_G	ENSG00000005175	47683290	12	RPAP3	16.8878	12	47706030	1987323022	1987520595	AC004241.3
chr12_47869181_G_A	ENSG00000111424	47869181	12	VDR	11.5439	12	47943048	1987508913	1987757613	AC121338.1
chr12_47972105_G_A	ENSG00000134291	47972105	12	TMEM106C	22.7666	12	47963569	1987611837	1987778134	TMEM106C
chr12_4828426_G_T	ENSG00000256988	4828426	12	AC005833.2	34.6377	12	4808641	1944468158	1944623206	AC006063.1
chr12_48339301_A_G	ENSG00000167528	48339301	12	ZNF641	40.9336	12	48351414	1987979033	1988165979	AC024257.2
chr12_48443106_T_G	ENSG00000177627	48443106	12	C12orf54	76.2625	12	48482498	1988082838	1988297063	OR8T1P
chr12_48624249_T_A	ENSG00000139620	48624249	12	KANSL2	36.9132	12	48682238	1988263981	1988496803	OR11M1P
chr12_48825355_C_G	ENSG00000167535	48825355	12	CACNB3	110.009	12	48813794	1988465087	1988628359	CACNB3
chr12_48859528_G_A	ENSG00000172602	48859528	12	RND1	22.0504	12	48865870	1988499260	1988680435	RND1
chr12_48884860_G_A	ENSG00000134287	48884860	12	ARF3	22.2158	12	48957487	1988524592	1988772052	RNU6-600P
chr12_48884860_G_A	ENSG00000139537	48884860	12	CCDC65	16.7091	12	48904110	1988524592	1988718675	RNU6-600P
chr12_48977074_G_A	ENSG00000134285	48977074	12	FKBP11	12.8304	12	48926474	1988616806	1988741039	WNT1
chr12_49050762_G_A	ENSG00000181929	49050762	12	PRKAG1	21.2787	12	49018825	1988690494	1988833390	KMT2D
chr12_49174883_C_G	ENSG00000258017	49174883	12	AC011603.2	25.9497	12	49127782	1988814615	1988942347	TUBA1C
chr12_49209364_A_G	ENSG00000167553	49209364	12	TUBA1C	22.0421	12	49188736	1988849096	1989003301	RF00017
chr12_49216025_G_A	ENSG00000167552	49216025	12	TUBA1A	14.4771	12	49189080	1988855757	1989003645	RF00017
chr12_49234914_T_C	ENSG00000258101	49234914	12	AC010173.1	11.8047	12	49264756	1988874646	1989079321	AC010173.1
chr12_49332335_T_C	ENSG00000135451	49332335	12	TROAP	15.397	12	49323236	1988972067	1989137801	C1QL4
chr12_50116154_A_G	ENSG00000066117	50116154	12	SMARCD1	18.3418	12	50084972	1989755886	1989899537	AC074032.1
chr12_50141207_C_T	ENSG00000178449	50141207	12	COX14	18.2715	12	50112082	1989780939	1989926647	CERS5
chr12_50145828_A_G	ENSG00000139624	50145828	12	CERS5	69.0452	12	50167533	1989785560	1989982098	CERS5
chr12_50201164_A_G	ENSG00000050405	50201164	12	LIMA1	13.2865	12	50283546	1989840896	1990098111	AC008147.2
chr12_50356999_AACATACATACAT_A	ENSG00000066084	50356999	12	DIP2B	12.2478	12	50504985	1989996731	1990319550	AC090058.1
chr12_50859404_C_T	ENSG00000185432	50859404	12	METTL7A	22.6328	12	50923472	1990499136	1990738037	AC013244.3
chr12_50971529_C_T	ENSG00000110911	50971529	12	SLC11A2	46.154	12	51028566	1990611261	1990843131	AC008121.3
chr12_51047968_C_T	ENSG00000135457	51047968	12	TFCP2	17.3263	12	51173134	1990687700	1990987699	LETMD1
chr12_51078678_T_A	ENSG00000110925	51078678	12	CSRNP2	17.6346	12	51083664	1990718410	1990898229	CSRNP2
chr12_51216624_G_T	ENSG00000184271	51216624	12	AC139768.1	12.1527	12	51217708	1990856356	1991032273	AC139768.1
chr12_51222798_A_G	ENSG00000183283	51222798	12	DAZAP2	14.8602	12	51238724	1990862530	1991053289	AC139768.1
chr12_51303378_T_C	ENSG00000110934	51303378	12	BIN2	12.0209	12	51324668	1990943110	1991139233	BIN2
chr12_51359113_G_A	ENSG00000139629	51359113	12	GALNT6	13.6509	12	51392867	1990998845	1991207432	CELA1
chr12_52041960_C_T	ENSG00000123358	52041960	12	NR4A1	21.419	12	52022832	1991681692	1991837397	AC025259.3
chr12_52066640_G_A	ENSG00000123395	52066640	12	ATG101	50.9084	12	52069246	1991706372	1991883811	ATG101
chr12_52107166_T_C	ENSG00000257989	52107166	12	AC078864.1	11.5427	12	52104297	1991746898	1991918862	AC078864.1
chr12_52212337_T_C	ENSG00000170442	52212337	12	KRT86	12.0127	12	52249300	1991852069	1992063865	C12orf80
chr12_53043123_A_G	ENSG00000063046	53043123	12	EIF4B	14.1525	12	53006158	1992682855	1992820723	TNS2
chr12_53079461_TG_T	ENSG00000167778	53079461	12	SPRYD3	21.8092	12	53079404	1992719193	1992893969	SPRYD3
chr12_53103914_A_G	ENSG00000167780	53103914	12	SOAT2	24.6745	12	53103486	1992743646	1992918051	SOAT2
chr12_53136002_C_T	ENSG00000139651	53136002	12	ZNF740	15.9929	12	53180704	1992775734	1992995269	RNU6-333P
chr12_53150487_C_A	ENSG00000139626	53150487	12	ITGB7	23.4495	12	53207282	1992790219	1993021847	EIF4A1P4
chr12_53153307_C_T	ENSG00000167779	53153307	12	IGFBP6	12.1186	12	53097436	1992793039	1992912001	EIF4A1P4
chr12_53154203_A_G	ENSG00000139631	53154203	12	CSAD	15.7816	12	53180909	1992793935	1992995474	EIF4A1P4
chr12_53420028_C_T	ENSG00000185591	53420028	12	SP1	20.3741	12	53380176	1993059760	1993194741	AMHR2
chr12_53676019_A_G	ENSG00000135390	53676019	12	ATP5MC2	28.7483	12	53677408	1993315751	1993491973	ATP5MC2
chr12_53754079_C_A	ENSG00000286069	53754079	12	AC076968.2	28.7842	12	53739676	1993393811	1993554241	AC076968.1
chr12_53754522_A_G	ENSG00000260030	53754522	12	AC076968.1	15.6636	12	53754358	1993394254	1993568923	AC076968.1
chr12_54182016_C_A	ENSG00000123415	54182016	12	SMUG1	47.6709	12	54189008	1993821748	1994003573	SMUG1
chr12_54182016_C_A	ENSG00000250742	54182016	12	LINC02381	44.4667	12	54126098	1993821748	1993940663	SMUG1
chr12_54182016_C_A	ENSG00000257534	54182016	12	AC023794.5	81.9138	12	54164452	1993821748	1993979017	SMUG1
chr12_54572973_G_A	ENSG00000123360	54572973	12	PDE1B	25.0289	12	54549601	1994212705	1994364166	PPP1R1A
chr12_54954834_A_G	ENSG00000135426	54954834	12	TESPA1	29.6094	12	54984762	1994594566	1994799327	TESPA1
chr12_553672_T_C	ENSG00000139044	553672	12	B4GALNT3	283.457	12	460364	1940193404	1940274929	AC006205.2
chr12_55671286_A_T	ENSG00000170439	55671286	12	METTL7B	11.5964	12	55681678	1995311018	1995496243	AC009779.6
chr12_55716002_G_C	ENSG00000135424	55716002	12	ITGA7	32.6577	12	55716043	1995355734	1995530608	AC009779.3
chr12_55721801_C_T	ENSG00000135437	55721801	12	RDH5	32.8351	12	55720367	1995361533	1995534932	RDH5
chr12_55721801_C_T	ENSG00000258311	55721801	12	AC009779.3	77.3779	12	55716036	1995361533	1995530601	RDH5
chr12_55733809_G_A	ENSG00000135404	55733809	12	CD63	14.5607	12	55729707	1995373541	1995544272	AC009779.1
chr12_55733809_G_A	ENSG00000135441	55733809	12	BLOC1S1	20.7693	12	55716037	1995373541	1995530602	AC009779.1
chr12_55976127_A_G	ENSG00000197728	55976127	12	RPS26	inf	12	56041351	1995615859	1995855916	RAB5B
chr12_56042145_C_G	ENSG00000224356	56042145	12	AL356966.1	130.065	13	100587146	1995681877	2173583120	AC034102.3	1
chr12_56072689_C_T	ENSG00000123411	56072689	12	IKZF4	14.7258	12	56007659	1995712421	1995822224	ERBB3
chr12_56104119_C_T	ENSG00000139531	56104119	12	SUOX	19.2271	12	55997180	1995743851	1995811745	PA2G4
chr12_56277426_C_G	ENSG00000170581	56277426	12	STAT2	20.5524	12	56360167	1995917158	1996174732	AC073896.5
chr12_56432024_C_T	ENSG00000111602	56432024	12	TIMELESS	89.4111	12	56449426	1996071756	1996263991	TIMELESS
chr12_56467250_T_C	ENSG00000176422	56467250	12	SPRYD4	166.101	12	56468578	1996106982	1996283143	SPRYD4
chr12_56487267_G_C	ENSG00000076067	56487267	12	RBMS2	inf	12	56521820	1996126999	1996336385	AC097104.1
chr12_56772629_G_A	ENSG00000196531	56772629	12	NACA	14.9716	12	56731628	1996412361	1996546193	PRIM1
chr12_56786972_T_C	ENSG00000198056	56786972	12	PRIM1	21.8714	12	56752373	1996426704	1996566938	PRIM1
chr12_57078761_C_T	ENSG00000166881	57078761	12	NEMP1	19.9353	12	57088063	1996718493	1996902628	NEMP1
chr12_57095865_C_T	ENSG00000166888	57095865	12	STAT6	64.0101	12	57132139	1996735597	1996946704	NAB2
chr12_57219642_C_T	ENSG00000182379	57219642	12	NXPH4	23.8113	12	57216794	1996859374	1997031359	NXPH4
chr12_57219642_C_T	ENSG00000185633	57219642	12	NDUFA4L2	13.3552	12	57240715	1996859374	1997055280	NXPH4
chr12_57479715_T_G	ENSG00000123329	57479715	12	ARHGAP9	14.1604	12	57488814	1997119447	1997303379	MARS
chr12_57591421_C_T	ENSG00000166908	57591421	12	PIP4K2C	11.2579	12	57591174	1997231153	1997405739	PIP4K2C
chr12_57646627_G_GGGTGCGCGCAC	ENSG00000135506	57646627	12	OS9	13.4855	12	57693955	1997286359	1997508520	B4GALNT1
chr12_57749071_C_A	ENSG00000135452	57749071	12	TSPAN31	12.4863	12	57738013	1997388803	1997552578	MIR6759
chr12_57750882_C_T	ENSG00000123297	57750882	12	TSFM	23.1654	12	57782589	1997390614	1997597154	MIR6759
chr12_57750882_C_T	ENSG00000123427	57750882	12	EEF1AKMT3	201.236	12	57771492	1997390614	1997586057	MIR6759
chr12_57941843_A_T	ENSG00000166896	57941843	12	ATP23	252.804	12	57906039	1997581575	1997720604	GIHCG
chr12_604403_T_C	ENSG00000171840	604403	12	NINJ2	38.3259	12	663779	1940244135	1940478344	AC006205.1
chr12_610515_G_A	ENSG00000177406	610515	12	AC021054.1	109.995	12	630891	1940250247	1940445456	AC006205.1
chr12_6185343_A_C	ENSG00000010278	6185343	12	CD9	26.5617	12	6199715	1945825075	1946014280	CD9
chr12_63675003_T_C	ENSG00000177990	63675003	12	DPY19L2	71.9263	12	63668939	2003314735	2003483504	DPY19L2
chr12_6384185_A_G	ENSG00000111321	6384185	12	LTBR	267.159	12	6375045	1946023917	1946189610	SCNN1A
chr12_6443350_G_C	ENSG00000139193	6443350	12	CD27	27.91	12	6444867	1946083082	1946259432	CD27
chr12_6443850_A_G	ENSG00000215039	6443850	12	CD27-AS1	36.2971	12	6451567	1946083582	1946266132	CD27
chr12_64457198_G_A	ENSG00000183735	64457198	12	TBK1	31.8285	12	64452092	2004096930	2004266657	AC135279.3
chr12_6459406_T_C	ENSG00000139192	6459406	12	TAPBPL	171.894	12	6451690	1946099138	1946266255	AC005840.4
chr12_6495252_C_T	ENSG00000139190	6495252	12	VAMP1	48.3556	12	6470987	1946134984	1946285552	MRPL51
chr12_6512085_C_T	ENSG00000111639	6512085	12	MRPL51	22.4385	12	6493841	1946151817	1946308406	AC006064.5
chr12_65250003_C_A	ENSG00000174106	65250003	12	LEMD3	42.045	12	65169583	2004889735	2004984148	MSRB3
chr12_6539103_T_G	ENSG00000111640	6539103	12	GAPDH	11.8944	12	6534512	1946178835	1946349077	AC006064.4
chr12_66062236_C_T	ENSG00000090376	66062236	12	IRAK3	143.16	12	66188879	2005701968	2006003444	RNA5SP362
chr12_66094209_C_T	ENSG00000155957	66094209	12	TMBIM4	84.9437	12	66170072	2005733941	2005984637	RNA5SP362
chr12_66130675_G_C	ENSG00000239335	66130675	12	LLPH-DT	133.58	12	66130751	2005770407	2005945316	LLPH
chr12_66284557_T_C	ENSG00000127311	66284557	12	HELB	71.6859	12	66302545	2005924289	2006117110	PDCL3P7
chr12_667842_G_T	ENSG00000060237	667842	12	WNK1	24.9025	12	752579	1940307574	1940567144	NINJ2
chr12_6689466_A_C	ENSG00000126746	6689466	12	ZNF384	15.2089	12	6689572	1946329198	1946504137	ZNF384
chr12_67370985_T_A	ENSG00000111530	67370985	12	CAND1	12.6568	12	67269358	2007010717	2007083923	MRPL40P1
chr12_6753093_G_C	ENSG00000089693	6753093	12	MLF 2,00	86.1749	12	6767475	1946392825	1946582040	AC125494.2
chr12_6791916_G_A	ENSG00000010610	6791916	12	CD4	49.1392	12	6786858	1946431648	1946601423	CD4
chr12_68003425_C_T	ENSG00000111537	68003425	12	IFNG	11.6114	12	68159740	2007643157	2007974305	RPL39P28
chr12_68019898_G_A	ENSG00000255733	68019898	12	IFNG-AS1	243.301	12	67989445	2007659630	2007804010	HNRNPA1P70
chr12_68032848_T_C	ENSG00000111536	68032848	12	IL26	12.8341	12	68225810	2007672580	2008040375	HNRNPA1P70
chr12_68326847_G_A	ENSG00000111554	68326847	12	MDM1	14.4323	12	68332381	2007966579	2008146946	MDM1
chr12_6860567_A_G	ENSG00000010626	6860567	12	LRRC23	97.7767	12	6873569	1946500299	1946688134	TPI1
chr12_68751122_G_T	ENSG00000111581	68751122	12	NUP107	14.3473	12	68686951	2008390854	2008501516	SLC35E3
chr12_68755698_A_G	ENSG00000247363	68755698	12	AC090061.1	13.2754	12	68687755	2008395430	2008502320	SLC35E3
chr12_6878427_A_T	ENSG00000111671	6878427	12	SPSB2	21.1578	12	6889358	1946518159	1946703923	LRRC23
chr12_69358420_A_G	ENSG00000127337	69358420	12	YEATS4	161.491	12	69359710	2008998152	2009174275	YEATS4
chr12_69711777_C_T	ENSG00000127328	69711777	12	RAB3IP	23.3006	12	69738681	2009351509	2009553246	BEST3
chr12_6976009_G_A	ENSG00000126749	6976009	12	EMG1	36.8492	12	6970913	1946615741	1946785478	EMG1
chr12_70243049_G_A	ENSG00000257815	70243049	12	AC025159.1	27.2506	12	70243360	2009882781	2010057925	CNOT2
chr12_70397835_C_T	ENSG00000135643	70397835	12	KCNMB4	20.7496	12	70366290	2010037567	2010180855	KCNMB4
chr12_70510843_T_G	ENSG00000258168	70510843	12	AC025569.1	18.079	12	70468080	2010150575	2010282645	AC025569.1
chr12_7098869_T_C	ENSG00000139178	7098869	12	C1RL	27.7435	12	7109238	1946738601	1946923803	C1R
chr12_7100169_T_C	ENSG00000139182	7100169	12	CLSTN3	29.9302	12	7129698	1946739901	1946944263	C1R
chr12_7114209_A_G	ENSG00000139194	7114209	12	RBP5	53.9611	12	7128889	1946753941	1946943454	RNU6-485P
chr12_7114209_A_G	ENSG00000205885	7114209	12	C1RL-AS1	61.1515	12	7108052	1946753941	1946922617	RNU6-485P
chr12_7118208_A_G	ENSG00000256967	7118208	12	AC018653.3	46.7034	12	7131198	1946757940	1946945763	RNU6-485P
chr12_71777233_C_T	ENSG00000080371	71777233	12	RAB21	19.9735	12	71754863	2011416965	2011569428	RAB21
chr12_71854962_T_G	ENSG00000121749	71854962	12	TBC1D15	21.2374	12	71839707	2011494694	2011654272	AC089984.2
chr12_7189747_C_G	ENSG00000139197	7189747	12	PEX5	252.809	12	7188685	1946829479	1947003250	AC018653.1
chr12_75464878_CT_C	ENSG00000180881	75464878	12	CAPS2	22.1617	12	75390928	2015104610	2015205493	GLIPR1
chr12_75487238_C_T	ENSG00000257497	75487238	12	AC121761.1	115.416	12	75489820	2015126970	2015304385	AC121761.1
chr12_75579177_G_A	ENSG00000111615	75579177	12	KRR1	27.2374	12	75511636	2015218909	2015326201	AC022507.1
chr12_76474772_T_C	ENSG00000091039	76474772	12	OSBPL8	12.223	12	76559809	2016114504	2016374374	OSBPL8
chr12_76560234_GTAAC_G	ENSG00000257526	76560234	12	AC107032.2	13.3406	12	76562294	2016199966	2016376859	OSBPL8
chr12_76757146_T_C	ENSG00000186908	76757146	12	ZDHHC17	11.1971	12	76763588	2016396878	2016578153	AC093014.1
chr12_76820313_G_T	ENSG00000175183	76820313	12	CSRP2	17.6093	12	76879023	2016460045	2016693588	ZDHHC17
chr12_7738810_A_G	ENSG00000198178	7738810	12	CLEC4C	12.3164	12	7751605	1947378542	1947566170	CLEC4C
chr12_8033257_A_C	ENSG00000065970	8033257	12	FOXJ2	24.9711	12	8032716	1947672989	1947847281	FOXJ2
chr12_8096454_C_G	ENSG00000089818	8096454	12	NECAP1	15.4493	12	8076939	1947736186	1947891504	AC006511.5
chr12_8158827_T_A	ENSG00000226711	8158827	12	FAM66C	12.0929	12	8180209	1947798559	1947994774	ZNF705A
chr12_8160872_A_T	ENSG00000111729	8160872	12	CLEC4A	17.4018	12	8123632	1947800604	1947938197	ZNF705A
chr12_82686969_AGCTGGG_A	ENSG00000179104	82686969	12	TMTC2	17.4978	12	82686880	2022326701	2022501445	TMTC2
chr12_8698552_C_A	ENSG00000166532	8698552	12	RIMKLB	56.7851	12	8681600	1948338284	1948496165	RIMKLB
chr12_8937932_G_A	ENSG00000111752	8937932	12	PHC1	18.8563	12	8913896	1948577664	1948728461	M6PR
chr12_89444310_T_A	ENSG00000259075	89444310	12	POC1B-GALNT4	24.6111	12	89526262	2029084042	2029340827	CENPCP1
chr12_89532881_G_A	ENSG00000139323	89532881	12	POC1B	11.6491	12	89526047	2029172613	2029340612	POC1B-GALNT4
chr12_89535128_A_G	ENSG00000270344	89535128	12	POC1B-AS1	25.2265	12	89525654	2029174860	2029340219	POC1B-GALNT4
chr12_8969369_G_A	ENSG00000003056	8969369	12	M6PR	22.8927	12	8949761	1948609101	1948764326	KLRG1
chr12_8970460_T_G	ENSG00000139187	8970460	12	KLRG1	27.7821	12	8950044	1948610192	1948764609	KLRG1
chr12_90280967_A_G	ENSG00000258183	90280967	12	LINC02392	22.9743	12	90280894	2029920699	2030095459	LINC02392
chr12_9090027_A_T	ENSG00000175899	9090027	12	A2M	27.4125	12	9116229	1948729759	1948930794	A2M-AS1
chr12_92058778_A_G	ENSG00000257242	92058778	12	LINC01619	43.5701	12	92142914	2031698510	2031957479	LINC01619
chr12_92389895_C_T	ENSG00000277851	92389895	12	LINC02391	27.2861	12	92363832	2032029627	2032178397	LINC02391
chr12_9240379_C_G	ENSG00000237248	9240379	12	LINC00987	24.3797	12	9240003	1948880111	1949054568	AC010175.1
chr12_92405220_G_T	ENSG00000205057	92405220	12	CLLU1OS	inf	12	92428148	2032044952	2032242713	CLLU1
chr12_92433240_C_T	ENSG00000257127	92433240	12	CLLU1	93.6323	12	92421531	2032072972	2032236096	CLLU1OS
chr12_92465694_T_C	ENSG00000205056	92465694	12	LINC02397	42.8833	12	92466451	2032105426	2032281016	LINC02397
chr12_93377448_T_C	ENSG00000257252	93377448	12	AC124947.1	20.0529	12	93377736	2033017180	2033192301	AC124947.1
chr12_93395069_A_G	ENSG00000173598	93395069	12	NUDT4	15.0683	12	93377883	2033034801	2033192448	NUDT4
chr12_93445311_T_C	ENSG00000177889	93445311	12	UBE2N	11.3108	12	93441947	2033085043	2033256512	UBE2N
chr12_93475663_A_T	ENSG00000198015	93475663	12	MRPL42	76.2967	12	93467488	2033115395	2033282053	MRPL42
chr12_9362151_G_A	ENSG00000260423	9362151	12	LINC02367	158.362	12	9367464	1949001883	1949182029	LINC02367
[truncated: 5,923 more rows]

## Sheet: Fig. 2A
ID	phenotype_id	meta_nlog10p	chrom	pos	log10p (POEMColoc)	snp
chr22_17866608_C_CAGAAT	ENSG00000138646	0.552289	22	17866608		rs1327654068
chr22_17866608_C_CAGAATAGAAT	ENSG00000138646	0.392162	22	17866608		rs1327654068
chr22_17866608_C_CAGAATAGAATAGAAT	ENSG00000138646	0.0537439	22	17866608		rs1327654068
chr22_17866608_C_CAGAATAGAATAGAATAGAAT	ENSG00000138646	0.156473	22	17866608		rs1327654068
chr22_17866608_C_CAGAATAGAATAGAATAGAATAGAAT	ENSG00000138646	0.300538	22	17866608		rs1327654068
chr22_17866613_CAGAATAGAAT_C	ENSG00000138646	0.446095	22	17866613		rs1210520065
chr22_17866613_CAGAAT_C	ENSG00000138646	0.212176	22	17866613		rs1280766033
chr22_17866613_C_CAGAAT	ENSG00000138646	0.279821	22	17866613		rs1467864211
chr22_17866613_C_CAGAATAGAAT	ENSG00000138646	0.0377859	22	17866613		rs1467864211
chr22_17866613_C_T	ENSG00000138646	0.0982397	22	17866613		rs1077146
chr22_17867182_T_C	ENSG00000138646	0.495592	22	17867182	0.0070656	rs28700195
chr22_17867234_TCAGA_T	ENSG00000138646	0.382991	22	17867234	0.0394412	rs55918428
chr22_17867748_C_A	ENSG00000138646	0.0483791	22	17867748	0.0716065	rs5992126
chr22_17868319_T_TA	ENSG00000138646	2.76704	22	17868319		rs778293614
chr22_17868623_T_C	ENSG00000138646	0.167769	22	17868623	0.0568719	rs76613044
chr22_17868809_A_G	ENSG00000138646	0.481408	22	17868809	0.0689488	rs5992880
chr22_17869913_C_T	ENSG00000138646	0.483475	22	17869913	0.00263079	rs5747385
chr22_17870121_G_C	ENSG00000138646	0.180735	22	17870121	0.0602797	rs5992881
chr22_17870202_G_A	ENSG00000138646	0.371961	22	17870202	0.0495266	rs7284335
chr22_17870220_G_A	ENSG00000138646	0.26445	22	17870220	0.0838441	rs9618150
chr22_17870572_C_T	ENSG00000138646	0.723222	22	17870572	0.0678518	rs75363527
chr22_17870783_C_T	ENSG00000138646	0.224279	22	17870783	0.0602797	rs57831065
chr22_17870864_G_C	ENSG00000138646	0.351229	22	17870864	0.0443318	rs4819641
chr22_17871144_A_G	ENSG00000138646	0.480572	22	17871144	0.0158995	rs4819642
chr22_17871420_C_T	ENSG00000138646	0.557116	22	17871420		rs75286316
chr22_17871425_G_T	ENSG00000138646	0.465789	22	17871425		rs75775978
chr22_17871506_C_T	ENSG00000138646	0.780022	22	17871506	0.0643399	rs5746486
chr22_17871562_C_T	ENSG00000138646	0.442329	22	17871562	0.0643399	rs5746487
chr22_17872000_C_T	ENSG00000138646	0.278278	22	17872000	0.072189	rs9617630
chr22_17872017_T_G	ENSG00000138646	1.60985	22	17872017		rs5992128
chr22_17873177_G_A	ENSG00000138646	0.434002	22	17873177		rs114170616
chr22_17873202_G_A	ENSG00000138646	0.168022	22	17873202		rs118170070
chr22_17874108_G_A	ENSG00000138646	0.315494	22	17874108		rs12159733
chr22_17874743_T_C	ENSG00000138646	0.384522	22	17874743	0.0445629	rs72490631
chr22_17874782_G_A	ENSG00000138646	1.51057	22	17874782	0.145936	rs141326824
chr22_17874783_C_T	ENSG00000138646	0.503168	22	17874783	0.00261301	rs61377180
chr22_17875337_C_T	ENSG00000138646	0.208026	22	17875337	0.150072	rs60634608
chr22_17875535_C_T	ENSG00000138646	0.314535	22	17875535		rs5992882
chr22_17875682_T_TA	ENSG00000138646	0.463673	22	17875682	0.0971946	rs771912643
chr22_17875682_T_TAAA	ENSG00000138646	0.114176	22	17875682	0.0971946	rs771912643
chr22_17875682_T_TTAA	ENSG00000138646	0.0174154	22	17875682	0.0971946	rs771912643
chr22_17875746_T_G	ENSG00000138646	2.46197	22	17875746	0.0678518	rs73386335
chr22_17875767_C_T	ENSG00000138646	0.315494	22	17875767		rs5992883
chr22_17875867_A_G	ENSG00000138646	0.382598	22	17875867	0.0893998	rs5992884
chr22_17876416_C_T	ENSG00000138646	0.0190015	22	17876416		rs111358336
chr22_17876477_C_G	ENSG00000138646	0.391846	22	17876477	0.084093	rs1867353
chr22_17876601_G_GC	ENSG00000138646	0.204152	22	17876601	0.150072	rs147745301
chr22_17876721_T_A	ENSG00000138646	0.0791562	22	17876721	0.139284	rs201848206
chr22_17876734_G_A	ENSG00000138646	0.000508902	22	17876734	0.174183	rs969262685
chr22_17876735_C_G	ENSG00000138646	0.204322	22	17876735	0.14132	rs12160429
chr22_17876746_T_G	ENSG00000138646	0.473666	22	17876746	0.0988873	rs373899664
chr22_17876757_A_T	ENSG00000138646	0.288591	22	17876757		rs71328242
chr22_17876771_G_C	ENSG00000138646	0.335959	22	17876771	0.150136	rs56209238
chr22_17876784_G_T	ENSG00000138646	0.40957	22	17876784		rs62240561
chr22_17876802_T_G	ENSG00000138646	0.1755	22	17876802	0.00044698	rs62240563
chr22_17876811_G_T	ENSG00000138646	0.333593	22	17876811	0.115372	rs62240564
chr22_17876815_G_A	ENSG00000138646	0.349285	22	17876815	0.153629	rs1389108703
chr22_17877513_G_T	ENSG00000138646	0.0153381	22	17877513	0.0585299	rs62240573
chr22_17877580_A_G	ENSG00000138646	0.577469	22	17877580	0.0291228	rs201721306
chr22_17877862_C_T	ENSG00000138646	0.274953	22	17877862	0.0222311	rs8136765
chr22_17877904_G_A	ENSG00000138646	0.643183	22	17877904		rs35186859
chr22_17877987_A_G	ENSG00000138646	0.744468	22	17877987	0.0678518	rs1807541
chr22_17878044_A_G	ENSG00000138646	0.405106	22	17878044	0.034423	rs4819643
chr22_17878324_G_A	ENSG00000138646	0.131913	22	17878324	0.0220942	rs5992887
chr22_17878417_T_C	ENSG00000138646	0.471074	22	17878417	0.0450554	rs1867354
chr22_17878474_AG_A	ENSG00000138646	0.259847	22	17878474	0.0272414	rs5844331
chr22_17878510_C_T	ENSG00000138646	0.128278	22	17878510	0.199159	rs112711269
chr22_17879105_G_A	ENSG00000138646	0.477803	22	17879105	0.0493021	rs5992888
chr22_17879807_G_A	ENSG00000138646	0.247402	22	17879807	0.0272414	rs9617633
chr22_17880174_G_A	ENSG00000138646	0.378137	22	17880174	0.0160696	rs9605422
chr22_17880621_C_T	ENSG00000138646	0.306009	22	17880621	0.0305682	rs9604798
chr22_17881554_GC_G	ENSG00000138646	0.307968	22	17881554	0.0502894	rs35348568
chr22_17881813_C_G	ENSG00000138646	0.364267	22	17881813	0.0308144	rs2165971
chr22_17882004_G_GA	ENSG00000138646	0.104274	22	17882004	0.00716086	rs112683231
chr22_17882037_G_A	ENSG00000138646	0.128483	22	17882037	0.0678518	rs74647841
chr22_17882306_G_A	ENSG00000138646	0.0811436	22	17882306	0.00716086	rs5992889
chr22_17882626_T_A	ENSG00000138646	0.0938105	22	17882626	0.00716086	rs4819471
chr22_17883867_A_G	ENSG00000138646	0.736967	22	17883867	0.0678518	rs62240577
chr22_17884055_C_T	ENSG00000138646	0.251417	22	17884055	0.0116922	rs2075445
chr22_17884874_T_C	ENSG00000138646	0.725577	22	17884874	0.0130932	rs2075444
chr22_17885078_T_A	ENSG00000138646	0.126788	22	17885078		rs138843725
chr22_17885222_G_A	ENSG00000138646	0.240572	22	17885222	0.00691459	rs12169892
chr22_17885308_G_C	ENSG00000138646	0.729973	22	17885308	0.0678518	rs1076114
chr22_17885381_C_T	ENSG00000138646	0.0862581	22	17885381	0.00219702	rs1076113
chr22_17885625_AT_A	ENSG00000138646	0.0621882	22	17885625	0.00219702	rs3214736
chr22_17885782_G_A	ENSG00000138646	0.505653	22	17885782	0.006925	rs2289718
chr22_17886466_A_G	ENSG00000138646	0.167667	22	17886466		rs144772216
chr22_17886804_CA_C	ENSG00000138646	0.358342	22	17886804	0.0130475	rs545673192
chr22_17886943_G_A	ENSG00000138646	0.0296391	22	17886943	0.00691459	rs9618157
chr22_17886944_T_C	ENSG00000138646	0.655872	22	17886944	0.0351545	rs5747390
chr22_17887150_A_G	ENSG00000138646	0.451347	22	17887150	0.006925	rs4819644
chr22_17887910_C_T	ENSG00000138646	0.588796	22	17887910	0.0678518	rs9604799
chr22_17888231_G_A	ENSG00000138646	0.441334	22	17888231	0.0113867	rs5747394
chr22_17888395_A_C	ENSG00000138646	0.439821	22	17888395	0.00870198	rs5746489
chr22_17888444_CA_C	ENSG00000138646	0.439846	22	17888444	0.00870198	rs66675712
chr22_17888527_C_T	ENSG00000138646	0.34101	22	17888527	0.00236856	rs5746490
chr22_17888592_T_A	ENSG00000138646	1.4929	22	17888592		rs5747395
chr22_17888592_T_C	ENSG00000138646	0.277119	22	17888592		rs5747395
chr22_17888695_G_T	ENSG00000138646	0.125242	22	17888695		rs117083240
chr22_17888777_G_A	ENSG00000138646	0.591211	22	17888777	0.0678518	rs73386359
chr22_17888871_C_T	ENSG00000138646	0.42073	22	17888871	0.00870198	rs3747031
chr22_17889254_A_G	ENSG00000138646	0.490293	22	17889254	0.00870198	rs3747032
chr22_17889943_A_G	ENSG00000138646	0.130984	22	17889943	0.0117832	rs4819645
chr22_17890283_C_T	ENSG00000138646	0.576751	22	17890283	0.047346	rs7288489
chr22_17890852_C_T	ENSG00000138646	0.593201	22	17890852	0.0678518	rs9605425
chr22_17891119_C_T	ENSG00000138646	0.351373	22	17891119	0.013096	rs2075455
chr22_17891248_T_C	ENSG00000138646	0.724282	22	17891248	0.00437506	rs2075454
chr22_17891256_CA_C	ENSG00000138646	0.384429	22	17891256	0.0130334	rs11303045
chr22_17891384_T_C	ENSG00000138646	0.394839	22	17891384	0.0253911	rs2075453
chr22_17891788_C_T	ENSG00000138646	0.326466	22	17891788	0.0160345	rs2075452
chr22_17891792_G_C	ENSG00000138646	0.5381	22	17891792	0.00437506	rs2075451
chr22_17892109_C_T	ENSG00000138646	0.36086	22	17892109	0.00690221	rs1115124
chr22_17892159_G_C	ENSG00000138646	0.438435	22	17892159	0.00690221	rs1115123
chr22_17892161_A_T	ENSG00000138646	0.438438	22	17892161	0.00690221	rs2075450
chr22_17892684_T_C	ENSG00000138646	0.591197	22	17892684	0.0678518	rs4395337
chr22_17894333_A_G	ENSG00000138646	1.5401	22	17894333	0.145936	rs141670511
chr22_17894395_CA_C	ENSG00000138646	0.154006	22	17894395	0.14132	rs773338011
chr22_17894433_A_C	ENSG00000138646	0.237999	22	17894433	0.025482	rs8141766
chr22_17894563_G_A	ENSG00000138646	0.251348	22	17894563	0.0313125	rs8140413
chr22_17894796_C_CAA	ENSG00000138646	0.0741163	22	17894796		rs570829960
chr22_17894796_C_CAAA	ENSG00000138646	0.0174029	22	17894796		rs570829960
chr22_17894950_G_A	ENSG00000138646	0.743367	22	17894950	0.0678518	rs9605426
chr22_17895236_T_C	ENSG00000138646	0.39547	22	17895236	0.0265898	rs2034113
chr22_17895790_G_A	ENSG00000138646	0.324153	22	17895790		rs78027910
chr22_17896394_T_A	ENSG00000138646	0.400035	22	17896394	0.017547	rs3213927
chr22_17896687_G_C	ENSG00000138646	0.156301	22	17896687	0.199159	rs3816286
chr22_17896874_C_T	ENSG00000138646	0.344282	22	17896874	0.181067	rs61739477
chr22_17897315_T_C	ENSG00000138646	0.422005	22	17897315	0.0083724	rs4819473
chr22_17897422_CA_C	ENSG00000138646	0.275144	22	17897422		rs1244867911
chr22_17897422_C_CA	ENSG00000138646	0.171388	22	17897422		rs765966814
chr22_17897837_C_T	ENSG00000138646	0.705727	22	17897837	0.0678518	rs61088897
chr22_17897958_A_G	ENSG00000138646	0.877086	22	17897958	0.0678518	rs9617636
chr22_17898107_TA_T	ENSG00000138646	0.372117	22	17898107		rs59882051
chr22_17898107_T_TA	ENSG00000138646	0.149344	22	17898107		rs554885080
chr22_17898151_C_T	ENSG00000138646	0.554035	22	17898151	0.207171	rs56076143
chr22_17898275_A_G	ENSG00000138646	0.1226	22	17898275	0.254586	rs12483803
chr22_17898920_G_C	ENSG00000138646	0.0731122	22	17898920	0.0491819	rs5992895
chr22_17899037_A_G	ENSG00000138646	0.773176	22	17899037	0.0678518	rs62240579
chr22_17900348_C_T	ENSG00000138646	0.0886963	22	17900348	0.1739	rs4819474
chr22_17900470_A_C	ENSG00000138646	0.145681	22	17900470	0.0402147	rs4819475
chr22_17901430_T_C	ENSG00000138646	0.0652821	22	17901430		rs185009233
chr22_17901487_G_A	ENSG00000138646	0.223453	22	17901487		rs76558595
chr22_17902254_C_A	ENSG00000138646	0.351382	22	17902254	0.0295155	rs2075449
chr22_17902400_G_C	ENSG00000138646	0.108128	22	17902400	0.195374	rs2075448
chr22_17903167_C_T	ENSG00000138646	0.0466768	22	17903167	0.180003	rs12484375
chr22_17903178_G_A	ENSG00000138646	0.0131467	22	17903178	0.200566	rs12484267
chr22_17903640_T_G	ENSG00000138646	0.14675	22	17903640	0.0545115	rs2896000
chr22_17904249_T_C	ENSG00000138646	0.105332	22	17904249	0.0499615	rs2075447
chr22_17905016_A_T	ENSG00000138646	0.889424	22	17905016	0.0678518	rs9604800
chr22_17905549_T_G	ENSG00000138646	0.373585	22	17905549	0.13482	rs5747400
chr22_17906264_C_G	ENSG00000138646	0.23283	22	17906264		rs146957203
chr22_17906316_T_C	ENSG00000138646	0.144716	22	17906316	0.0449572	rs2075446
chr22_17906782_G_C	ENSG00000138646	0.106144	22	17906782		rs11913706
chr22_17907218_A_AG	ENSG00000138646	0.059853	22	17907218	0.00199679	rs138542066
chr22_17907510_C_T	ENSG00000138646	0.361337	22	17907510	0.200412	rs5992898
chr22_17907514_A_C	ENSG00000138646	0.110838	22	17907514	0.0351745	rs4819646
chr22_17908167_G_A	ENSG00000138646	0.36896	22	17908167	0.0295155	rs117911040
chr22_17908250_C_T	ENSG00000138646	0.747797	22	17908250	0.0678518	rs9604801
chr22_17908295_G_A	ENSG00000138646	0.118313	22	17908295	0.0686036	rs4819647
chr22_17908350_C_G	ENSG00000138646	0.133884	22	17908350		rs141028313
chr22_17908778_C_T	ENSG00000138646	1.43369	22	17908778		rs75140161
chr22_17908999_C_A	ENSG00000138646	0.461505	22	17908999		rs151138575
chr22_17909807_G_T	ENSG00000138646	0.0739141	22	17909807	0.117478	rs142673367
chr22_17910351_A_C	ENSG00000138646	0.0483178	22	17910351		rs12485153
chr22_17910589_C_T	ENSG00000138646	0.402183	22	17910589		rs116969630
chr22_17910768_C_A	ENSG00000138646	0.347845	22	17910768	0.0590864	rs2401424
chr22_17910798_C_T	ENSG00000138646	0.31945	22	17910798	0.160748	rs4819648
chr22_17911026_GA_G	ENSG00000138646	0.306958	22	17911026	0.105491	rs3885498
chr22_17911167_A_G	ENSG00000138646	0.307687	22	17911167	0.0207399	rs5746492
chr22_17911335_GA_G	ENSG00000138646	0.458573	22	17911335	0.231785	rs11312932
chr22_17911543_G_A	ENSG00000138646	0.272545	22	17911543		rs118186439
chr22_17911561_G_C	ENSG00000138646	0.404559	22	17911561		rs111787565
chr22_17911718_T_C	ENSG00000138646	1.417	22	17911718	0.281149	rs5992900
chr22_17911765_G_A	ENSG00000138646	1.522	22	17911765	0.272631	rs8137643
chr22_17911872_T_TGCTTTG	ENSG00000138646	0.452266	22	17911872		rs767784244
chr22_17912202_C_T	ENSG00000138646	1.38382	22	17912202	0.272631	rs2083881
chr22_17912293_T_C	ENSG00000138646	0.120242	22	17912293		rs117164542
chr22_17912368_TAA_T	ENSG00000138646	0.762959	22	17912368	0.0678518	rs869166164
chr22_17912368_TA_T	ENSG00000138646	0.105741	22	17912368	0.0678518	rs1263860110
chr22_17912368_T_TA	ENSG00000138646	0.261359	22	17912368	0.0678518	rs1189410095
chr22_17912475_G_A	ENSG00000138646	0.400435	22	17912475	0.272631	rs2083882
chr22_17912540_G_A	ENSG00000138646	0.402621	22	17912540		rs117792890
chr22_17912559_A_T	ENSG00000138646	0.47014	22	17912559		rs147505163
chr22_17912966_G_A	ENSG00000138646	0.402706	22	17912966		rs117973087
chr22_17913111_C_T	ENSG00000138646	0.307001	22	17913111	0.0848234	rs5747405
chr22_17913186_C_T	ENSG00000138646	0.396426	22	17913186	0.0848234	rs5747406
chr22_17913563_A_C	ENSG00000138646	0.0249001	22	17913563	0.258702	rs4819649
chr22_17914267_T_TG	ENSG00000138646	0.279036	22	17914267	0.226745	rs67783010
chr22_17914354_C_T	ENSG00000138646	0.4287	22	17914354	0.26348	rs5747408
chr22_17914431_T_TTGCAGATGGGGAAAG	ENSG00000138646	0.227936	22	17914431		rs58645336
chr22_17914806_C_T	ENSG00000138646	0.27422	22	17914806	0.257329	rs5746493
chr22_17914809_A_G	ENSG00000138646	0.131671	22	17914809		rs77991919
chr22_17915106_C_CA	ENSG00000138646	0.355238	22	17915106	0.126571	rs35571677
chr22_17915147_T_G	ENSG00000138646	0.317539	22	17915147	0.244443	rs73151057
chr22_17915172_G_A	ENSG00000138646	0.401556	22	17915172		rs118141222
chr22_17915252_T_C	ENSG00000138646	0.2965	22	17915252	0.281427	rs9604802
chr22_17915441_C_A	ENSG00000138646	0.214155	22	17915441	0.341812	rs9604803
chr22_17915551_G_A	ENSG00000138646	0.399301	22	17915551		rs117714025
chr22_17915681_A_G	ENSG00000138646	0.419487	22	17915681	0.263852	rs5747409
chr22_17915983_G_A	ENSG00000138646	1.42358	22	17915983		rs76103550
chr22_17916055_CAA_C	ENSG00000138646	0.0648818	22	17916055	0.0962913	rs755146574
chr22_17916055_CA_C	ENSG00000138646	0.853016	22	17916055	0.0962913	rs1244947719
chr22_17916089_G_A	ENSG00000138646	0.312834	22	17916089	0.175093	rs5747410
chr22_17916210_A_C	ENSG00000138646	0.623609	22	17916210	0.415894	rs5747411
chr22_17916233_T_C	ENSG00000138646	0.667279	22	17916233	0.402676	rs5747412
chr22_17916241_G_A	ENSG00000138646	0.840231	22	17916241	0.195073	rs5992902
chr22_17916251_G_A	ENSG00000138646	0.714561	22	17916251	0.369843	rs5747413
chr22_17917291_T_C	ENSG00000138646	1.15484	22	17917291	0.0235127	rs9605429
chr22_17917409_C_T	ENSG00000138646	0.207415	22	17917409		rs144053244
chr22_17917600_T_C	ENSG00000138646	0.657259	22	17917600	0.343417	rs5746495
chr22_17917809_C_A	ENSG00000138646	1.36964	22	17917809		rs77737367
chr22_17917885_C_A	ENSG00000138646	0.258877	22	17917885		rs143483601
chr22_17918338_G_A	ENSG00000138646	0.389604	22	17918338	0.318124	rs5747416
chr22_17918407_A_G	ENSG00000138646	0.235998	22	17918407		rs117114823
chr22_17918443_G_A	ENSG00000138646	0.388865	22	17918443	0.324116	rs5747417
chr22_17918831_G_C	ENSG00000138646	0.507469	22	17918831	0.27574	rs34263881
chr22_17918854_G_C	ENSG00000138646	0.472837	22	17918854	0.27574	rs34740481
chr22_17919076_G_GT	ENSG00000138646	0.0417034	22	17919076		rs554897747
chr22_17919076_G_GTTT	ENSG00000138646	0.407309	22	17919076		rs554897747
chr22_17919076_G_GTTTTTTTTTTTT	ENSG00000138646	1.01939	22	17919076		rs554897747
chr22_17919246_T_C	ENSG00000138646	0.510605	22	17919246	0.27574	rs28406897
chr22_17919252_T_C	ENSG00000138646	0.702132	22	17919252	0.145936	rs73151060
chr22_17919376_A_C	ENSG00000138646	1.08803	22	17919376	0.0235127	rs9604804
chr22_17919514_G_A	ENSG00000138646	1.08858	22	17919514	0.0235127	rs9604805
chr22_17919903_G_T	ENSG00000138646	0.448239	22	17919903	0.27574	rs13057517
chr22_17920158_G_A	ENSG00000138646	0.468146	22	17920158	0.27574	rs13056749
chr22_17920164_C_T	ENSG00000138646	0.0425548	22	17920164	0.0120388	rs117533816
chr22_17920750_A_G	ENSG00000138646	0.610312	22	17920750	0.392501	rs5746496
chr22_17920863_G_A	ENSG00000138646	1.0162	22	17920863	0.163916	rs5746497
chr22_17920882_C_T	ENSG00000138646	0.365299	22	17920882	0.0427542	rs9605430
chr22_17921066_A_G	ENSG00000138646	0.141679	22	17921066	0.191279	rs12158570
chr22_17921126_C_T	ENSG00000138646	1.44847	22	17921126		rs74789330
chr22_17921778_C_T	ENSG00000138646	0.234825	22	17921778		rs144993461
chr22_17921901_C_T	ENSG00000138646	0.234821	22	17921901		rs117348569
chr22_17922543_C_T	ENSG00000138646	1.23242	22	17922543	0.0235127	rs9604806
chr22_17922849_T_G	ENSG00000138646	0.236038	22	17922849		rs141661669
chr22_17923302_T_G	ENSG00000138646	0.570709	22	17923302	0.27574	rs1072405
chr22_17923613_C_T	ENSG00000138646	1.4429	22	17923613		rs144431869
chr22_17923707_C_T	ENSG00000138646	1.15082	22	17923707	0.140864	rs5747420
chr22_17923924_C_T	ENSG00000138646	0.556963	22	17923924	0.314791	rs2401411
chr22_17924483_C_T	ENSG00000138646	0.55075	22	17924483	0.314791	rs1076111
chr22_17924702_G_A	ENSG00000138646	0.406149	22	17924702	0.26955	rs1076110
chr22_17924733_C_G	ENSG00000138646	0.236038	22	17924733		rs73388440
chr22_17924974_C_T	ENSG00000138646	0.0092624	22	17924974		rs75328607
chr22_17925100_A_C	ENSG00000138646	1.77568	22	17925100	0.145936	rs117611280
chr22_17925556_C_T	ENSG00000138646	0.513644	22	17925556	0.27574	rs35645198
chr22_17925939_C_A	ENSG00000138646	0.495088	22	17925939	0.314791	rs1867355
chr22_17926836_T_C	ENSG00000138646	0.234083	22	17926836		rs9617640
chr22_17926936_TATAAC_T	ENSG00000138646	1.12007	22	17926936	0.0235127	rs113221643
chr22_17927017_C_T	ENSG00000138646	0.131928	22	17927017	0.209241	rs80194287
chr22_17927258_A_T	ENSG00000138646	0.129758	22	17927258		rs9617641
chr22_17928308_G_A	ENSG00000138646	1.12696	22	17928308	0.176033	rs5747421
chr22_17928312_A_G	ENSG00000138646	1.61774	22	17928312		rs9605434
chr22_17928313_T_C	ENSG00000138646	1.6185	22	17928313		rs9604807
chr22_17928316_G_A	ENSG00000138646	0.236391	22	17928316		rs140996165
chr22_17928364_G_A	ENSG00000138646	1.44279	22	17928364		rs200866461
chr22_17928396_A_G	ENSG00000138646	0.561373	22	17928396	0.356736	rs5747422
chr22_17928447_AG_A	ENSG00000138646	0.382337	22	17928447	0.307965	rs55932731
chr22_17928448_G_A	ENSG00000138646	0.554387	22	17928448	0.147201	rs5747423
chr22_17928449_AAAG_A	ENSG00000138646	0.47345	22	17928449	0.27574	rs778807189
chr22_17928819_G_T	ENSG00000138646	1.4429	22	17928819		rs369848738
chr22_17928855_C_T	ENSG00000138646	0.800925	22	17928855	0.336703	rs5992132
chr22_17929045_G_A	ENSG00000138646	1.44249	22	17929045		rs377117138
chr22_17929088_C_T	ENSG00000138646	0.196107	22	17929088	0.0427542	rs9618166
chr22_17929093_C_CTT	ENSG00000138646	0.617851	22	17929093	0.0235127	rs1396666515
chr22_17929265_ATTT_A	ENSG00000138646	0.258098	22	17929265		rs779606606
chr22_17929265_ATT_A	ENSG00000138646	0.0559439	22	17929265		rs567891874
chr22_17929265_AT_A	ENSG00000138646	0.915032	22	17929265		rs540589450
chr22_17929563_CTTTTCTTT_C	ENSG00000138646	0.238885	22	17929563		rs779671712
chr22_17929568_CTTTTT_C	ENSG00000138646	0.634872	22	17929568		rs1053185782
chr22_17929568_C_CT	ENSG00000138646	0.324059	22	17929568		rs772731831
chr22_17929568_C_CTTT	ENSG00000138646	0.835128	22	17929568		rs772731831
chr22_17929572_T_TTC	ENSG00000138646	0.170484	22	17929572		rs546158384
chr22_17929622_C_T	ENSG00000138646	0.236494	22	17929622		rs139659666
chr22_17930163_G_A	ENSG00000138646	0.46688	22	17930163	0.27574	rs13058527
chr22_17930238_T_C	ENSG00000138646	0.0307298	22	17930238		rs117221605
chr22_17930517_C_A	ENSG00000138646	0.178508	22	17930517	0.047346	rs9618168
chr22_17930801_C_T	ENSG00000138646	0.347995	22	17930801		rs74966936
chr22_17930984_G_A	ENSG00000138646	0.159283	22	17930984	0.0538	rs2197300
chr22_17931019_C_T	ENSG00000138646	0.747025	22	17931019		rs146623053
chr22_17931209_T_C	ENSG00000138646	3.82067	22	17931209	0.175869	rs4484121
chr22_17931332_G_A	ENSG00000138646	0.184648	22	17931332	0.0988873	rs79101891
chr22_17931427_C_T	ENSG00000138646	0.429143	22	17931427		rs117999883
chr22_17931800_A_G	ENSG00000138646	1.44317	22	17931800		rs138651222
chr22_17931920_C_T	ENSG00000138646	0.116314	22	17931920		rs117613255
chr22_17932392_A_G	ENSG00000138646	0.886149	22	17932392	0.163044	rs5992904
chr22_17932493_G_A	ENSG00000138646	0.110795	22	17932493		rs182751634
chr22_17932810_A_G	ENSG00000138646	0.765345	22	17932810	0.140345	rs9605435
chr22_17933701_C_A	ENSG00000138646	0.0330514	22	17933701	0.0427542	rs9618170
chr22_17933721_G_C	ENSG00000138646	1.30398	22	17933721	0.219425	rs4819476
chr22_17933958_C_T	ENSG00000138646	1.44338	22	17933958		rs145868212
chr22_17933994_C_CA	ENSG00000138646	0.169178	22	17933994		rs535893064
chr22_17934064_T_C	ENSG00000138646	0.67755	22	17934064	0.163044	rs145607663
chr22_17934197_G_A	ENSG00000138646	0.429618	22	17934197	0.0326391	rs183927735
chr22_17935097_C_A	ENSG00000138646	0.154331	22	17935097		rs183154647
chr22_17935399_C_T	ENSG00000138646	0.673272	22	17935399	0.163044	rs9680696
chr22_17935488_C_G	ENSG00000138646	0.344641	22	17935488		rs146246534
chr22_17935510_C_T	ENSG00000138646	1.22057	22	17935510	0.202851	rs9605436
chr22_17935549_C_T	ENSG00000138646	0.442634	22	17935549	0.291496	rs9605437
chr22_17936128_C_T	ENSG00000138646	1.34178	22	17936128	0.17387	rs9605438
chr22_17936176_CA_C	ENSG00000138646	1.44338	22	17936176		rs562472171
chr22_17936239_T_C	ENSG00000138646	0.714346	22	17936239	0.163044	rs13053204
chr22_17936575_TA_T	ENSG00000138646	0.144358	22	17936575	0.047346	rs975177340
chr22_17936792_AAAAC_A	ENSG00000138646	1.44287	22	17936792		rs143657818
chr22_17937193_A_C	ENSG00000138646	1.44342	22	17937193		rs79241799
chr22_17937289_T_C	ENSG00000138646	0.434187	22	17937289	0.259386	rs9605439
chr22_17937330_T_C	ENSG00000138646	1.01511	22	17937330	0.0235127	rs9604809
chr22_17937488_A_G	ENSG00000138646	0.351471	22	17937488	0.247875	rs9605440
chr22_17938178_T_A	ENSG00000138646	1.44338	22	17938178		rs76640596
chr22_17938753_G_A	ENSG00000138646	0.0976237	22	17938753		rs76013843
chr22_17939018_C_A	ENSG00000138646	0.443702	22	17939018	0.26499	rs7291294
chr22_17939055_C_A	ENSG00000138646	0.88622	22	17939055	0.18003	rs7291304
chr22_17939133_A_G	ENSG00000138646	1.26597	22	17939133	0.179193	rs5992907
chr22_17939160_T_C	ENSG00000138646	1.37266	22	17939160	0.179193	rs5992908
chr22_17939399_C_G	ENSG00000138646	0.436997	22	17939399	0.26499	rs5747427
chr22_17940077_T_C	ENSG00000138646	0.43745	22	17940077	0.26499	rs9605441
chr22_17940318_T_C	ENSG00000138646	0.211817	22	17940318		rs112196422
chr22_17940529_G_C	ENSG00000138646	0.311744	22	17940529	0.0427542	rs9605442
chr22_17940694_G_A	ENSG00000138646	0.344997	22	17940694		rs118093326
chr22_17941532_T_C	ENSG00000138646	0.944796	22	17941532	0.163044	rs35089989
chr22_17942279_TAG_T	ENSG00000138646	0.154331	22	17942279		rs1017028057
chr22_17942458_C_T	ENSG00000138646	0.0276462	22	17942458	0.0164466	rs76487138
chr22_17942728_T_C	ENSG00000138646	0.154331	22	17942728		rs60695894
chr22_17943314_C_T	ENSG00000138646	1.44677	22	17943314	0.0235127	rs7364225
chr22_17943464_C_T	ENSG00000138646	1.31071	22	17943464		rs116961076
chr22_17943533_T_C	ENSG00000138646	0.505064	22	17943533	0.28952	rs400509
chr22_17943606_C_A	ENSG00000138646	1.32115	22	17943606	0.208349	rs415681
chr22_17943613_T_C	ENSG00000138646	1.2577	22	17943613	0.201784	rs407232
chr22_17944112_ATG_A	ENSG00000138646	0.303963	22	17944112	0.0427542	rs112567458
chr22_17944542_G_C	ENSG00000138646	0.353071	22	17944542	0.0427542	rs9605443
chr22_17944652_T_C	ENSG00000138646	0.342203	22	17944652	0.277791	rs416081
chr22_17945008_CTT_C	ENSG00000138646	0.013102	22	17945008	0.279603	rs10533905
chr22_17945008_CT_C	ENSG00000138646	0.315896	22	17945008	0.279603	rs1409592238
chr22_17945014_T_G	ENSG00000138646	0.136287	22	17945014	0.291496	rs116629390
chr22_17945151_G_C	ENSG00000138646	1.31023	22	17945151		rs149437476
chr22_17945316_G_A	ENSG00000138646	0.254475	22	17945316		rs117506364
chr22_17945397_C_A	ENSG00000138646	0.202628	22	17945397		rs9618172
chr22_17945397_C_T	ENSG00000138646	0.320936	22	17945397		rs9618172
chr22_17945483_G_A	ENSG00000138646	1.30936	22	17945483		rs139201357
chr22_17945677_T_C	ENSG00000138646	0.322037	22	17945677	0.249126	rs423790
chr22_17946235_C_T	ENSG00000138646	0.445408	22	17946235	0.291496	rs378914
chr22_17946513_T_C	ENSG00000138646	0.0909908	22	17946513	0.278186	rs425557
chr22_17946928_T_G	ENSG00000138646	1.48271	22	17946928	0.201784	rs431071
chr22_17947191_G_A	ENSG00000138646	0.254704	22	17947191	0.442612	rs117968984
chr22_17947236_TG_T	ENSG00000138646	0.0981663	22	17947236		rs202055058
chr22_17947427_C_T	ENSG00000138646	0.425984	22	17947427	0.291496	rs1109052
chr22_17947740_T_TA	ENSG00000138646	0.712479	22	17947740	0.163044	rs5844333
chr22_17947892_G_A	ENSG00000138646	2.08773	22	17947892	0.050306	rs5747428
chr22_17948298_G_A	ENSG00000138646	0.485298	22	17948298	0.283809	rs385945
chr22_17948441_C_T	ENSG00000138646	1.20697	22	17948441	0.0235127	rs9605446
chr22_17948912_C_CAAAAAAAA	ENSG00000138646	0.131765	22	17948912	0.284326	rs756672326
chr22_17948912_C_CAAAAAAAAAAAA	ENSG00000138646	0.521964	22	17948912	0.284326	rs756672326
chr22_17949080_T_C	ENSG00000138646	0.0647471	22	17949080	0.293505	rs442494
chr22_17949102_C_T	ENSG00000138646	0.54494	22	17949102	0.0475217	rs9617645
chr22_17949267_C_T	ENSG00000138646	0.442286	22	17949267	0.285758	rs396012
chr22_17949954_C_G	ENSG00000138646	1.2166	22	17949954	0.0235127	rs7293187
chr22_17950166_A_AT	ENSG00000138646	0.280953	22	17950166		rs10657913
chr22_17950166_A_ATTTTTTTT	ENSG00000138646	1.31662	22	17950166		rs10657913
chr22_17950340_T_G	ENSG00000138646	0.231706	22	17950340		rs751812287
chr22_17950343_T_TG	ENSG00000138646	1.04652	22	17950343		rs535621153
chr22_17950346_T_G	ENSG00000138646	0.895772	22	17950346	0.0235127	rs755565547
chr22_17950403_G_A	ENSG00000138646	0.339354	22	17950403	0.0427542	rs7287342
chr22_17950421_C_CA	ENSG00000138646	0.624375	22	17950421	0.272447	rs58545739
chr22_17950542_T_G	ENSG00000138646	1.44662	22	17950542	0.201784	rs396524
chr22_17950684_C_T	ENSG00000138646	1.77639	22	17950684	0.0235127	rs9604810
chr22_17950837_A_C	ENSG00000138646	1.01424	22	17950837	0.131507	rs34272636
chr22_17951228_G_T	ENSG00000138646	0.313206	22	17951228	0.131507	rs5992134
chr22_17951272_C_G	ENSG00000138646	0.938892	22	17951272	0.131507	rs35972244
chr22_17951279_CG_C	ENSG00000138646	1.73655	22	17951279	0.0235127	rs112133072
chr22_17951322_T_C	ENSG00000138646	0.620786	22	17951322	0.285252	rs411682
chr22_17951378_C_G	ENSG00000138646	0.337817	22	17951378	0.0427542	rs9306202
chr22_17951518_A_G	ENSG00000138646	0.611908	22	17951518	0.131507	rs8135939
chr22_17951633_T_C	ENSG00000138646	1.73702	22	17951633	0.0235127	rs9605447
chr22_17951714_TG_T	ENSG00000138646	0.353507	22	17951714		rs576340375
chr22_17951716_A_T	ENSG00000138646	0.238375	22	17951716		rs569630108
chr22_17952123_T_G	ENSG00000138646	0.564067	22	17952123	0.250394	rs413494
chr22_17952801_G_C	ENSG00000138646	0.568165	22	17952801		rs9605448
chr22_17952936_T_C	ENSG00000138646	0.899208	22	17952936		rs151261593
chr22_17953028_C_T	ENSG00000138646	0.662596	22	17953028	0.267854	rs5746498
chr22_17953617_T_C	ENSG00000138646	1.63393	22	17953617	0.05123	rs9605449
chr22_17953963_A_G	ENSG00000138646	0.699842	22	17953963	0.05123	rs9605450
chr22_17953992_A_C	ENSG00000138646	0.452817	22	17953992	0.275831	rs393241
chr22_17954178_G_A	ENSG00000138646	1.57849	22	17954178	0.212135	rs415651
chr22_17954201_A_G	ENSG00000138646	1.22758	22	17954201		rs117380568
chr22_17954261_C_A	ENSG00000138646	0.150266	22	17954261	0.0690462	rs7290544
chr22_17954277_C_T	ENSG00000138646	1.54261	22	17954277	0.212135	rs374597
chr22_17954616_A_G	ENSG00000138646	0.304676	22	17954616	0.116845	rs12158906
chr22_17954750_C_CT	ENSG00000138646	0.144189	22	17954750	0.270213	rs60984165
chr22_17954791_G_C	ENSG00000138646	0.397367	22	17954791	0.0690462	rs9605451
chr22_17955051_CTG_C	ENSG00000138646	0.749554	22	17955051		rs555093722
chr22_17955055_GT_G	ENSG00000138646	0.642399	22	17955055	0.0678518	rs150480572
chr22_17955057_GA_G	ENSG00000138646	0.642399	22	17955057	0.0678518	rs201176413
chr22_17955058_A_G	ENSG00000138646	0.749696	22	17955058		rs867516750
chr22_17955445_C_A	ENSG00000138646	0.395877	22	17955445	0.0690462	rs9618175
chr22_17955455_T_C	ENSG00000138646	0.800163	22	17955455	0.167751	rs439712
chr22_17955548_A_C	ENSG00000138646	0.359843	22	17955548	0.116845	rs2099942
chr22_17955649_C_A	ENSG00000138646	0.494795	22	17955649	0.0678518	rs143719687
chr22_17955719_A_G	ENSG00000138646	0.768684	22	17955719	0.226723	rs384215
chr22_17955793_A_G	ENSG00000138646	0.341579	22	17955793	0.116845	rs2099943
chr22_17955812_G_A	ENSG00000138646	0.354566	22	17955812	0.116845	rs2099944
chr22_17955876_G_C	ENSG00000138646	0.357435	22	17955876	0.116845	rs2099945
chr22_17955986_C_T	ENSG00000138646	1.6432	22	17955986	0.05123	rs12166570
chr22_17956281_G_T	ENSG00000138646	0.768909	22	17956281	0.208421	rs1077543
chr22_17956424_C_A	ENSG00000138646	0.345517	22	17956424	0.116845	rs2017932
chr22_17956472_T_C	ENSG00000138646	0.345537	22	17956472	0.116845	rs2003617
chr22_17956626_G_A	ENSG00000138646	0.345517	22	17956626	0.116845	rs2401414
chr22_17956654_G_A	ENSG00000138646	0.35843	22	17956654	0.116845	rs12158823
chr22_17956832_A_G	ENSG00000138646	0.353286	22	17956832	0.116845	rs1076539
chr22_17957192_C_T	ENSG00000138646	0.216775	22	17957192	0.116845	rs1076540
chr22_17957260_C_T	ENSG00000138646	0.293051	22	17957260	0.116845	rs1076541
chr22_17957261_G_T	ENSG00000138646	1.85903	22	17957261	0.05123	rs77730581
chr22_17957310_C_A	ENSG00000138646	0.651909	22	17957310	0.270213	rs406129
chr22_17957440_T_A	ENSG00000138646	1.2275	22	17957440		rs117973733
chr22_17957625_C_T	ENSG00000138646	1.76029	22	17957625	0.145936	rs9604812
chr22_17957708_CAA_C	ENSG00000138646	0.149154	22	17957708		rs377105987
chr22_17957708_CA_C	ENSG00000138646	0.819978	22	17957708		rs1454900135
chr22_17957708_C_CA	ENSG00000138646	0.549739	22	17957708		rs1491439464
chr22_17957725_AAAG_A	ENSG00000138646	1.18061	22	17957725	0.05123	rs766002841
chr22_17957726_A_G	ENSG00000138646	0.407607	22	17957726		rs404740
chr22_17957743_C_CGA	ENSG00000138646	0.133469	22	17957743	0.146285	rs35596616
chr22_17957743_C_CGAGA	ENSG00000138646	1.74046	22	17957743	0.146285	rs35596616
chr22_17957780_A_G	ENSG00000138646	1.51058	22	17957780	0.05123	rs9605454
chr22_17957862_C_T	ENSG00000138646	0.619942	22	17957862	0.270213	rs413717
chr22_17958006_A_T	ENSG00000138646	0.00375656	22	17958006		rs5992914
chr22_17958133_AC_A	ENSG00000138646	0.651475	22	17958133	0.270213	rs11342606
chr22_17958464_G_A	ENSG00000138646	1.22754	22	17958464		rs116964198
chr22_17958694_TG_T	ENSG00000138646	0.122635	22	17958694	0.0326391	rs67670377
chr22_17958697_G_T	ENSG00000138646	0.045241	22	17958697	0.227037	rs5747433
chr22_17958702_TTTA_T	ENSG00000138646	0.3057	22	17958702		rs533201208
chr22_17958702_T_G	ENSG00000138646	1.20339	22	17958702		rs562499160
chr22_17958705_A_T	ENSG00000138646	0.842486	22	17958705		rs5747434
chr22_17958733_C_T	ENSG00000138646	1.22702	22	17958733		rs374332101
chr22_17958797_G_A	ENSG00000138646	0.722937	22	17958797	0.281982	rs5747435
chr22_17958842_T_C	ENSG00000138646	1.85303	22	17958842	0.05123	rs111512931
chr22_17958844_G_C	ENSG00000138646	0.257396	22	17958844	0.102854	rs9754511
chr22_17959001_G_C	ENSG00000138646	0.798159	22	17959001	0.183677	rs8143037
chr22_17959010_GTT_G	ENSG00000138646	0.0731008	22	17959010		rs34107784
chr22_17959010_GT_G	ENSG00000138646	0.518309	22	17959010		rs869049340
chr22_17959010_G_GTT	ENSG00000138646	0.252669	22	17959010		rs1491512289
chr22_17959047_G_A	ENSG00000138646	0.27257	22	17959047	0.195803	rs9754514
chr22_17959163_C_T	ENSG00000138646	1.22458	22	17959163		rs181142070
chr22_17959406_A_AAG	ENSG00000138646	0.312576	22	17959406		rs201119378
chr22_17959407_C_G	ENSG00000138646	0.312576	22	17959407		rs548136096
chr22_17959505_C_T	ENSG00000138646	1.22754	22	17959505		rs191301303
chr22_17959756_T_C	ENSG00000138646	0.716906	22	17959756	0.196396	rs382983
chr22_17959770_T_C	ENSG00000138646	0.0410653	22	17959770	0.0531977	rs74804522
chr22_17959846_GA_G	ENSG00000138646	0.248629	22	17959846	0.116845	rs34966046
chr22_17960192_C_T	ENSG00000138646	0.210799	22	17960192		rs73151069
chr22_17960243_GCTAGGCAGTGAGCTCA_G	ENSG00000138646	0.257562	22	17960243		rs112458858
chr22_17960521_T_C	ENSG00000138646	0.254974	22	17960521	0.116845	rs11705221
chr22_17960638_G_A	ENSG00000138646	0.255452	22	17960638	0.116845	rs13053667
chr22_17960734_G_A	ENSG00000138646	1.22987	22	17960734		rs13053880
chr22_17960810_C_A	ENSG00000138646	0.280507	22	17960810		rs112399203
chr22_17960915_T_C	ENSG00000138646	0.763291	22	17960915	0.196396	rs5992916
chr22_17960933_G_T	ENSG00000138646	0.263527	22	17960933	0.116845	rs5992917
chr22_17961052_C_G	ENSG00000138646	0.253815	22	17961052	0.116845	rs5992918
chr22_17961089_A_G	ENSG00000138646	0.254851	22	17961089	0.116845	rs5992919
chr22_17961313_A_G	ENSG00000138646	1.75003	22	17961313	0.05123	rs28550912
chr22_17961414_A_G	ENSG00000138646	0.765035	22	17961414	0.202851	rs1108372
chr22_17961461_G_A	ENSG00000138646	0.195396	22	17961461	0.116845	rs55865752
chr22_17961495_C_T	ENSG00000138646	0.254523	22	17961495	0.116845	rs34156568
chr22_17961524_C_T	ENSG00000138646	0.254589	22	17961524	0.116845	rs34486385
chr22_17961526_A_G	ENSG00000138646	1.2275	22	17961526	0.047346	rs78655321
chr22_17961572_T_A	ENSG00000138646	1.85349	22	17961572	0.05123	rs9605455
chr22_17961726_A_T	ENSG00000138646	0.140604	22	17961726		rs189198280
chr22_17961804_C_T	ENSG00000138646	0.282499	22	17961804		rs113234048
chr22_17961833_C_T	ENSG00000138646	0.254603	22	17961833	0.116845	rs7291155
chr22_17961883_T_A	ENSG00000138646	0.765518	22	17961883	0.270213	rs1867356
chr22_17961891_T_C	ENSG00000138646	0.255069	22	17961891	0.116845	rs7286607
chr22_17961909_T_C	ENSG00000138646	0.254759	22	17961909	0.116845	rs1110659
chr22_17961927_A_C	ENSG00000138646	0.254758	22	17961927	0.116845	rs1110660
chr22_17961968_C_T	ENSG00000138646	0.254574	22	17961968	0.116845	rs1110661
chr22_17962142_G_A	ENSG00000138646	0.254663	22	17962142	0.116845	rs1110662
chr22_17962255_T_G	ENSG00000138646	0.254438	22	17962255	0.116845	rs4992882
chr22_17962256_G_GACA	ENSG00000138646	0.254383	22	17962256	0.116845	rs5844334
chr22_17962265_T_G	ENSG00000138646	0.761854	22	17962265	0.277214	rs1110663
chr22_17962497_C_T	ENSG00000138646	0.254648	22	17962497	0.116845	rs5992921
chr22_17962521_A_G	ENSG00000138646	0.254369	22	17962521	0.116845	rs5992922
chr22_17962522_G_A	ENSG00000138646	0.259493	22	17962522	0.116845	rs7285566
chr22_17962672_T_C	ENSG00000138646	0.139147	22	17962672		rs148898755
chr22_17962684_C_G	ENSG00000138646	0.766607	22	17962684	0.322178	rs4819652
chr22_17962698_T_TGAGCTTA	ENSG00000138646	0.159089	22	17962698	0.116845	rs60372556
chr22_17962702_C_CTAGAAT	ENSG00000138646	0.159089	22	17962702	0.116845	rs56898822
chr22_17962705_G_GCAAAT	ENSG00000138646	0.163645	22	17962705	0.116845	rs556071319
chr22_17962708_C_G	ENSG00000138646	0.163645	22	17962708	0.116845	rs558816489
chr22_17962710_C_A	ENSG00000138646	0.163645	22	17962710	0.116845	rs575343010
chr22_17962711_T_A	ENSG00000138646	0.163645	22	17962711	0.116845	rs544535969
chr22_17962712_T_A	ENSG00000138646	0.163645	22	17962712	0.116845	rs554576049
chr22_17962844_T_C	ENSG00000138646	1.22719	22	17962844		rs74801032
chr22_17962925_T_A	ENSG00000138646	0.0940872	22	17962925		rs116487242
chr22_17962926_A_T	ENSG00000138646	0.164495	22	17962926	0.0644861	rs11089210
chr22_17962943_G_C	ENSG00000138646	0.254242	22	17962943	0.116845	rs7286219
chr22_17963186_C_T	ENSG00000138646	0.770737	22	17963186	0.270213	rs404140
chr22_17963258_A_G	ENSG00000138646	0.254384	22	17963258	0.116845	rs13057203
chr22_17963446_T_G	ENSG00000138646	0.229175	22	17963446	0.116845	rs11704733
chr22_17963552_C_A	ENSG00000138646	0.230051	22	17963552	0.116845	rs1079576
chr22_17963637_C_T	ENSG00000138646	1.22719	22	17963637		rs117298870
chr22_17963686_G_A	ENSG00000138646	0.220263	22	17963686	0.116845	rs1076542
chr22_17963724_T_C	ENSG00000138646	0.229835	22	17963724	0.116845	rs1076543
chr22_17963799_G_A	ENSG00000138646	0.230176	22	17963799	0.102854	rs1076544
chr22_17963844_C_T	ENSG00000138646	0.842411	22	17963844	0.0854535	rs9604813
chr22_17963925_C_G	ENSG00000138646	0.629405	22	17963925	0.277214	rs412238
chr22_17964065_A_G	ENSG00000138646	0.535185	22	17964065	0.270213	rs445583
chr22_17964348_C_T	ENSG00000138646	0.210103	22	17964348	0.116845	rs5992135
chr22_17964430_T_C	ENSG00000138646	1.22719	22	17964430		rs117094962
chr22_17964689_T_C	ENSG00000138646	0.143753	22	17964689		rs117640762
chr22_17964725_G_A	ENSG00000138646	0.22979	22	17964725	0.116845	rs12159837
chr22_17964730_A_G	ENSG00000138646	0.662768	22	17964730	0.202851	rs448680
chr22_17964790_GA_G	ENSG00000138646	0.153408	22	17964790	0.0690462	rs67914360
chr22_17964906_C_G	ENSG00000138646	0.183131	22	17964906		rs75255758
chr22_17964931_G_A	ENSG00000138646	0.230096	22	17964931	0.116845	rs5992925
chr22_17965183_CAAA_C	ENSG00000138646	0.154946	22	17965183	0.047346	rs755025044
chr22_17965183_C_CA	ENSG00000138646	0.458697	22	17965183	0.047346	rs370246938
chr22_17965204_G_A	ENSG00000138646	0.230509	22	17965204	0.116845	rs76711100
chr22_17965334_G_T	ENSG00000138646	1.93398	22	17965334	0.05123	rs1110664
chr22_17965347_C_T	ENSG00000138646	0.23016	22	17965347	0.116845	rs1978968
chr22_17965363_T_C	ENSG00000138646	0.33205	22	17965363	0.252954	rs379667
chr22_17965489_T_C	ENSG00000138646	0.155513	22	17965489	0.0587759	rs58952930
chr22_17965510_C_T	ENSG00000138646	0.614816	22	17965510	0.196396	rs421743
chr22_17965839_G_C	ENSG00000138646	0.230788	22	17965839	0.116845	rs2053601
chr22_17966158_C_T	ENSG00000138646	1.22573	22	17966158		rs73390519
chr22_17966194_G_A	ENSG00000138646	0.506183	22	17966194	0.270213	rs433576
chr22_17966272_A_G	ENSG00000138646	0.230232	22	17966272	0.116845	rs7291169
chr22_17966364_C_G	ENSG00000138646	0.230578	22	17966364	0.116845	rs7290762
chr22_17966442_C_T	ENSG00000138646	0.156409	22	17966442	0.0646686	rs4819477
chr22_17966777_A_G	ENSG00000138646	0.230293	22	17966777	0.116845	rs11704059
chr22_17966810_C_G	ENSG00000138646	0.62635	22	17966810	0.202851	rs427669
chr22_17966878_A_AG	ENSG00000138646	0.230968	22	17966878	0.116845	rs35292362
chr22_17966992_C_G	ENSG00000138646	0.531216	22	17966992	0.277214	rs432660
chr22_17967110_A_G	ENSG00000138646	0.230821	22	17967110	0.116845	rs5992926
chr22_17967161_T_C	ENSG00000138646	0.230836	22	17967161	0.116845	rs5013014
chr22_17967350_T_C	ENSG00000138646	0.22233	22	17967350	0.116845	rs5013013
chr22_17967357_CA_C	ENSG00000138646	0.230757	22	17967357	0.116845	rs5844336
chr22_17967383_A_G	ENSG00000138646	0.228699	22	17967383	0.116845	rs5013012
chr22_17967430_TCA_T	ENSG00000138646	0.138312	22	17967430	0.116845	rs5844337
chr22_17967458_A_G	ENSG00000138646	0.615054	22	17967458	0.196396	rs433545
chr22_17967463_A_AAC	ENSG00000138646	0.194393	22	17967463	0.188171	rs537221790
chr22_17967486_A_ACACACACC	ENSG00000138646	0.385851	22	17967486		rs147100307
chr22_17967486_A_ACC	ENSG00000138646	1.49744	22	17967486		rs147100307
chr22_17967492_ACC_A	ENSG00000138646	0.198436	22	17967492	0.0746753	rs1491142508
chr22_17967500_ACACC_A	ENSG00000138646	1.23693	22	17967500	0.047346	rs751749026
chr22_17967502_ACC_A	ENSG00000138646	0.0115856	22	17967502	0.0988873	rs1480131225
chr22_17967504_C_A	ENSG00000138646	0.386775	22	17967504	0.13682	rs11704739
chr22_17967521_A_T	ENSG00000138646	0.231662	22	17967521	0.116845	rs11704827
chr22_17967700_G_A	ENSG00000138646	0.212437	22	17967700	0.116845	rs11704608
chr22_17967843_G_A	ENSG00000138646	0.242	22	17967843	0.116845	rs11704636
chr22_17967874_G_GTC	ENSG00000138646	0.316091	22	17967874	0.047346	rs147267086
chr22_17967914_A_G	ENSG00000138646	0.252261	22	17967914		rs11704948
chr22_17967930_C_A	ENSG00000138646	1.21747	22	17967930	0.047346	rs140875424
chr22_17968028_T_C	ENSG00000138646	0.231387	22	17968028	0.126823	rs35598889
chr22_17968041_C_CA	ENSG00000138646	0.0722819	22	17968041	0.128449	rs34366249
chr22_17968075_TA_T	ENSG00000138646	0.202763	22	17968075	0.116845	rs56004212
chr22_17968199_G_A	ENSG00000138646	0.670632	22	17968199	0.156788	rs443983
chr22_17968256_C_T	ENSG00000138646	0.0741092	22	17968256		rs138189138
chr22_17968291_GAAA_G	ENSG00000138646	0.742345	22	17968291		rs146127465
chr22_17968401_C_T	ENSG00000138646	0.150054	22	17968401		rs116773808
chr22_17968458_C_T	ENSG00000138646	0.513273	22	17968458	0.0678518	rs149593747
chr22_17968625_G_A	ENSG00000138646	0.246976	22	17968625	0.126823	rs4410378
chr22_17968672_A_C	ENSG00000138646	0.151829	22	17968672	0.156768	rs5992928
chr22_17968788_G_A	ENSG00000138646	0.227718	22	17968788	0.126823	rs28434757
chr22_17968816_G_A	ENSG00000138646	1.87049	22	17968816	0.05123	rs9604814
chr22_17968827_C_T	ENSG00000138646	0.638995	22	17968827	0.182759	rs444279
chr22_17968966_T_C	ENSG00000138646	0.143701	22	17968966		rs117282008
chr22_17969096_G_A	ENSG00000138646	0.168349	22	17969096		rs147548265
chr22_17969135_C_T	ENSG00000138646	2.16321	22	17969135		rs140194044
chr22_17969211_C_T	ENSG00000138646	0.0266738	22	17969211	0.155804	rs5992929
chr22_17969325_C_A	ENSG00000138646	0.526251	22	17969325	0.0690462	rs8138431
chr22_17969422_G_A	ENSG00000138646	1.44863	22	17969422	0.047346	rs74510107
chr22_17969735_C_A	ENSG00000138646	0.372189	22	17969735	0.172824	rs71328248
chr22_17969932_C_A	ENSG00000138646	2.0971	22	17969932		rs118038128
chr22_17970077_G_C	ENSG00000138646	0.196761	22	17970077	0.165202	rs5992930
chr22_17970312_A_G	ENSG00000138646	0.0938705	22	17970312		rs7284490
chr22_17970330_A_G	ENSG00000138646	0.0666002	22	17970330		rs80353667
chr22_17970337_G_C	ENSG00000138646	0.0530409	22	17970337	0.165202	rs5992136
chr22_17970431_C_T	ENSG00000138646	2.14164	22	17970431		rs117842021
chr22_17970800_T_TC	ENSG00000138646	0.255703	22	17970800	0.243636	rs5844338
chr22_17970952_T_C	ENSG00000138646	0.0149804	22	17970952		rs148780884
chr22_17971109_G_A	ENSG00000138646	1.5147	22	17971109	0.05123	rs9617646
chr22_17971188_G_T	ENSG00000138646	1.51307	22	17971188	0.05123	rs9617647
chr22_17971359_T_C	ENSG00000138646	0.457787	22	17971359	0.244387	rs2593207
chr22_17971822_G_A	ENSG00000138646	0.447347	22	17971822	0.254751	rs447955
chr22_17971834_G_A	ENSG00000138646	0.337442	22	17971834	0.141451	rs28478894
chr22_17972015_G_A	ENSG00000138646	2.14164	22	17972015		rs116868470
chr22_17972356_C_T	ENSG00000138646	0.299247	22	17972356	0.141451	rs12157484
chr22_17972466_G_A	ENSG00000138646	0.105671	22	17972466	0.226484	rs448627
chr22_17972615_T_C	ENSG00000138646	0.480206	22	17972615	0.159705	rs438708
chr22_17972855_A_G	ENSG00000138646	0.117226	22	17972855	0.226484	rs453435
chr22_17972934_C_A	ENSG00000138646	0.893138	22	17972934	0.159705	rs433047
chr22_17972966_C_T	ENSG00000138646	2.14131	22	17972966		rs116912126
chr22_17973064_A_G	ENSG00000138646	0.419711	22	17973064	0.159705	rs453557
chr22_17973148_G_A	ENSG00000138646	0.335248	22	17973148	0.141451	rs5992931
chr22_17973488_C_T	ENSG00000138646	0.297079	22	17973488	0.141451	rs5992932
chr22_17973957_A_C	ENSG00000138646	1.44255	22	17973957	0.0690462	rs8141896
chr22_17974081_A_C	ENSG00000138646	1.52764	22	17974081	0.05123	rs9605458
chr22_17974108_T_C	ENSG00000138646	0.869749	22	17974108	0.17521	rs370241
chr22_17974124_C_G	ENSG00000138646	1.52737	22	17974124	0.05123	rs9605459
chr22_17974277_G_T	ENSG00000138646	0.29561	22	17974277	0.141451	rs5992933
chr22_17974353_C_T	ENSG00000138646	0.0470415	22	17974353	0.151264	rs5992934
chr22_17974480_A_G	ENSG00000138646	0.853999	22	17974480	0.175666	rs454921
chr22_17974723_TAA_T	ENSG00000138646	1.32545	22	17974723		rs1183651164
chr22_17974723_TA_T	ENSG00000138646	0.204315	22	17974723		rs1395664058
chr22_17974723_T_TA	ENSG00000138646	0.101799	22	17974723		rs1491189958
chr22_17974954_G_T	ENSG00000138646	0.295986	22	17974954	0.141451	rs1110666
chr22_17975076_C_T	ENSG00000138646	1.44251	22	17975076	0.0690462	rs9604816
chr22_17975220_T_C	ENSG00000138646	0.0402707	22	17975220	0.165202	rs5992137
chr22_17975276_G_C	ENSG00000138646	0.913704	22	17975276		rs75049838
chr22_17975855_A_C	ENSG00000138646	0.0869098	22	17975855	0.155804	rs5992138
chr22_17975870_A_G	ENSG00000138646	0.0958343	22	17975870	0.165202	rs5992139
chr22_17975896_C_T	ENSG00000138646	0.0870574	22	17975896	0.155804	rs5992140
chr22_17976048_CA_C	ENSG00000138646	0.131319	22	17976048	0.141854	rs35535653
chr22_17976274_C_T	ENSG00000138646	0.0997351	22	17976274	0.165202	rs35276871
chr22_17976275_C_T	ENSG00000138646	0.00726441	22	17976275	0.145936	rs13057356
chr22_17976361_G_C	ENSG00000138646	0.854485	22	17976361	0.159705	rs365219
chr22_17976563_A_G	ENSG00000138646	0.338534	22	17976563	0.110336	rs5992142
chr22_17976565_A_G	ENSG00000138646	0.26398	22	17976565	0.128497	rs942427080
chr22_17976567_A_G	ENSG00000138646	0.23421	22	17976567	0.225878	rs2034302
chr22_17976569_A_G	ENSG00000138646	0.53965	22	17976569	0.172824	rs2034303
chr22_17976571_A_G	ENSG00000138646	0.186102	22	17976571	0.0678518	rs1262488219
chr22_17976584_TA_T	ENSG00000138646	0.282147	22	17976584	0.111858	rs1356597306
chr22_17976585_A_T	ENSG00000138646	0.878687	22	17976585	0.0833279	rs1477649699
chr22_17976586_TA_T	ENSG00000138646	0.329349	22	17976586	0.0200215	rs1473972917
chr22_17976588_TA_T	ENSG00000138646	0.5561	22	17976588	0.0828315	rs199602428
chr22_17976590_T_TA	ENSG00000138646	3.70255	22	17976590	0.0845812	rs1491519604
chr22_17976702_CT_C	ENSG00000138646	0.406693	22	17976702	0.141451	rs35552062
chr22_17976807_C_CT	ENSG00000138646	0.446866	22	17976807		rs1210909450
chr22_17976810_C_T	ENSG00000138646	0.0990093	22	17976810	0.165202	rs9605460
chr22_17976892_C_T	ENSG00000138646	0.100709	22	17976892	0.165202	rs9605461
chr22_17976908_G_A	ENSG00000138646	0.0658931	22	17976908		rs182534337
chr22_17977093_C_T	ENSG00000138646	0.137838	22	17977093	0.165202	rs9605462
chr22_17977123_C_T	ENSG00000138646	0.137822	22	17977123	0.165202	rs9605463
chr22_17977156_C_T	ENSG00000138646	0.137889	22	17977156	0.165202	rs9605464
chr22_17977293_G_T	ENSG00000138646	0.137895	22	17977293	0.165202	rs9617648
chr22_17977536_T_TA	ENSG00000138646	0.0103623	22	17977536	0.122657	rs34483330
chr22_17977773_C_T	ENSG00000138646	0.0306018	22	17977773	0.212387	rs144009451
chr22_17977954_G_A	ENSG00000138646	0.118159	22	17977954	0.179698	rs61156258
chr22_17978054_A_G	ENSG00000138646	0.454765	22	17978054		rs149447081
chr22_17978064_AT_A	ENSG00000138646	0.220169	22	17978064	0.165202	rs60579894
chr22_17978290_A_T	ENSG00000138646	0.137839	22	17978290	0.165202	rs9605466
chr22_17978400_A_G	ENSG00000138646	0.13785	22	17978400	0.165202	rs9605467
chr22_17978414_T_C	ENSG00000138646	0.137898	22	17978414	0.165202	rs9605468
chr22_17978465_T_C	ENSG00000138646	0.13663	22	17978465	0.165202	rs9605469
chr22_17978665_G_C	ENSG00000138646	0.137143	22	17978665	0.165202	rs9605470
chr22_17978707_C_T	ENSG00000138646	0.138284	22	17978707	0.165202	rs9605471
chr22_17978879_GA_G	ENSG00000138646	0.166265	22	17978879	0.165202	rs112663401
chr22_17979065_T_C	ENSG00000138646	0.0277694	22	17979065	0.184376	rs13054517
chr22_17979261_C_T	ENSG00000138646	0.0269209	22	17979261	0.165202	rs34364976
chr22_17979283_G_A	ENSG00000138646	0.160747	22	17979283		rs58827504
chr22_17979373_C_T	ENSG00000138646	1.54391	22	17979373	0.05123	rs61393399
chr22_17979437_C_T	ENSG00000138646	2.17362	22	17979437		rs145917945
chr22_17979652_C_A	ENSG00000138646	0.371494	22	17979652	0.249184	rs437526
chr22_17979784_CA_C	ENSG00000138646	0.031355	22	17979784	0.165202	rs35242147
chr22_17979784_C_CA	ENSG00000138646	0.394039	22	17979784	0.165202	rs58179741
chr22_17979784_C_CAA	ENSG00000138646	0.0349243	22	17979784	0.165202	rs58179741
chr22_17979788_A_C	ENSG00000138646	0.031352	22	17979788	0.165202	rs34888738
chr22_17979791_A_C	ENSG00000138646	0.0412923	22	17979791	0.165202	rs35325317
chr22_17980105_AG_A	ENSG00000138646	0.253573	22	17980105	0.166479	rs35209994
chr22_17980391_C_T	ENSG00000138646	0.283375	22	17980391		rs60400664
chr22_17980450_A_G	ENSG00000138646	0.0264251	22	17980450	0.165202	rs9605472
chr22_17980488_A_C	ENSG00000138646	0.275071	22	17980488	0.141451	rs34596632
chr22_17980500_A_G	ENSG00000138646	0.027519	22	17980500	0.165202	rs9605473
chr22_17980508_G_T	ENSG00000138646	0.275101	22	17980508	0.141451	rs35035092
chr22_17980531_A_G	ENSG00000138646	0.0269964	22	17980531	0.165202	rs9605474
chr22_17980540_T_C	ENSG00000138646	0.0269964	22	17980540	0.165202	rs9605475
chr22_17980842_C_T	ENSG00000138646	0.0260865	22	17980842	0.165202	rs8140977
chr22_17980981_T_C	ENSG00000138646	0.0464531	22	17980981	0.165202	rs5992941
chr22_17981117_T_C	ENSG00000138646	1.61691	22	17981117		rs9605476
chr22_17981232_C_G	ENSG00000138646	0.0783353	22	17981232		rs56911481
chr22_17981286_AT_A	ENSG00000138646	0.366306	22	17981286	0.116845	rs71317115
chr22_17981317_T_C	ENSG00000138646	1.23572	22	17981317	0.05123	rs9605477
chr22_17981516_AT_A	ENSG00000138646	0.771283	22	17981516	0.249184	rs74540110
chr22_17981644_G_A	ENSG00000138646	0.0277295	22	17981644	0.151264	rs9605478
chr22_17981668_G_A	ENSG00000138646	0.102599	22	17981668		rs139775287
chr22_17981712_T_A	ENSG00000138646	0.210048	22	17981712		rs143590170
chr22_17981845_T_C	ENSG00000138646	0.0259524	22	17981845	0.165202	rs9605479
chr22_17982111_TAA_T	ENSG00000138646	0.0350077	22	17982111	0.165202	rs71184754
chr22_17982188_G_A	ENSG00000138646	2.17594	22	17982188		rs79622490
chr22_17982267_A_G	ENSG00000138646	0.328294	22	17982267		rs73151076
chr22_17982305_A_C	ENSG00000138646	2.17952	22	17982305		rs117804111
chr22_17982339_G_A	ENSG00000138646	0.00458509	22	17982339	0.165202	rs9605480
chr22_17982442_G_A	ENSG00000138646	0.00984062	22	17982442	0.155804	rs13055106
chr22_17982521_A_T	ENSG00000138646	0.36886	22	17982521	0.247935	rs376466
chr22_17982679_T_TCATAA	ENSG00000138646	0.030537	22	17982679	0.0432855	rs11268253
chr22_17982679_T_TCATAACATAA	ENSG00000138646	0.190856	22	17982679	0.0432855	rs11268253
chr22_17982679_T_TCATAACATAACATAA	ENSG00000138646	0.295909	22	17982679	0.0432855	rs11268253
chr22_17982679_T_TCATAACATAACATAACATAA	ENSG00000138646	0.300198	22	17982679	0.0432855	rs11268253
chr22_17982756_AAAG_A	ENSG00000138646	0.0103736	22	17982756	0.165202	rs10599443
chr22_17982763_AAT_A	ENSG00000138646	0.0145165	22	17982763	0.165202	rs68104212
chr22_17982779_A_G	ENSG00000138646	0.0111356	22	17982779	0.165202	rs56057197
chr22_17982850_T_C	ENSG00000138646	0.010697	22	17982850	0.165202	rs8137857
chr22_17982911_G_A	ENSG00000138646	0.00369504	22	17982911	0.165202	rs9605481
chr22_17982990_A_C	ENSG00000138646	0.0592861	22	17982990	0.165202	rs5992943
chr22_17982991_A_C	ENSG00000138646	0.0595029	22	17982991	0.165202	rs5992944
chr22_17983036_C_T	ENSG00000138646	0.0879876	22	17983036	0.0326391	rs145831731
chr22_17983062_G_A	ENSG00000138646	2.03424	22	17983062		rs79703859
chr22_17983212_C_T	ENSG00000138646	0.665117	22	17983212	0.13241	rs25143
chr22_17983345_G_T	ENSG00000138646	0.177037	22	17983345	0.0689726	rs5992946
chr22_17983394_A_G	ENSG00000138646	0.644466	22	17983394	0.190977	rs387399
chr22_17983536_C_G	ENSG00000138646	0.340927	22	17983536	0.194981	rs395227
chr22_17983833_G_A	ENSG00000138646	0.0435491	22	17983833	0.0427542	rs2896013
chr22_17984013_G_A	ENSG00000138646	0.212329	22	17984013	0.194785	rs13057016
chr22_17984036_G_A	ENSG00000138646	0.419862	22	17984036	0.265221	rs385105
chr22_17984087_T_G	ENSG00000138646	0.760531	22	17984087	0.16418	rs403508
chr22_17984097_T_G	ENSG00000138646	1.25908	22	17984097		rs9605482
chr22_17984355_G_A	ENSG00000138646	0.344116	22	17984355	0.209688	rs386375
chr22_17984367_C_T	ENSG00000138646	0.838273	22	17984367	0.0929007	rs424923
chr22_17984425_G_T	ENSG00000138646	0.420952	22	17984425		rs144184726
chr22_17984536_C_T	ENSG00000138646	1.99725	22	17984536		rs115883616
chr22_17984568_G_C	ENSG00000138646	0.627589	22	17984568	0.153593	rs394473
chr22_17984717_G_A	ENSG00000138646	0.673333	22	17984717	0.148374	rs394843
chr22_17984736_T_C	ENSG00000138646	0.621177	22	17984736	0.148374	rs417507
chr22_17984880_T_C	ENSG00000138646	0.283352	22	17984880	0.047346	rs184826605
chr22_17984899_C_T	ENSG00000138646	1.39087	22	17984899		rs9605483
chr22_17985001_A_G	ENSG00000138646	0.246705	22	17985001	0.185472	rs12165570
chr22_17985030_G_A	ENSG00000138646	2.10325	22	17985030		rs151299174
chr22_17985085_C_G	ENSG00000138646	0.0999836	22	17985085		rs28461295
chr22_17985121_GTC_G	ENSG00000138646	0.0356662	22	17985121	0.238833	rs1491175482
chr22_17985123_C_G	ENSG00000138646	0.447105	22	17985123		rs78726967
chr22_17985124_T_C	ENSG00000138646	0.45308	22	17985124		rs147656551
chr22_17985125_G_C	ENSG00000138646	0.453124	22	17985125		rs79653796
chr22_17985125_G_GCC	ENSG00000138646	0.0356662	22	17985125		rs879457484
chr22_17985178_T_C	ENSG00000138646	0.271122	22	17985178	0.158913	rs418652
chr22_17985280_G_A	ENSG00000138646	0.590979	22	17985280	0.153671	rs34097737
chr22_17985298_TG_T	ENSG00000138646	0.290037	22	17985298		rs67373226
chr22_17985301_G_C	ENSG00000138646	0.991134	22	17985301	0.148374	rs396717
chr22_17985321_T_C	ENSG00000138646	0.617049	22	17985321	0.244387	rs418930
chr22_17985339_A_G	ENSG00000138646	0.258904	22	17985339	0.194785	rs12169946
chr22_17985346_G_A	ENSG00000138646	0.436387	22	17985346	0.148374	rs396762
chr22_17985442_A_G	ENSG00000138646	0.047437	22	17985442	0.185472	rs8139578
chr22_17985603_A_C	ENSG00000138646	0.264051	22	17985603	0.194785	rs8139817
chr22_17985728_G_T	ENSG00000138646	1.47502	22	17985728		rs8138499
chr22_17985901_T_TTTTTG	ENSG00000138646	1.43764	22	17985901		rs376051170
chr22_17986034_G_T	ENSG00000138646	0.668349	22	17986034	0.159568	rs12169766
chr22_17986260_C_T	ENSG00000138646	0.12257	22	17986260		rs114159949
chr22_17986781_C_T	ENSG00000138646	0.855706	22	17986781	0.0910368	rs1663126
chr22_17986833_T_C	ENSG00000138646	0.388875	22	17986833	0.249959	rs432023
chr22_17986925_T_C	ENSG00000138646	2.26567	22	17986925		rs191766221
chr22_17987210_C_T	ENSG00000138646	0.243817	22	17987210		rs140048259
chr22_17987264_T_G	ENSG00000138646	1.05599	22	17987264	0.14241	rs116167
chr22_17987630_C_T	ENSG00000138646	2.05521	22	17987630		rs76284885
chr22_17987803_GA_G	ENSG00000138646	0.460108	22	17987803	0.244387	rs66649640
chr22_17987949_C_T	ENSG00000138646	0.119343	22	17987949		rs59890954
chr22_17987984_C_T	ENSG00000138646	0.810073	22	17987984		rs147562352
chr22_17988131_T_G	ENSG00000138646	0.459235	22	17988131	0.244387	rs381125
chr22_17988167_G_A	ENSG00000138646	0.458572	22	17988167	0.244387	rs393107
chr22_17988424_GC_G	ENSG00000138646	0.649831	22	17988424	0.148374	rs35321477
chr22_17988942_G_A	ENSG00000138646	1.25952	22	17988942		rs9605484
chr22_17988971_C_G	ENSG00000138646	0.11667	22	17988971		rs79082383
chr22_17988982_C_T	ENSG00000138646	1.2605	22	17988982		rs9605485
chr22_17988988_T_C	ENSG00000138646	0.122973	22	17988988		rs115430187
chr22_17989086_C_T	ENSG00000138646	1.52416	22	17989086	0.047346	rs9306203
chr22_17989644_C_T	ENSG00000138646	1.91723	22	17989644		rs57284059
chr22_17989656_A_T	ENSG00000138646	0.115954	22	17989656		rs61062872
chr22_17989664_A_G	ENSG00000138646	0.638924	22	17989664	0.159629	rs393719
chr22_17990111_TA_T	ENSG00000138646	0.340275	22	17990111	0.244387	rs5844342
chr22_17990575_C_T	ENSG00000138646	0.115909	22	17990575		rs57845923
chr22_17990576_C_T	ENSG00000138646	0.562375	22	17990576	0.244387	rs424085
chr22_17991043_C_T	ENSG00000138646	0.651982	22	17991043	0.244387	rs429862
chr22_17991147_G_A	ENSG00000138646	0.123571	22	17991147		rs57141912
chr22_17991271_AAG_A	ENSG00000138646	1.26496	22	17991271		rs796974446
chr22_17991525_C_T	ENSG00000138646	0.561165	22	17991525	0.244387	rs430722
chr22_17991548_T_G	ENSG00000138646	1.26496	22	17991548		rs9605486
chr22_17991619_C_T	ENSG00000138646	0.560582	22	17991619	0.244387	rs430912
chr22_17991633_G_A	ENSG00000138646	0.19177	22	17991633	0.244387	rs402617
chr22_17991936_C_T	ENSG00000138646	0.926796	22	17991936	0.0960895	rs436007
chr22_17991962_G_A	ENSG00000138646	0.646383	22	17991962	0.244387	rs403668
chr22_17991997_T_C	ENSG00000138646	1.94155	22	17991997		rs73151082
chr22_17992499_C_T	ENSG00000138646	0.56123	22	17992499	0.244387	rs436909
chr22_17992612_G_A	ENSG00000138646	0.56134	22	17992612	0.244387	rs411576
chr22_17992822_A_G	ENSG00000138646	2.26121	22	17992822		rs117627259
chr22_17993049_A_G	ENSG00000138646	2.06724	22	17993049		rs117878224
chr22_17993054_T_G	ENSG00000138646	0.411379	22	17993054	0.127061	rs1962572
chr22_17993251_CT_C	ENSG00000138646	0.605804	22	17993251	0.154437	rs5844343
chr22_17993262_T_A	ENSG00000138646	1.57901	22	17993262		rs368300824
chr22_17993392_A_G	ENSG00000138646	0.1228	22	17993392		rs147516323
chr22_17993833_C_G	ENSG00000138646	0.0855619	22	17993833	0.194785	rs7284884
chr22_17993838_AC_A	ENSG00000138646	0.0857404	22	17993838	0.194785	rs11301702
chr22_17994013_C_A	ENSG00000138646	0.128183	22	17994013	0.203294	rs4819653
chr22_17994143_C_T	ENSG00000138646	0.430927	22	17994143	0.146285	rs9618179
chr22_17994258_T_C	ENSG00000138646	0.839829	22	17994258	0.202617	rs401099
chr22_17994637_A_G	ENSG00000138646	0.765881	22	17994637	0.121339	rs34666104
chr22_17994660_C_G	ENSG00000138646	0.968143	22	17994660	0.207989	rs391550
chr22_17994721_C_CA	ENSG00000138646	0.695689	22	17994721	0.220717	rs11451637
chr22_17995491_ATTTT_A	ENSG00000138646	0.0620867	22	17995491		rs1248497879
chr22_17995491_ATTT_A	ENSG00000138646	1.02696	22	17995491		rs1479675907
chr22_17995491_ATT_A	ENSG00000138646	0.153991	22	17995491		rs1176714520
chr22_17995491_AT_A	ENSG00000138646	0.0431283	22	17995491		rs138357470
chr22_17995908_C_A	ENSG00000138646	0.912129	22	17995908	0.202617	rs402200
chr22_17996134_TA_T	ENSG00000138646	0.212613	22	17996134		rs35369164
chr22_17996134_T_TA	ENSG00000138646	2.07444	22	17996134		rs1416525874
chr22_17996306_T_C	ENSG00000138646	0.149973	22	17996306	0.160845	rs9618180
chr22_17996445_G_GA	ENSG00000138646	0.487844	22	17996445		rs372600526
chr22_17996616_C_T	ENSG00000138646	0.913701	22	17996616	0.202617	rs410456
chr22_17996681_A_G	ENSG00000138646	0.787596	22	17996681	0.12193	rs401910
chr22_17996811_A_G	ENSG00000138646	0.215097	22	17996811		rs116988777
chr22_17997050_C_CTT	ENSG00000138646	0.37842	22	17997050		rs773851129
chr22_17997050_C_CTTTT	ENSG00000138646	1.11368	22	17997050		rs773851129
chr22_17997243_T_G	ENSG00000138646	0.184031	22	17997243	0.047346	rs143344509
chr22_17997405_C_T	ENSG00000138646	0.0467047	22	17997405	0.170332	rs9604818
chr22_17997712_C_T	ENSG00000138646	0.923774	22	17997712	0.202617	rs5747440
chr22_17997749_G_A	ENSG00000138646	0.967487	22	17997749		rs5992952
chr22_17997928_CA_C	ENSG00000138646	0.0829024	22	17997928	0.170332	rs35872228
chr22_17998072_A_T	ENSG00000138646	0.216662	22	17998072		rs186254221
chr22_17998075_G_GTGAA	ENSG00000138646	0.00883198	22	17998075	0.146889	rs144548059
chr22_17998302_C_CTCAAAAAAAGAAGAAGAAGAAGAACCCAATTCAAA	ENSG00000138646	0.311445	22	17998302		rs144997724
chr22_17998356_C_T	ENSG00000138646	0.41292	22	17998356		rs5992953
chr22_17998438_C_T	ENSG00000138646	1.61404	22	17998438		rs74981226
chr22_17998550_T_A	ENSG00000138646	0.00458231	22	17998550	0.066679	rs2007962
chr22_17998560_A_T	ENSG00000138646	0.0418564	22	17998560	0.0326229	rs2401496
chr22_17998562_TA_T	ENSG00000138646	0.656137	22	17998562	0.191569	rs61372012
chr22_17998563_A_T	ENSG00000138646	0.105694	22	17998563	0.146285	rs4989210
chr22_17998566_T_A	ENSG00000138646	0.361763	22	17998566	0.145936	rs544756837
chr22_17998609_G_GC	ENSG00000138646	0.133602	22	17998609	0.0678518	rs5844345
chr22_17998707_C_T	ENSG00000138646	0.216578	22	17998707		rs112869003
chr22_17998744_A_G	ENSG00000138646	0.160442	22	17998744	0.170332	rs2007946
chr22_17998753_C_T	ENSG00000138646	0.0441752	22	17998753		rs143522919
chr22_17999068_G_A	ENSG00000138646	0.216664	22	17999068		rs75231231
chr22_17999091_C_T	ENSG00000138646	0.125657	22	17999091	0.191916	rs11703382
chr22_17999782_G_T	ENSG00000138646	0.322632	22	17999782		rs118134685
chr22_17999834_G_A	ENSG00000138646	0.154205	22	17999834	0.122657	rs10854521
chr22_18000246_GGA_G	ENSG00000138646	0.00228038	22	18000246	0.0709168	rs148966353
chr22_18000247_G_A	ENSG00000138646	0.358797	22	18000247		rs75750097
chr22_18000426_C_G	ENSG00000138646	0.0956289	22	18000426		rs79170136
chr22_18000464_A_G	ENSG00000138646	0.0683595	22	18000464	0.0016226	rs9605487
chr22_18000600_G_A	ENSG00000138646	0.761412	22	18000600		rs9605488
chr22_18000622_A_G	ENSG00000138646	0.656842	22	18000622	0.0348549	rs4819654
chr22_18000894_A_G	ENSG00000138646	1.74072	22	18000894	0.0678518	rs142489892
chr22_18000987_G_A	ENSG00000138646	0.119801	22	18000987	0.0577497	rs117924739
chr22_18001114_G_A	ENSG00000138646	0.507485	22	18001114		rs538832037
chr22_18001134_G_A	ENSG00000138646	0.0812174	22	18001134	0.0749803	rs111962856
chr22_18001137_G_C	ENSG00000138646	0.230698	22	18001137	0.0283639	rs114164344
chr22_18001294_A_G	ENSG00000138646	0.0279484	22	18001294	0.0430015	rs58845524
chr22_18001439_G_C	ENSG00000138646	0.0556739	22	18001439	0.0477328	rs5992955
chr22_18001741_T_C	ENSG00000138646	0.0275898	22	18001741	0.0300397	rs5992956
chr22_18001877_C_A	ENSG00000138646	0.0409651	22	18001877	0.0522655	rs5992957
chr22_18001878_C_G	ENSG00000138646	0.0409518	22	18001878	0.0522655	rs5992958
chr22_18002062_G_A	ENSG00000138646	0.207492	22	18002062	0.0245135	rs58148855
chr22_18002076_T_TCAG	ENSG00000138646	0.632789	22	18002076	0.0296675	rs199842586
chr22_18002351_G_C	ENSG00000138646	0.0224024	22	18002351	0.0474608	rs5992148
chr22_18002694_A_T	ENSG00000138646	0.23717	22	18002694	0.0287174	rs73392464
chr22_18002726_A_T	ENSG00000138646	0.532806	22	18002726		rs76734954
chr22_18003070_T_G	ENSG00000138646	0.174164	22	18003070	0.0788755	rs5992959
chr22_18003159_C_CA	ENSG00000138646	0.0232957	22	18003159	0.0712595	rs770213307
chr22_18003251_T_C	ENSG00000138646	0.37541	22	18003251	0.00541753	rs424765
chr22_18003516_A_G	ENSG00000138646	0.212151	22	18003516	0.0788755	rs5992962
chr22_18003651_T_C	ENSG00000138646	0.194216	22	18003651	0.0243813	rs80279890
chr22_18003675_C_T	ENSG00000138646	0.0921705	22	18003675	0.0577497	rs79637342
chr22_18003748_G_A	ENSG00000138646	0.38499	22	18003748	0.142906	rs5992963
chr22_18003786_T_C	ENSG00000138646	0.191299	22	18003786	0.0245135	rs5992964
chr22_18003960_G_A	ENSG00000138646	0.184018	22	18003960	0.0245135	rs77975546
chr22_18004259_CT_C	ENSG00000138646	1.16312	22	18004259	0.0685188	rs540047525
chr22_18004381_C_G	ENSG00000138646	0.650716	22	18004381	0.0296675	rs377282956
chr22_18004446_G_A	ENSG00000138646	0.214636	22	18004446	0.0417588	rs9618182
chr22_18004466_G_A	ENSG00000138646	0.0813724	22	18004466	0.0577497	rs141436290
chr22_18004480_T_C	ENSG00000138646	0.22567	22	18004480		rs2593208
chr22_18004702_A_G	ENSG00000138646	0.532017	22	18004702		rs78371385
chr22_18004731_C_A	ENSG00000138646	1.91919	22	18004731		rs144455300
chr22_18004734_C_T	ENSG00000138646	0.108949	22	18004734		rs148476695
chr22_18004912_ATTTATT_A	ENSG00000138646	0.450997	22	18004912		rs560405736
chr22_18004928_A_AT	ENSG00000138646	0.0603267	22	18004928	0.0678518	rs372054826
chr22_18004933_G_GT	ENSG00000138646	0.123252	22	18004933	0.0823967	rs113677922
chr22_18004933_G_T	ENSG00000138646	0.00731352	22	18004933	0.0823967	rs2401497
chr22_18004994_C_T	ENSG00000138646	0.527265	22	18004994	0.0296675	rs150560239
chr22_18005133_C_G	ENSG00000138646	0.229462	22	18005133	0.0682345	rs61263523
chr22_18005402_T_A	ENSG00000138646	0.336998	22	18005402	0.05123	rs56216401
chr22_18006117_G_C	ENSG00000138646	0.272268	22	18006117	0.132159	rs9617650
chr22_18006282_A_C	ENSG00000138646	0.0982888	22	18006282	0.151037	rs397709
chr22_18006486_G_A	ENSG00000138646	0.115004	22	18006486	0.151037	rs438165
chr22_18006650_A_G	ENSG00000138646	0.371007	22	18006650		rs62241585
chr22_18006845_C_A	ENSG00000138646	1.21204	22	18006845	0.0445071	rs438004
chr22_18006847_A_C	ENSG00000138646	0.320861	22	18006847	0.247714	rs12160214
chr22_18006879_C_T	ENSG00000138646	0.257171	22	18006879		rs116516409
chr22_18007051_T_TA	ENSG00000138646	0.0934275	22	18007051	0.151037	rs75596374
chr22_18007115_C_T	ENSG00000138646	0.0347598	22	18007115	0.0749803	rs112109379
chr22_18007695_T_TGTAATCCCA	ENSG00000138646	0.348581	22	18007695		rs200394631
chr22_18007751_G_A	ENSG00000138646	0.12696	22	18007751	0.202355	rs443435
chr22_18008043_C_A	ENSG00000138646	0.304497	22	18008043		rs12172036
chr22_18008445_C_T	ENSG00000138646	0.0305031	22	18008445	0.101624	rs55684997
chr22_18008753_A_T	ENSG00000138646	0.104962	22	18008753		rs374648
chr22_18008805_G_A	ENSG00000138646	0.344198	22	18008805	0.0754455	rs5992154
chr22_18008823_G_A	ENSG00000138646	1.41566	22	18008823	0.000947862	rs447488
chr22_18009413_A_G	ENSG00000138646	0.0651653	22	18009413		rs9605491
chr22_18010283_T_A	ENSG00000138646	0.116552	22	18010283	0.05123	rs370223958
chr22_18010317_A_G	ENSG00000138646	0.190671	22	18010317	0.304186	rs112339121
chr22_18010636_T_A	ENSG00000138646	0.128219	22	18010636	0.266815	rs452911
chr22_18011021_A_ATG	ENSG00000138646	0.255084	22	18011021	0.0678518	rs35445581
chr22_18011214_A_G	ENSG00000138646	0.126042	22	18011214	0.0738201	rs450718
chr22_18011360_C_T	ENSG00000138646	0.339209	22	18011360	0.0615535	rs8136593
chr22_18011686_C_T	ENSG00000138646	0.609433	22	18011686	0.0612861	rs35125741
chr22_18011732_C_CA	ENSG00000138646	0.0515357	22	18011732	0.179837	rs57778619
chr22_18011878_C_T	ENSG00000138646	0.374939	22	18011878	0.211954	rs34917269
chr22_18012010_A_G	ENSG00000138646	0.218619	22	18012010	0.180759	rs60547167
chr22_18012171_T_G	ENSG00000138646	0.177298	22	18012171	0.0966428	rs9618183
chr22_18012373_T_C	ENSG00000138646	0.29697	22	18012373	0.00126812	rs5747442
chr22_18012407_G_T	ENSG00000138646	1.07423	22	18012407	0.0586921	rs5992967
chr22_18012409_G_A	ENSG00000138646	0.128475	22	18012409		rs13054883
chr22_18012450_C_T	ENSG00000138646	0.128185	22	18012450	0.109534	rs5992968
chr22_18012704_G_A	ENSG00000138646	0.578857	22	18012704	0.0568172	rs452579
chr22_18013181_T_C	ENSG00000138646	0.227443	22	18013181	0.123867	rs366892
chr22_18013756_T_C	ENSG00000138646	0.0259481	22	18013756	0.0754494	rs8142200
chr22_18014034_G_C	ENSG00000138646	0.252739	22	18014034	0.128378	rs5747443
chr22_18014093_G_A	ENSG00000138646	0.519614	22	18014093	0.114861	rs5747444
chr22_18014116_G_GAC	ENSG00000138646	0.123235	22	18014116	0.0787156	rs35404796
chr22_18014116_G_GACACACAC	ENSG00000138646	0.00181798	22	18014116	0.0787156	rs35404796
chr22_18014480_G_C	ENSG00000138646	0.227235	22	18014480	0.047346	rs59692059
chr22_18014513_TA_T	ENSG00000138646	0.685095	22	18014513		rs34721654
chr22_18014843_A_G	ENSG00000138646	0.25762	22	18014843	0.047346	rs186974634
chr22_18014920_A_G	ENSG00000138646	0.514041	22	18014920	0.128378	rs373017
chr22_18014986_C_CAA	ENSG00000138646	0.0888601	22	18014986	0.0376344	rs10689117
chr22_18015139_C_T	ENSG00000138646	0.191551	22	18015139	0.00355763	rs5747445
chr22_18015389_G_T	ENSG00000138646	0.103272	22	18015389	0.0289956	rs56718526
chr22_18015422_CT_C	ENSG00000138646	0.34851	22	18015422	0.0119915	rs57948046
chr22_18015422_C_CT	ENSG00000138646	0.151006	22	18015422	0.0119915	rs761249071
chr22_18015422_C_CTT	ENSG00000138646	0.460737	22	18015422	0.0119915	rs761249071
chr22_18015422_C_CTTT	ENSG00000138646	0.0161451	22	18015422	0.0119915	rs761249071
chr22_18015632_G_A	ENSG00000138646	0.656168	22	18015632		rs370870
chr22_18015899_C_T	ENSG00000138646	0.699328	22	18015899		rs449826
chr22_18015919_A_G	ENSG00000138646	0.112814	22	18015919	0.0289956	rs9306204
chr22_18016164_T_C	ENSG00000138646	0.447553	22	18016164	0.128378	rs400056
chr22_18016512_T_TCG	ENSG00000138646	0.614659	22	18016512	0.053289	rs71184761
chr22_18016541_C_G	ENSG00000138646	0.109253	22	18016541	0.0289956	rs7284666
chr22_18016642_T_G	ENSG00000138646	0.626027	22	18016642	0.132455	rs80222625
chr22_18016808_T_C	ENSG00000138646	0.239476	22	18016808		rs56039231
chr22_18016833_G_A	ENSG00000138646	0.69224	22	18016833	0.161002	rs144352515
chr22_18016910_G_T	ENSG00000138646	0.693824	22	18016910		rs383293
chr22_18016927_C_A	ENSG00000138646	0.850223	22	18016927		rs452407
chr22_18016927_C_G	ENSG00000138646	0.332205	22	18016927		rs452407
chr22_18016939_CA_C	ENSG00000138646	0.132773	22	18016939	0.0245239	rs369867729
chr22_18016939_C_CA	ENSG00000138646	0.435737	22	18016939	0.0245239	rs1193580514
chr22_18016957_T_G	ENSG00000138646	0.350268	22	18016957	0.00542536	rs75682928
chr22_18017215_C_CT	ENSG00000138646	0.259756	22	18017215	0.0245192	rs550219938
chr22_18017265_G_A	ENSG00000138646	0.0847698	22	18017265	0.0289956	rs67803064
chr22_18017388_T_A	ENSG00000138646	0.310698	22	18017388	0.0703771	rs409806
chr22_18017447_C_G	ENSG00000138646	1.66885	22	18017447		rs149119916
chr22_18017591_AT_A	ENSG00000138646	0.1048	22	18017591	0.0289956	rs55877126
chr22_18017624_C_T	ENSG00000138646	0.0917166	22	18017624	0.0289956	rs28606652
chr22_18017752_AT_A	ENSG00000138646	0.247173	22	18017752	0.0379752	rs532674200
chr22_18017752_A_AT	ENSG00000138646	0.207805	22	18017752	0.0379752	rs1385622305
chr22_18017899_C_T	ENSG00000138646	0.565441	22	18017899	0.053289	rs34744521
chr22_18017912_G_A	ENSG00000138646	0.0429119	22	18017912	0.0289956	rs9605494
chr22_18017966_G_A	ENSG00000138646	0.589983	22	18017966	0.0474294	rs394443
chr22_18018170_A_G	ENSG00000138646	0.285003	22	18018170	0.128378	rs405649
chr22_18018407_C_T	ENSG00000138646	0.254275	22	18018407	0.0678518	rs117716437
chr22_18018714_T_C	ENSG00000138646	0.0416392	22	18018714	0.0289956	rs2401498
chr22_18018740_ATATCTATC_A	ENSG00000138646	0.190593	22	18018740	0.0251247	rs150435565
chr22_18018740_ATATC_A	ENSG00000138646	0.0999394	22	18018740	0.0251247	rs111860295
chr22_18018777_C_T	ENSG00000138646	0.111271	22	18018777	0.0245192	rs2401499
chr22_18018915_G_A	ENSG00000138646	0.66521	22	18018915		rs368125
chr22_18018930_G_A	ENSG00000138646	0.322631	22	18018930	0.0690462	rs7285374
chr22_18018978_G_C	ENSG00000138646	0.103054	22	18018978	0.00542536	rs113036900
chr22_18019013_G_A	ENSG00000138646	0.518652	22	18019013	0.053289	rs11704507
chr22_18019344_T_G	ENSG00000138646	0.0996862	22	18019344	0.0245192	rs4566454
chr22_18019445_G_A	ENSG00000138646	0.261504	22	18019445	0.128378	rs370251
chr22_18019490_G_T	ENSG00000138646	0.336778	22	18019490	0.0511364	rs4279020
chr22_18019511_G_A	ENSG00000138646	0.256988	22	18019511	0.128378	rs370329
chr22_18019701_T_TA	ENSG00000138646	0.172653	22	18019701	0.0511364	rs57107933
chr22_18019800_C_T	ENSG00000138646	0.467164	22	18019800	0.140317	rs117233348
chr22_18020023_C_CAGGAT	ENSG00000138646	0.0524397	22	18020023	0.0288675	rs199778545
chr22_18020445_C_T	ENSG00000138646	0.0499572	22	18020445	0.0288675	rs8137526
chr22_18020496_A_G	ENSG00000138646	0.672246	22	18020496		rs369201
chr22_18020613_T_TA	ENSG00000138646	0.0317851	22	18020613	0.0455593	rs538375933
chr22_18020613_T_TAAAAA	ENSG00000138646	0.472791	22	18020613	0.0455593	rs538375933
chr22_18020613_T_TAAAAAA	ENSG00000138646	0.107271	22	18020613	0.0455593	rs538375933
chr22_18020711_T_C	ENSG00000138646	0.0486861	22	18020711	0.0376383	rs9605495
chr22_18020913_CAAATAAATAAATAAATAAAT_C	ENSG00000138646	0.149141	22	18020913		rs1277942565
chr22_18020913_CAAATAAATAAATAAAT_C	ENSG00000138646	0.290118	22	18020913		rs1172833329
chr22_18020913_CAAATAAATAAAT_C	ENSG00000138646	0.303695	22	18020913		rs1362219143
chr22_18020913_CAAATAAAT_C	ENSG00000138646	0.140665	22	18020913		rs201383246
chr22_18020913_CAAAT_C	ENSG00000138646	0.648079	22	18020913		rs200685200
chr22_18020913_C_CAAAT	ENSG00000138646	0.928949	22	18020913		rs1469602979
chr22_18021094_A_G	ENSG00000138646	0.0376039	22	18021094	0.00542536	rs9618188
chr22_18021165_A_G	ENSG00000138646	0.532953	22	18021165	0.053289	rs13057497
chr22_18021386_T_G	ENSG00000138646	0.0504421	22	18021386	0.0376383	rs72613684
chr22_18021425_A_G	ENSG00000138646	0.0498951	22	18021425	0.0376383	rs67016185
chr22_18021549_A_G	ENSG00000138646	0.0498971	22	18021549	0.0376383	rs9605496
chr22_18021761_T_C	ENSG00000138646	0.223805	22	18021761	0.134694	rs397152
chr22_18021888_A_G	ENSG00000138646	0.102083	22	18021888	0.042067	rs58725145
chr22_18021911_C_T	ENSG00000138646	0.0990741	22	18021911	0.042067	rs60948583
chr22_18021927_G_A	ENSG00000138646	0.0990009	22	18021927	0.042067	rs57620626
chr22_18022035_T_G	ENSG00000138646	0.263867	22	18022035	0.134694	rs390495
chr22_18022125_T_A	ENSG00000138646	0.216132	22	18022125	0.0317979	rs5992969
chr22_18022251_G_A	ENSG00000138646	0.359467	22	18022251	0.100225	rs7286747
chr22_18022296_G_A	ENSG00000138646	0.0468552	22	18022296	0.0376383	rs2034297
chr22_18022302_G_A	ENSG00000138646	0.046567	22	18022302	0.0376383	rs2034298
chr22_18022355_A_G	ENSG00000138646	0.0466068	22	18022355	0.0376383	rs2034299
chr22_18022420_G_GC	ENSG00000138646	0.220195	22	18022420	0.0287412	rs5844346
chr22_18022422_A_C	ENSG00000138646	0.226654	22	18022422	0.134694	rs384024
chr22_18022721_G_A	ENSG00000138646	0.0991297	22	18022721	0.0374794	rs4819655
chr22_18022937_A_G	ENSG00000138646	0.0479039	22	18022937	0.0512236	rs4819657
chr22_18023186_TAA_T	ENSG00000138646	0.263836	22	18023186		rs201364524
chr22_18023186_TA_T	ENSG00000138646	0.0657538	22	18023186		rs5844347
chr22_18023217_T_A	ENSG00000138646	0.521375	22	18023217	0.0651851	rs13058311
chr22_18023307_A_G	ENSG00000138646	0.0363034	22	18023307	0.0332393	rs9605497
chr22_18023392_C_T	ENSG00000138646	0.120122	22	18023392		rs117506424
chr22_18023403_A_G	ENSG00000138646	0.516413	22	18023403	0.0651851	rs13053861
chr22_18023431_C_T	ENSG00000138646	0.0382719	22	18023431	0.0121658	rs8135070
chr22_18023439_T_TACA	ENSG00000138646	0.286836	22	18023439	0.0598906	rs150747887
chr22_18023924_G_A	ENSG00000138646	0.458456	22	18023924	0.0651851	rs11705655
chr22_18023931_T_G	ENSG00000138646	0.165633	22	18023931		rs409310
chr22_18024007_T_C	ENSG00000138646	0.0208161	22	18024007	0.0244167	rs9604822
chr22_18024264_G_A	ENSG00000138646	0.186942	22	18024264	0.120245	rs1867357
chr22_18024500_T_C	ENSG00000138646	0.182222	22	18024500	0.145936	rs139544925
chr22_18024809_T_G	ENSG00000138646	0.0286783	22	18024809	0.0244167	rs4819478
chr22_18024923_G_A	ENSG00000138646	0.732321	22	18024923		rs73392499
chr22_18024963_GTGAAAT_G	ENSG00000138646	0.027447	22	18024963	0.0244167	rs147151577
chr22_18025083_G_A	ENSG00000138646	0.0288346	22	18025083	0.0202012	rs4819479
chr22_18025834_CAGTA_C	ENSG00000138646	0.0828823	22	18025834	0.0115055	rs35949702
chr22_18025901_G_A	ENSG00000138646	0.213234	22	18025901		rs116936014
chr22_18026035_GT_G	ENSG00000138646	0.308795	22	18026035	0.0983367	rs66515173
chr22_18026035_G_GATT	ENSG00000138646	0.152145	22	18026035	0.0983367	rs59571579
chr22_18026035_G_GT	ENSG00000138646	0.0605819	22	18026035	0.0983367	rs59571579
chr22_18026136_C_G	ENSG00000138646	0.308742	22	18026136	0.145936	rs140430017
chr22_18026320_A_T	ENSG00000138646	0.0813357	22	18026320	0.0157756	rs4819658
chr22_18026329_C_T	ENSG00000138646	0.0815867	22	18026329	0.0157756	rs4819659
chr22_18026859_CT_C	ENSG00000138646	0.0813189	22	18026859	0.0157756	rs11297598
chr22_18027047_A_T	ENSG00000138646	0.419556	22	18027047	0.0876031	rs34573458
chr22_18027182_C_A	ENSG00000138646	0.187473	22	18027182	0.132936	rs9617651
chr22_18027379_G_T	ENSG00000138646	0.0813299	22	18027379	0.0157756	rs9604823
chr22_18027474_G_A	ENSG00000138646	0.130718	22	18027474	0.0261257	rs116165300
chr22_18027641_G_A	ENSG00000138646	0.177972	22	18027641		rs75095206
chr22_18027769_G_A	ENSG00000138646	0.0397955	22	18027769	0.0261257	rs116717215
chr22_18027868_A_G	ENSG00000138646	0.0579716	22	18027868	0.0156962	rs55749522
chr22_18027909_T_C	ENSG00000138646	0.0612356	22	18027909	0.0244167	rs55985934
chr22_18027936_G_A	ENSG00000138646	0.0424669	22	18027936	0.0261257	rs8136963
chr22_18028025_T_C	ENSG00000138646	0.0611261	22	18028025	0.0244167	rs55704597
chr22_18028040_G_GA	ENSG00000138646	0.201669	22	18028040	0.0158323	rs549690331
chr22_18028170_C_T	ENSG00000138646	0.113857	22	18028170	0.0157756	rs55763408
chr22_18028208_T_A	ENSG00000138646	0.113844	22	18028208	0.0157756	rs56168430
chr22_18028223_A_T	ENSG00000138646	0.113866	22	18028223	0.0157756	rs56041799
chr22_18028319_T_C	ENSG00000138646	0.113827	22	18028319	0.0157756	rs56072380
chr22_18028369_G_A	ENSG00000138646	0.113861	22	18028369	0.0157756	rs60004776
chr22_18028488_A_C	ENSG00000138646	0.63876	22	18028488	0.144708	rs76128916
chr22_18028691_C_G	ENSG00000138646	0.338684	22	18028691	0.0493543	rs34993321
chr22_18028740_C_A	ENSG00000138646	0.107936	22	18028740		rs9604824
chr22_18028780_G_C	ENSG00000138646	0.116617	22	18028780		rs73151102
chr22_18028821_A_G	ENSG00000138646	0.179858	22	18028821		rs75269661
chr22_18028859_G_A	ENSG00000138646	0.114955	22	18028859		rs60053588
chr22_18028882_C_T	ENSG00000138646	0.119957	22	18028882		rs61237280
chr22_18028916_G_GA	ENSG00000138646	0.202812	22	18028916		rs146795344
chr22_18029328_C_T	ENSG00000138646	0.102425	22	18029328	0.0157756	rs9605498
chr22_18029343_C_G	ENSG00000138646	0.112866	22	18029343	0.0157756	rs9605499
chr22_18029516_T_C	ENSG00000138646	0.0295175	22	18029516	0.148138	rs107321
chr22_18029559_G_A	ENSG00000138646	0.118513	22	18029559	0.0157756	rs9605500
chr22_18029657_C_T	ENSG00000138646	0.492959	22	18029657	0.144708	rs112417983
chr22_18029696_A_G	ENSG00000138646	0.000104923	22	18029696	0.138098	rs71328249
chr22_18029730_A_G	ENSG00000138646	0.349577	22	18029730	0.0876031	rs8139236
chr22_18029977_T_C	ENSG00000138646	0.246595	22	18029977	0.0876031	rs8143018
chr22_18029992_T_G	ENSG00000138646	0.312673	22	18029992	0.0157756	rs407977
chr22_18030128_G_GTT	ENSG00000138646	0.285268	22	18030128	0.0876031	rs202012428
chr22_18031014_G_T	ENSG00000138646	0.274704	22	18031014	0.00808491	rs400877
chr22_18031020_A_G	ENSG00000138646	0.274315	22	18031020	0.00808491	rs410838
chr22_18031102_T_C	ENSG00000138646	0.187281	22	18031102		rs75538782
chr22_18031148_AT_A	ENSG00000138646	0.132808	22	18031148	0.0121658	rs35954972
chr22_18031311_A_G	ENSG00000138646	0.438667	22	18031311	0.11175	rs5992155
chr22_18031372_C_T	ENSG00000138646	0.0487105	22	18031372	0.0678518	rs149659516
chr22_18031539_T_C	ENSG00000138646	0.0187514	22	18031539	0.132936	rs5992970
chr22_18031762_T_C	ENSG00000138646	0.298629	22	18031762	0.139159	rs378204
chr22_18031905_C_T	ENSG00000138646	0.276306	22	18031905	0.104575	rs5992971
chr22_18032004_T_G	ENSG00000138646	0.315047	22	18032004		rs117518204
chr22_18032024_G_A	ENSG00000138646	0.242169	22	18032024	0.0678518	rs117876385
chr22_18032132_C_T	ENSG00000138646	0.330756	22	18032132	0.0790615	rs366702
chr22_18032157_G_A	ENSG00000138646	0.314911	22	18032157		rs116880969
chr22_18032315_G_A	ENSG00000138646	0.50783	22	18032315	0.0981429	rs73876556
chr22_18032966_A_G	ENSG00000138646	0.317092	22	18032966		rs117714989
chr22_18033553_G_A	ENSG00000138646	0.358913	22	18033553		rs424962
chr22_18033918_C_A	ENSG00000138646	0.176336	22	18033918	0.0573041	rs5747448
chr22_18034016_A_T	ENSG00000138646	0.0375845	22	18034016	0.138098	rs35827971
chr22_18034231_C_T	ENSG00000138646	0.306962	22	18034231	0.0938602	rs390005
chr22_18034318_G_C	ENSG00000138646	0.340215	22	18034318		rs407621
chr22_18034546_C_T	ENSG00000138646	0.349471	22	18034546		rs390990
chr22_18034722_G_A	ENSG00000138646	0.579807	22	18034722	0.136897	rs73394413
chr22_18034791_T_A	ENSG00000138646	0.303592	22	18034791		rs79813408
chr22_18035069_G_A	ENSG00000138646	0.320282	22	18035069		rs118053268
chr22_18035128_T_TG	ENSG00000138646	0.325622	22	18035128		rs150587631
chr22_18035152_G_A	ENSG00000138646	0.0680083	22	18035152	0.137782	rs9605502
chr22_18035429_T_C	ENSG00000138646	0.329955	22	18035429		rs374081281
chr22_18035443_AAAATAAAT_A	ENSG00000138646	0.0320803	22	18035443	0.148081	rs138681845
chr22_18035457_A_AATAC	ENSG00000138646	0.090808	22	18035457	0.27891	rs112523553
chr22_18035812_G_A	ENSG00000138646	0.328834	22	18035812		rs117972364
chr22_18035868_G_A	ENSG00000138646	0.0454642	22	18035868	0.105695	rs4819660
chr22_18035885_T_C	ENSG00000138646	0.196431	22	18035885	0.00572391	rs1076115
chr22_18035993_C_T	ENSG00000138646	0.0727718	22	18035993	0.0728401	rs5746505
chr22_18036017_T_C	ENSG00000138646	0.504562	22	18036017	0.147877	rs13057610
chr22_18036063_G_A	ENSG00000138646	0.0735987	22	18036063	0.0860338	rs4819661
chr22_18036234_T_C	ENSG00000138646	0.180779	22	18036234		rs9604826
chr22_18036330_C_T	ENSG00000138646	0.231324	22	18036330		rs112295670
chr22_18036414_T_C	ENSG00000138646	0.24114	22	18036414		rs79275488
chr22_18037232_T_C	ENSG00000138646	0.158977	22	18037232	0.0303133	rs465508
chr22_18037650_T_C	ENSG00000138646	0.0128971	22	18037650	0.247714	rs75697900
chr22_18037723_C_T	ENSG00000138646	0.453324	22	18037723		rs75128296
chr22_18037816_G_A	ENSG00000138646	0.204354	22	18037816	0.0648593	rs975826
chr22_18037846_G_A	ENSG00000138646	0.145066	22	18037846	0.123319	rs8142189
chr22_18037888_G_A	ENSG00000138646	0.101915	22	18037888	0.0120008	rs415606
chr22_18038010_CT_C	ENSG00000138646	0.132253	22	18038010		rs551123588
chr22_18038035_T_G	ENSG00000138646	0.168714	22	18038035	0.112311	rs8139308
chr22_18038064_A_G	ENSG00000138646	0.0708323	22	18038064	0.0398665	rs394846
chr22_18038632_TA_T	ENSG00000138646	0.755627	22	18038632	0.0904981	rs34764491
chr22_18038651_AAAT_A	ENSG00000138646	0.352203	22	18038651	0.00279406	rs201984877
chr22_18038652_AAT_A	ENSG00000138646	0.061177	22	18038652	0.0794738	rs1374880064
chr22_18038685_CTGTGTGTGTGTGTGTG_C	ENSG00000138646	0.13878	22	18038685		rs1195537278
chr22_18038685_CTGTGTG_C	ENSG00000138646	0.391602	22	18038685		rs1253762859
chr22_18038685_C_CTGTG	ENSG00000138646	0.0536004	22	18038685		rs1282962443
chr22_18038890_A_AT	ENSG00000138646	0.575401	22	18038890	0.112311	rs569398362
chr22_18038970_T_C	ENSG00000138646	0.0790211	22	18038970	0.011746	rs5992156
chr22_18038984_A_T	ENSG00000138646	0.147646	22	18038984	0.112311	rs5992972
chr22_18039001_G_A	ENSG00000138646	0.0867908	22	18039001	0.145936	rs568605403
chr22_18039004_A_G	ENSG00000138646	0.0645749	22	18039004	0.0497186	rs5992157
chr22_18039088_G_A	ENSG00000138646	0.10894	22	18039088	0.0497186	rs5746506
chr22_18039128_C_T	ENSG00000138646	0.0897967	22	18039128	0.011746	rs5747449
chr22_18039332_G_A	ENSG00000138646	0.0436584	22	18039332	0.011746	rs450703
chr22_18039423_C_T	ENSG00000138646	0.15163	22	18039423	0.112311	rs5992973
chr22_18039505_G_A	ENSG00000138646	0.0020434	22	18039505	0.247714	rs412021
chr22_18039509_A_G	ENSG00000138646	0.0401044	22	18039509		rs9605503
chr22_18039518_C_G	ENSG00000138646	0.105702	22	18039518	0.011746	rs412037
chr22_18039557_C_T	ENSG00000138646	0.0622546	22	18039557	0.011746	rs423515
chr22_18039561_C_G	ENSG00000138646	0.101974	22	18039561	0.011746	rs412076
chr22_18039591_C_T	ENSG00000138646	0.142471	22	18039591	0.112311	rs5992974
chr22_18039845_A_G	ENSG00000138646	0.10799	22	18039845	0.011746	rs365637
chr22_18040448_C_T	ENSG00000138646	0.133003	22	18040448	0.120943	rs465101
chr22_18040582_CTTTCT_C	ENSG00000138646	0.239485	22	18040582	0.136289	rs139434070
chr22_18040650_T_C	ENSG00000138646	0.0080188	22	18040650	0.0313059	rs391284
chr22_18040682_T_C	ENSG00000138646	0.179844	22	18040682	0.0685188	rs558565843
chr22_18040718_A_G	ENSG00000138646	0.0651552	22	18040718	0.189505	rs139122431
chr22_18040726_T_C	ENSG00000138646	0.0977592	22	18040726	0.189505	rs373973777
chr22_18040730_T_C	ENSG00000138646	0.149796	22	18040730	0.0235127	rs145246086
chr22_18040771_C_T	ENSG00000138646	0.120081	22	18040771		rs192899526
chr22_18040772_G_A	ENSG00000138646	0.433033	22	18040772		rs185456104
chr22_18040774_G_A	ENSG00000138646	0.421607	22	18040774		rs189418068
chr22_18040793_G_A	ENSG00000138646	0.428057	22	18040793		rs527852116
chr22_18040816_T_C	ENSG00000138646	0.505256	22	18040816	0.000222878	rs186236782
chr22_18040823_C_T	ENSG00000138646	0.223998	22	18040823	0.0550645	rs13055375
chr22_18040828_A_G	ENSG00000138646	0.0726369	22	18040828	0.189618	rs111457686
chr22_18040832_T_C	ENSG00000138646	0.0431252	22	18040832	0.195852	rs149005850
chr22_18040857_G_A	ENSG00000138646	0.0187186	22	18040857	0.0938235	rs34103427
chr22_18041026_G_A	ENSG00000138646	0.182262	22	18041026	0.247714	rs137924351
chr22_18041114_A_T	ENSG00000138646	0.599143	22	18041114	0.164889	rs142491859
chr22_18041117_T_C	ENSG00000138646	0.394277	22	18041117		rs190792161
chr22_18041120_C_G	ENSG00000138646	0.384414	22	18041120		rs144598904
chr22_18041240_A_C	ENSG00000138646	0.21994	22	18041240		rs573163166
chr22_18041370_C_G	ENSG00000138646	0.174823	22	18041370		rs996980198
chr22_18041501_C_T	ENSG00000138646	0.816993	22	18041501	0.0115985	rs9605504
chr22_18041548_C_T	ENSG00000138646	0.84356	22	18041548	0.0514692	rs12162699
chr22_18041551_CCCCCCCACCTCCCTCCCGGACGGGGCGGCTGGCCGGGCGGGGGGCTGAG_C	ENSG00000138646	0.866908	22	18041551		rs749986249
chr22_18041654_C_A	ENSG00000138646	0.169204	22	18041654	0.168957	rs145662351
chr22_18041798_CGGGCAGAGGCGCTCCTCACATCCCAGACAGGGCGGCG_C	ENSG00000138646	0.394086	22	18041798		rs1292441480
chr22_18041863_C_G	ENSG00000138646	0.528271	22	18041863		rs143602015
chr22_18041875_G_A	ENSG00000138646	0.160072	22	18041875	0.047346	rs552205104
chr22_18042134_C_T	ENSG00000138646	0.500572	22	18042134	0.011578	rs437496
chr22_18042194_G_A	ENSG00000138646	0.0249473	22	18042194	0.047346	rs548531217
chr22_18042338_C_G	ENSG00000138646	0.816269	22	18042338	0.011578	rs8141086
chr22_18042338_C_T	ENSG00000138646	2.79478	22	18042338	0.011578	rs8141086
chr22_18042370_G_A	ENSG00000138646	0.894803	22	18042370	0.0484068	rs62238990
chr22_18042934_T_C	ENSG00000138646	0.414457	22	18042934	0.0164723	rs463271
chr22_18043801_C_G	ENSG00000138646	0.410585	22	18043801	0.00684234	rs461869
chr22_18043818_CA_C	ENSG00000138646	0.611571	22	18043818	0.0379323	rs10719416
chr22_18044023_T_G	ENSG00000138646	0.43087	22	18044023	0.0483697	rs462904
chr22_18044415_CGTGTGTGTGTGTGTGTGT_C	ENSG00000138646	0.548511	22	18044415		rs36232497
chr22_18044553_G_A	ENSG00000138646	0.618714	22	18044553	0.145936	rs118019609
chr22_18045062_C_T	ENSG00000138646	0.430759	22	18045062	0.00210024	rs466607
chr22_18045571_G_A	ENSG00000138646	0.602618	22	18045571	0.145936	rs73394431
chr22_18045907_C_T	ENSG00000138646	0.341819	22	18045907	0.0215782	rs466954
chr22_18046006_C_CATAA	ENSG00000138646	0.640432	22	18046006	0.0215782	rs10688739
chr22_18046212_A_G	ENSG00000138646	0.339693	22	18046212	0.0215782	rs455266
chr22_18046320_AATT_A	ENSG00000138646	0.438774	22	18046320		rs151035746
chr22_18046324_ATT_A	ENSG00000138646	0.618764	22	18046324	0.0215782	rs58258450
chr22_18046327_AT_A	ENSG00000138646	0.618764	22	18046327	0.0215782	rs59112819
chr22_18046420_G_A	ENSG00000138646	0.226781	22	18046420	0.130861	rs34511652
chr22_18046458_C_T	ENSG00000138646	0.331733	22	18046458	0.0166203	rs452619
chr22_18046655_A_G	ENSG00000138646	0.247518	22	18046655	0.0602797	rs366392
chr22_18046952_C_G	ENSG00000138646	0.5547	22	18046952	0.145936	rs118068625
chr22_18047158_AT_A	ENSG00000138646	0.213364	22	18047158	0.183872	rs397868078
chr22_18047158_A_AT	ENSG00000138646	0.0273266	22	18047158	0.183872	rs1290073124
chr22_18047244_C_T	ENSG00000138646	0.593086	22	18047244	0.145936	rs143438884
chr22_18047378_C_T	ENSG00000138646	0.322785	22	18047378	0.142312	rs5992977
chr22_18047442_C_A	ENSG00000138646	0.307055	22	18047442	0.142312	rs5992978
chr22_18047988_T_TA	ENSG00000138646	0.81619	22	18047988		rs1432597506
chr22_18047990_CAAAA_C	ENSG00000138646	0.0275524	22	18047990		rs1296041674
chr22_18047995_A_AAAC	ENSG00000138646	0.132977	22	18047995	0.27931	rs1230899979
chr22_18048131_G_C	ENSG00000138646	0.338049	22	18048131	0.0117711	rs463590
chr22_18048218_A_G	ENSG00000138646	0.190139	22	18048218	0.199368	rs466755
chr22_18048437_G_C	ENSG00000138646	0.0943388	22	18048437		rs35286237
chr22_18048491_G_C	ENSG00000138646	0.0445761	22	18048491	0.247714	rs9605511
chr22_18048706_G_T	ENSG00000138646	0.591633	22	18048706	0.047777	rs464516
chr22_18048932_C_T	ENSG00000138646	0.382515	22	18048932	0.0470334	rs13055984
chr22_18049193_A_G	ENSG00000138646	0.183119	22	18049193	0.0117971	rs461297
chr22_18049251_C_A	ENSG00000138646	0.118672	22	18049251		rs9605512
chr22_18049336_T_C	ENSG00000138646	0.552744	22	18049336	0.02802	rs4819480
chr22_18049473_C_T	ENSG00000138646	0.22655	22	18049473	0.053397	rs371491
chr22_18049603_A_AT	ENSG00000138646	0.473599	22	18049603	0.310325	rs541443514
chr22_18049616_T_C	ENSG00000138646	0.159672	22	18049616		rs147590623
chr22_18049632_A_G	ENSG00000138646	0.671855	22	18049632	0.145936	rs530319734
chr22_18049663_A_G	ENSG00000138646	0.622114	22	18049663	0.145936	rs5992159
chr22_18049911_CT_C	ENSG00000138646	0.45954	22	18049911		rs575002808
chr22_18049911_C_CTAAT	ENSG00000138646	0.527934	22	18049911		rs575968198
chr22_18050569_G_A	ENSG00000138646	0.264729	22	18050569	0.0035803	rs455758
chr22_18050668_C_T	ENSG00000138646	0.267497	22	18050668	0.0160311	rs458888
chr22_18051092_T_C	ENSG00000138646	0.347443	22	18051092	0.00836695	rs62238992
chr22_18051235_T_C	ENSG00000138646	1.0924	22	18051235	0.0678518	rs113491912
chr22_18051268_A_T	ENSG00000138646	0.347452	22	18051268	0.00836695	rs62238993
chr22_18051415_C_T	ENSG00000138646	0.345017	22	18051415	0.00836695	rs56331774
chr22_18051526_C_A	ENSG00000138646	0.119909	22	18051526	0.242822	rs5992983
chr22_18051847_G_T	ENSG00000138646	0.305124	22	18051847	0.0160311	rs392276
chr22_18051909_C_CA	ENSG00000138646	0.137096	22	18051909	0.0235127	rs531278884
chr22_18052157_G_A	ENSG00000138646	0.0252419	22	18052157	0.047346	rs144800107
chr22_18052162_C_T	ENSG00000138646	0.0303314	22	18052162	0.048357	rs457256
chr22_18052374_A_C	ENSG00000138646	0.0884538	22	18052374	0.0350564	rs46263
chr22_18052545_G_A	ENSG00000138646	0.0862021	22	18052545		rs9306207
chr22_18052696_T_A	ENSG00000138646	0.28245	22	18052696	0.0160311	rs457719
chr22_18052756_G_A	ENSG00000138646	0.175219	22	18052756		rs73153010
chr22_18052772_C_G	ENSG00000138646	0.254527	22	18052772	0.0134949	rs59502080
chr22_18052933_G_A	ENSG00000138646	1.30444	22	18052933	0.0678518	rs2121544
chr22_18052958_C_T	ENSG00000138646	0.0247483	22	18052958	0.0050405	rs459177
chr22_18053226_A_G	ENSG00000138646	0.32765	22	18053226	0.0186717	rs62238995
chr22_18053379_C_T	ENSG00000138646	1.30452	22	18053379	0.0678518	rs143251680
chr22_18053409_C_T	ENSG00000138646	1.75729	22	18053409	0.0678518	rs143354263
chr22_18053496_T_A	ENSG00000138646	0.726232	22	18053496	0.145936	rs537666757
chr22_18053718_C_T	ENSG00000138646	0.066389	22	18053718		rs147509390
chr22_18053722_T_A	ENSG00000138646	0.256454	22	18053722	0.00922048	rs459715
chr22_18053804_C_T	ENSG00000138646	0.159219	22	18053804	0.0678518	rs144374930
chr22_18054076_C_T	ENSG00000138646	0.0219733	22	18054076		rs116513585
chr22_18054275_G_A	ENSG00000138646	0.244999	22	18054275	0.0678518	rs9605514
chr22_18054379_A_G	ENSG00000138646	0.269042	22	18054379	0.0342758	rs1992576
chr22_18054703_C_T	ENSG00000138646	0.301952	22	18054703	0.023745	rs455818
chr22_18054844_T_C	ENSG00000138646	0.241916	22	18054844	0.0678518	rs12168689
chr22_18055073_A_G	ENSG00000138646	0.0204959	22	18055073		rs112709901
chr22_18055177_C_T	ENSG00000138646	0.412542	22	18055177	0.0772802	rs456198
chr22_18055310_C_T	ENSG00000138646	0.54078	22	18055310	0.0068242	rs456281
chr22_18055782_C_T	ENSG00000138646	0.0735483	22	18055782		rs75221019
chr22_18055800_C_A	ENSG00000138646	1.16018	22	18055800	0.0678518	rs75964571
chr22_18056244_G_T	ENSG00000138646	0.728989	22	18056244	0.145936	rs5992162
chr22_18056604_T_C	ENSG00000138646	0.814709	22	18056604	0.0169012	rs458480
chr22_18056787_C_T	ENSG00000138646	0.591741	22	18056787	0.0170147	rs460036
chr22_18056890_A_G	ENSG00000138646	0.923899	22	18056890	0.037535	rs455550
chr22_18057320_T_C	ENSG00000138646	0.553905	22	18057320	0.0324536	rs458900
chr22_18057676_T_C	ENSG00000138646	1.07501	22	18057676	0.0988873	rs78500020
chr22_18057681_G_T	ENSG00000138646	1.07619	22	18057681	0.0988873	rs79542300
chr22_18057811_T_C	ENSG00000138646	0.344607	22	18057811	0.0215868	rs460485
chr22_18058421_A_C	ENSG00000138646	0.113312	22	18058421		rs142301217
chr22_18058731_C_G	ENSG00000138646	0.153839	22	18058731	0.0988873	rs11705515
chr22_18059257_G_A	ENSG00000138646	0.390454	22	18059257	0.0347502	rs11703193
chr22_18059305_A_C	ENSG00000138646	0.491333	22	18059305		rs459030
chr22_18059419_C_T	ENSG00000138646	0.0461641	22	18059419	0.05123	rs13057524
chr22_18059545_A_G	ENSG00000138646	0.152867	22	18059545	0.059311	rs7288409
chr22_18059676_G_A	ENSG00000138646	0.0446794	22	18059676	0.0476351	rs55672015
chr22_18059829_T_A	ENSG00000138646	0.686969	22	18059829		rs138603488
chr22_18060673_T_TTA	ENSG00000138646	0.277189	22	18060673		rs528675064
chr22_18060697_T_TA	ENSG00000138646	0.00857191	22	18060697	0.282852	rs141680174
chr22_18060706_A_G	ENSG00000138646	0.244912	22	18060706		rs16981491
chr22_18060922_A_G	ENSG00000138646	0.111666	22	18060922	0.123944	rs7284964
chr22_18061067_T_C	ENSG00000138646	0.197818	22	18061067	0.0176029	rs9306208
chr22_18061473_A_G	ENSG00000138646	0.358029	22	18061473		rs73153014
chr22_18061489_T_A	ENSG00000138646	0.185764	22	18061489	0.123944	rs35454706
chr22_18061576_A_G	ENSG00000138646	0.234514	22	18061576		rs7289593
chr22_18061701_CT_C	ENSG00000138646	0.205015	22	18061701	0.383275	rs781008029
chr22_18061996_G_A	ENSG00000138646	0.487704	22	18061996	0.0678518	rs417274
chr22_18062621_G_A	ENSG00000138646	0.112701	22	18062621	0.289194	rs12171267
chr22_18062868_C_T	ENSG00000138646	0.15053	22	18062868	0.289194	rs5992985
chr22_18063045_T_G	ENSG00000138646	0.1975	22	18063045	0.326021	rs5992986
chr22_18063132_T_G	ENSG00000138646	0.136533	22	18063132	0.279694	rs5992987
chr22_18063133_T_A	ENSG00000138646	0.134987	22	18063133	0.279694	rs5992988
chr22_18063731_A_C	ENSG00000138646	0.0773287	22	18063731		rs456408
chr22_18063845_C_T	ENSG00000138646	0.0856023	22	18063845		rs11703869
chr22_18063846_G_A	ENSG00000138646	0.0224329	22	18063846	0.282852	rs61681033
chr22_18063901_G_A	ENSG00000138646	0.148493	22	18063901	0.0678518	rs11703744
chr22_18063934_C_T	ENSG00000138646	0.0331153	22	18063934	0.282852	rs58612870
chr22_18063982_TCTGC_T	ENSG00000138646	1.53945	22	18063982		rs772228479
chr22_18063986_C_T	ENSG00000138646	0.180173	22	18063986	0.282852	rs7290988
chr22_18064005_GCCTGCCTT_G	ENSG00000138646	0.304899	22	18064005	0.107637	rs774770302
chr22_18064009_GCCTTCCTTCCTT_G	ENSG00000138646	0.0835763	22	18064009		rs1231202349
chr22_18064009_GCCTT_G	ENSG00000138646	0.326011	22	18064009		rs1304859214
chr22_18064009_G_GCCTT	ENSG00000138646	0.192638	22	18064009		rs1300024708
chr22_18064013_T_G	ENSG00000138646	0.00467962	22	18064013	0.294429	rs3892891
chr22_18064017_T_G	ENSG00000138646	0.158343	22	18064017	0.156768	rs866751860
chr22_18064033_TCCTTC_T	ENSG00000138646	0.325789	22	18064033		rs879475179
chr22_18064049_TCCTTCCTTCCTTCTTC_T	ENSG00000138646	0.072866	22	18064049		rs1377801016
chr22_18064250_G_A	ENSG00000138646	0.325243	22	18064250	0.427787	rs5992989
chr22_18064272_A_T	ENSG00000138646	0.0484209	22	18064272	0.238763	rs7286340
chr22_18064355_C_T	ENSG00000138646	0.202363	22	18064355	0.422977	rs5992164
chr22_18064672_T_C	ENSG00000138646	0.138687	22	18064672	0.0678518	rs79307212
chr22_18064741_A_G	ENSG00000138646	0.134202	22	18064741	0.387581	rs5992990
chr22_18064820_C_G	ENSG00000138646	0.00166412	22	18064820	0.147642	rs61458287
chr22_18065284_G_A	ENSG00000138646	0.0719459	22	18065284	0.147642	rs8141962
chr22_18065426_C_T	ENSG00000138646	0.106782	22	18065426		rs55862452
chr22_18066386_T_C	ENSG00000138646	0.417919	22	18066386	0.0447599	rs17207304
chr22_18066408_G_A	ENSG00000138646	0.41669	22	18066408	0.26674	rs5992165
chr22_18066875_G_A	ENSG00000138646	1.16573	22	18066875	0.0448562	rs17742344
chr22_18066974_T_C	ENSG00000138646	0.813722	22	18066974	0.0447599	rs9618193
chr22_18067202_T_C	ENSG00000138646	0.752594	22	18067202	0.0560644	rs9618194
chr22_18067230_AAAAC_A	ENSG00000138646	0.678903	22	18067230	0.332431	rs147056317
chr22_18067924_T_G	ENSG00000138646	0.31318	22	18067924	0.0326391	rs73155235
chr22_18068246_C_T	ENSG00000138646	0.335802	22	18068246	0.0326391	rs17809578
chr22_18068319_A_G	ENSG00000138646	0.0535602	22	18068319		rs115869311
chr22_18068414_T_A	ENSG00000138646	0.0535602	22	18068414		rs144733445
chr22_18068575_T_C	ENSG00000138646	0.371807	22	18068575	0.022276	rs2401502
chr22_18068578_T_C	ENSG00000138646	0.368113	22	18068578	0.022276	rs2401503
chr22_18068721_C_T	ENSG00000138646	0.366381	22	18068721	0.0326391	rs4266108
chr22_18069014_A_G	ENSG00000138646	0.411515	22	18069014	0.0326391	rs10483096
chr22_18069533_C_G	ENSG00000138646	0.136072	22	18069533	0.218473	rs112693354
chr22_18069896_C_T	ENSG00000138646	0.654739	22	18069896	0.431029	rs17809705
chr22_18070253_C_T	ENSG00000138646	0.383518	22	18070253	0.000316201	rs1005195
chr22_18070254_G_A	ENSG00000138646	0.0603694	22	18070254		rs184711124
chr22_18070262_A_G	ENSG00000138646	0.192993	22	18070262		rs116102194
chr22_18070390_A_C	ENSG00000138646	0.970447	22	18070390	0.000316201	rs116932970
chr22_18070637_A_G	ENSG00000138646	0.12749	22	18070637	0.0678518	rs73155240
chr22_18070776_G_T	ENSG00000138646	0.174406	22	18070776	0.00264857	rs4819664
chr22_18070840_G_A	ENSG00000138646	0.382582	22	18070840	0.000222878	rs17742403
chr22_18071042_C_A	ENSG00000138646	0.504086	22	18071042	0.000316201	rs5992991
chr22_18071278_C_T	ENSG00000138646	0.49775	22	18071278	0.000316201	rs5992166
chr22_18071343_T_TTTTC	ENSG00000138646	0.743698	22	18071343		rs147976751
chr22_18071362_TC_T	ENSG00000138646	0.615614	22	18071362	0.463289	rs199804346
chr22_18071363_C_CT	ENSG00000138646	0.621391	22	18071363	0.000316201	rs529533788
chr22_18071371_TTTC_T	ENSG00000138646	0.659722	22	18071371	0.463289	rs557222292
chr22_18071373_TC_T	ENSG00000138646	0.0373138	22	18071373		rs370976374
chr22_18071374_C_T	ENSG00000138646	0.463953	22	18071374	0.0220667	rs4819665
chr22_18071497_G_A	ENSG00000138646	0.618566	22	18071497	0.145936	rs112941955
chr22_18071577_C_T	ENSG00000138646	0.476805	22	18071577	0.000316201	rs111707380
chr22_18071720_A_G	ENSG00000138646	0.62834	22	18071720	0.381635	rs5992167
chr22_18072166_G_A	ENSG00000138646	0.648366	22	18072166	0.334053	rs59921533
chr22_18072270_A_G	ENSG00000138646	0.372225	22	18072270	0.047346	rs7293078
chr22_18072368_A_G	ENSG00000138646	0.00886424	22	18072368	0.153922	rs4819666
chr22_18072442_CT_C	ENSG00000138646	0.0443739	22	18072442		rs151087626
chr22_18072498_G_A	ENSG00000138646	0.0376949	22	18072498		rs114916750
chr22_18072641_T_C	ENSG00000138646	0.261176	22	18072641		rs117515158
chr22_18072915_C_T	ENSG00000138646	0.452603	22	18072915	0.0491361	rs9618197
chr22_18073192_C_T	ENSG00000138646	0.382159	22	18073192	0.0690462	rs7288557
chr22_18073280_G_A	ENSG00000138646	0.455011	22	18073280	0.322681	rs73376806
chr22_18074538_C_CA	ENSG00000138646	0.11473	22	18074538	0.0102664	rs772897685
chr22_18074538_C_CAA	ENSG00000138646	0.382461	22	18074538	0.0102664	rs772897685
chr22_18075281_C_T	ENSG00000138646	0.414049	22	18075281	0.0678518	rs117462311
chr22_18075697_T_A	ENSG00000138646	0.469473	22	18075697		rs114835104
chr22_18075745_G_T	ENSG00000138646	0.21586	22	18075745	0.0105896	rs8139802
chr22_18075794_C_CAGG	ENSG00000138646	0.493773	22	18075794	0.0686438	rs36040532
chr22_18076323_T_C	ENSG00000138646	0.0458914	22	18076323		rs41277572
chr22_18076732_T_A	ENSG00000138646	0.819109	22	18076732		rs5992993
chr22_18077804_C_T	ENSG00000138646	0.507466	22	18077804	0.0332309	rs462055
chr22_18077845_T_G	ENSG00000138646	1.03945	22	18077845		rs12157958
chr22_18078059_A_G	ENSG00000138646	0.0957077	22	18078059		rs62239019
chr22_18078809_A_T	ENSG00000138646	0.641648	22	18078809		rs114629317
chr22_18079286_C_G	ENSG00000138646	0.390514	22	18079286	0.145936	rs362187
chr22_18079470_A_G	ENSG00000138646	0.494405	22	18079470	0.0296675	rs361887
chr22_18080122_C_T	ENSG00000138646	0.0273371	22	18080122	0.0463992	rs464541
chr22_18080286_G_A	ENSG00000138646	0.286832	22	18080286	0.246869	rs17809735
chr22_18080387_TG_T	ENSG00000138646	0.286116	22	18080387	0.246869	rs145310144
chr22_18080521_A_G	ENSG00000138646	0.255063	22	18080521	0.188172	rs362146
chr22_18080805_G_A	ENSG00000138646	0.192545	22	18080805	0.144331	rs361742
chr22_18080885_A_T	ENSG00000138646	0.058503	22	18080885		rs113829815
chr22_18081151_TTATATATATA_T	ENSG00000138646	0.180873	22	18081151		rs67445441
chr22_18081151_TTATATATA_T	ENSG00000138646	0.359004	22	18081151		rs142780348
chr22_18081151_TTATATA_T	ENSG00000138646	0.0269778	22	18081151		rs1206751918
chr22_18081220_C_G	ENSG00000138646	0.0839233	22	18081220	0.181075	rs8135145
chr22_18081245_T_TACAC	ENSG00000138646	0.12644	22	18081245		rs376620855
chr22_18081245_T_TACACACAC	ENSG00000138646	0.0614731	22	18081245		rs376620855
chr22_18081384_G_A	ENSG00000138646	0.0316391	22	18081384	0.215616	rs62239020
chr22_18082062_GT_G	ENSG00000138646	0.44602	22	18082062		rs1469749718
chr22_18082062_G_GT	ENSG00000138646	0.137405	22	18082062		rs10627489
chr22_18082062_G_GTT	ENSG00000138646	0.117606	22	18082062		rs10627489
chr22_18082076_T_TC	ENSG00000138646	0.182839	22	18082076	0.00709275	rs34705620
chr22_18082282_T_C	ENSG00000138646	0.802128	22	18082282	0.0994131	rs362262
chr22_18082314_G_A	ENSG00000138646	0.561007	22	18082314	0.145936	rs362040
chr22_18082580_A_G	ENSG00000138646	0.352176	22	18082580	0.109438	rs361780
chr22_18082961_A_G	ENSG00000138646	0.760735	22	18082961	0.169957	rs5992995
chr22_18083006_G_A	ENSG00000138646	0.034759	22	18083006	0.124952	rs71328255
chr22_18083522_C_G	ENSG00000138646	0.724492	22	18083522		rs12484657
chr22_18084151_C_T	ENSG00000138646	0.0221382	22	18084151	0.260466	rs17207360
chr22_18084240_T_C	ENSG00000138646	0.0180591	22	18084240	0.0970317	rs879287115
chr22_18084291_C_T	ENSG00000138646	0.464983	22	18084291	0.140411	rs361836
chr22_18084465_A_C	ENSG00000138646	0.539907	22	18084465		rs9617654
chr22_18084510_T_C	ENSG00000138646	0.483133	22	18084510	0.0071953	rs1665731
chr22_18084767_A_C	ENSG00000138646	1.48809	22	18084767		rs191756379
chr22_18085803_C_T	ENSG00000138646	0.564615	22	18085803		rs143401594
chr22_18086115_T_C	ENSG00000138646	0.495003	22	18086115		rs146810144
chr22_18086488_T_A	ENSG00000138646	0.56227	22	18086488	0.015578	rs466130
chr22_18086947_C_G	ENSG00000138646	0.0803339	22	18086947	0.219133	rs11705653
chr22_18086951_T_C	ENSG00000138646	0.396827	22	18086951		rs150400953
chr22_18086965_T_C	ENSG00000138646	0.0818495	22	18086965	0.252553	rs11703511
chr22_18087160_C_T	ENSG00000138646	0.304766	22	18087160	0.124952	rs71328256
chr22_18087387_G_A	ENSG00000138646	0.77778	22	18087387	0.147301	rs361818
chr22_18087398_C_G	ENSG00000138646	0.56755	22	18087398	0.0140905	rs385118
chr22_18087409_T_G	ENSG00000138646	0.565748	22	18087409	0.0184333	rs385130
chr22_18087489_G_T	ENSG00000138646	0.51752	22	18087489	0.145936	rs362234
chr22_18087580_G_A	ENSG00000138646	0.780422	22	18087580	0.140411	rs361537
chr22_18088242_G_A	ENSG00000138646	0.596428	22	18088242	0.00712061	rs464385
chr22_18088475_C_T	ENSG00000138646	0.321283	22	18088475		rs74988725
chr22_18088767_T_C	ENSG00000138646	0.322188	22	18088767		rs79936154
chr22_18088829_A_G	ENSG00000138646	1.02179	22	18088829		rs114146293
chr22_18088904_A_G	ENSG00000138646	0.512283	22	18088904	0.145936	rs362057
chr22_18088992_C_T	ENSG00000138646	0.558784	22	18088992		rs9605518
chr22_18089000_A_G	ENSG00000138646	0.666691	22	18089000		rs115277831
chr22_18089018_G_A	ENSG00000138646	0.321283	22	18089018		rs79785382
chr22_18089019_C_A	ENSG00000138646	0.321283	22	18089019		rs78412274
chr22_18089062_T_C	ENSG00000138646	0.886331	22	18089062	0.121146	rs361807
chr22_18089078_T_G	ENSG00000138646	0.494869	22	18089078		rs79085553
chr22_18089340_T_A	ENSG00000138646	0.573765	22	18089340	0.00713166	rs456551
chr22_18089605_C_CTTGG	ENSG00000138646	0.911128	22	18089605	0.121146	rs1303845227
chr22_18089665_G_A	ENSG00000138646	0.535447	22	18089665	0.143611	rs5992169
chr22_18089683_G_A	ENSG00000138646	0.494869	22	18089683		rs116824049
chr22_18089694_TTTTGTTTG_T	ENSG00000138646	0.667382	22	18089694		rs532796956
chr22_18089698_G_T	ENSG00000138646	1.02615	22	18089698		rs114698763
chr22_18089706_G_GTTTGTTTT	ENSG00000138646	0.16641	22	18089706	0.143611	rs375860434
chr22_18089710_G_C	ENSG00000138646	0.169445	22	18089710	0.0791689	rs361703
chr22_18089733_T_TCTCA	ENSG00000138646	0.430937	22	18089733	0.145936	rs1232771969
chr22_18089744_C_G	ENSG00000138646	0.563789	22	18089744	0.143611	rs112015789
chr22_18089934_A_C	ENSG00000138646	0.994041	22	18089934		rs146739242
chr22_18090126_A_G	ENSG00000138646	0.911116	22	18090126	0.121146	rs361946
chr22_18090237_G_A	ENSG00000138646	1.06284	22	18090237		rs45489191
chr22_18090356_T_C	ENSG00000138646	0.507899	22	18090356	0.145936	rs362209
chr22_18090386_G_T	ENSG00000138646	0.666691	22	18090386		rs74714634
chr22_18090953_C_T	ENSG00000138646	0.464327	22	18090953		rs116424707
chr22_18091036_T_G	ENSG00000138646	0.706364	22	18091036	0.0678518	rs146420068
chr22_18091146_T_C	ENSG00000138646	0.0146044	22	18091146	0.0440822	rs361777
chr22_18091201_A_G	ENSG00000138646	0.464018	22	18091201	0.153468	rs1043278
chr22_18091338_A_G	ENSG00000138646	0.464327	22	18091338		rs115014284
chr22_18091478_CAA_C	ENSG00000138646	0.27511	22	18091478		rs362035
chr22_18091595_G_A	ENSG00000138646	0.770109	22	18091595	0.130763	rs362226
chr22_18091657_C_T	ENSG00000138646	0.45731	22	18091657		rs115850160
chr22_18091949_C_T	ENSG00000138646	0.39121	22	18091949	0.130763	rs362128
chr22_18092630_T_C	ENSG00000138646	0.494869	22	18092630		rs8141511
chr22_18092684_C_CT	ENSG00000138646	0.326649	22	18092684	0.00135944	rs5844351
chr22_18092708_A_G	ENSG00000138646	1.19485	22	18092708		rs8138113
chr22_18092720_A_G	ENSG00000138646	0.464327	22	18092720		rs78522213
chr22_18092946_G_C	ENSG00000138646	0.117726	22	18092946	0.0679169	rs362141
chr22_18093175_A_G	ENSG00000138646	0.360157	22	18093175	0.187402	rs12160860
chr22_18093300_G_A	ENSG00000138646	0.572823	22	18093300		rs9617655
chr22_18093410_A_T	ENSG00000138646	0.323218	22	18093410	0.124952	rs34680388
chr22_18093532_C_T	ENSG00000138646	0.255103	22	18093532	0.110571	rs361650
chr22_18093562_T_TA	ENSG00000138646	0.538061	22	18093562	0.129467	rs362143
chr22_18093623_T_G	ENSG00000138646	0.362366	22	18093623	0.187402	rs5992997
chr22_18093681_C_T	ENSG00000138646	0.410156	22	18093681		rs112669995
chr22_18094238_G_A	ENSG00000138646	0.257902	22	18094238		rs361599
chr22_18094572_T_C	ENSG00000138646	0.119695	22	18094572	0.0625672	rs361594
chr22_18094763_T_TTTTTC	ENSG00000138646	0.339471	22	18094763	0.059674	rs147284300
chr22_18094786_C_CT	ENSG00000138646	0.431817	22	18094786		rs754463398
chr22_18094993_C_T	ENSG00000138646	0.80638	22	18094993		rs78952961
chr22_18095138_T_C	ENSG00000138646	0.428021	22	18095138		rs76536848
chr22_18095274_G_A	ENSG00000138646	0.669051	22	18095274		rs78265921
chr22_18095704_CTTT_C	ENSG00000138646	0.437128	22	18095704		rs755088667
chr22_18095704_CTT_C	ENSG00000138646	0.157945	22	18095704		rs201468669
chr22_18095704_CT_C	ENSG00000138646	0.654877	22	18095704		rs362197
chr22_18095745_G_A	ENSG00000138646	0.73662	22	18095745		rs117138293
chr22_18095830_C_CT	ENSG00000138646	0.0153782	22	18095830	0.0771109	rs361910
chr22_18095937_C_T	ENSG00000138646	0.417884	22	18095937	0.167194	rs12157397
chr22_18095947_C_T	ENSG00000138646	0.00180183	22	18095947		rs141058628
chr22_18096117_C_T	ENSG00000138646	0.404873	22	18096117		rs114268920
chr22_18096420_A_AT	ENSG00000138646	0.928075	22	18096420	0.0296675	rs1387462921
chr22_18096543_C_A	ENSG00000138646	0.816523	22	18096543	0.725502	rs137989801
chr22_18096550_C_G	ENSG00000138646	0.613102	22	18096550		rs7289256
chr22_18096784_A_G	ENSG00000138646	0.505385	22	18096784		rs116482208
chr22_18096881_T_C	ENSG00000138646	0.503912	22	18096881	0.145936	rs362060
chr22_18096995_C_A	ENSG00000138646	0.663028	22	18096995	0.027223	rs468784
chr22_18097058_C_T	ENSG00000138646	0.66002	22	18097058	0.00140701	rs467712
chr22_18097258_G_GT	ENSG00000138646	0.391974	22	18097258	0.123944	rs1460231446
chr22_18097321_G_A	ENSG00000138646	0.309542	22	18097321	0.124952	rs13058445
chr22_18097424_C_T	ENSG00000138646	0.422897	22	18097424	0.150091	rs113679997
chr22_18097440_T_C	ENSG00000138646	0.0499452	22	18097440		rs141744101
chr22_18097514_C_T	ENSG00000138646	0.755021	22	18097514		rs140821733
chr22_18097558_T_C	ENSG00000138646	0.117462	22	18097558	0.0709802	rs456448
chr22_18097652_C_T	ENSG00000138646	0.503559	22	18097652		rs115064842
chr22_18097668_C_A	ENSG00000138646	0.503976	22	18097668		rs79446010
chr22_18097694_T_G	ENSG00000138646	0.338059	22	18097694	0.187402	rs12160466
chr22_18097703_C_CT	ENSG00000138646	0.273719	22	18097703		rs551904882
chr22_18098143_G_A	ENSG00000138646	0.820552	22	18098143	0.725502	rs149208838
chr22_18098160_G_A	ENSG00000138646	0.503976	22	18098160		rs184728571
chr22_18098206_G_A	ENSG00000138646	0.570694	22	18098206	0.177286	rs5992174
chr22_18098371_T_C	ENSG00000138646	0.606528	22	18098371	0.145936	rs361947
chr22_18098647_GA_G	ENSG00000138646	0.567399	22	18098647	0.0286111	rs60413173
chr22_18098765_G_T	ENSG00000138646	0.0682503	22	18098765	0.145936	rs361593
chr22_18098767_C_CAT	ENSG00000138646	0.526097	22	18098767	0.137449	rs34765061
chr22_18098818_T_C	ENSG00000138646	0.673683	22	18098818		rs151287653
chr22_18098899_C_T	ENSG00000138646	0.0332793	22	18098899	0.0635569	rs362250
chr22_18099636_T_A	ENSG00000138646	0.454032	22	18099636	0.177286	rs28839
chr22_18099766_G_A	ENSG00000138646	0.00629692	22	18099766		rs78433674
chr22_18099884_A_C	ENSG00000138646	0.466378	22	18099884	0.177286	rs467998
chr22_18100171_G_A	ENSG00000138646	0.149292	22	18100171	0.0388911	rs362017
chr22_18100248_T_C	ENSG00000138646	0.178035	22	18100248	0.0345961	rs361569
chr22_18100481_C_T	ENSG00000138646	0.608031	22	18100481	0.047346	rs467466
chr22_18100501_T_C	ENSG00000138646	0.00130478	22	18100501	0.0525949	rs467504
chr22_18100527_T_C	ENSG00000138646	0.0445325	22	18100527	0.145936	rs77943822
chr22_18100808_T_C	ENSG00000138646	0.490333	22	18100808	0.0419203	rs2401505
chr22_18100954_T_C	ENSG00000138646	0.611562	22	18100954	0.177286	rs467937
chr22_18101094_G_T	ENSG00000138646	0.529257	22	18101094		rs12168970
chr22_18101128_C_A	ENSG00000138646	0.827354	22	18101128	0.143611	rs467924
chr22_18101453_A_G	ENSG00000138646	0.503212	22	18101453	0.145936	rs361950
chr22_18101558_C_A	ENSG00000138646	0.318919	22	18101558	0.124952	rs34658760
chr22_18101613_G_A	ENSG00000138646	0.318835	22	18101613	0.124952	rs34667409
chr22_18101667_T_C	ENSG00000138646	0.414136	22	18101667	0.0374736	rs3827281
chr22_18101822_G_A	ENSG00000138646	0.620039	22	18101822	0.0678518	rs17809734
chr22_18102486_G_T	ENSG00000138646	0.529297	22	18102486		rs9617656
chr22_18102517_C_T	ENSG00000138646	0.556081	22	18102517		rs9617657
chr22_18102564_C_G	ENSG00000138646	0.86978	22	18102564		rs116705115
chr22_18102676_C_G	ENSG00000138646	0.530836	22	18102676		rs9617658
chr22_18102811_C_T	ENSG00000138646	0.841953	22	18102811	0.143611	rs468219
chr22_18103054_T_C	ENSG00000138646	0.48315	22	18103054	0.145936	rs361945
chr22_18103092_CAAAAAAAAA_C	ENSG00000138646	0.381902	22	18103092		rs538429468
chr22_18103092_C_CA	ENSG00000138646	0.120932	22	18103092		rs1423251371
chr22_18103092_C_CAA	ENSG00000138646	0.233343	22	18103092		rs1423251371
chr22_18103092_C_CAAA	ENSG00000138646	0.0120524	22	18103092		rs1423251371
chr22_18103092_C_CAAAA	ENSG00000138646	0.259756	22	18103092		rs1423251371
chr22_18103221_G_C	ENSG00000138646	0.915148	22	18103221	0.153468	rs468235
chr22_18103263_GA_G	ENSG00000138646	0.532925	22	18103263		rs143731532
chr22_18103369_G_T	ENSG00000138646	0.532925	22	18103369		rs115630793
chr22_18103403_T_C	ENSG00000138646	0.934618	22	18103403	0.153468	rs468789
chr22_18103632_C_T	ENSG00000138646	0.557956	22	18103632		rs12166935
chr22_18103920_T_G	ENSG00000138646	0.10197	22	18103920		rs76863685
chr22_18103990_A_G	ENSG00000138646	0.55681	22	18103990		rs9617659
chr22_18104104_A_G	ENSG00000138646	0.280925	22	18104104	0.0764933	rs361896
chr22_18104455_C_G	ENSG00000138646	0.0487525	22	18104455	0.0859688	rs361543
chr22_18104498_C_G	ENSG00000138646	0.276675	22	18104498	0.0764933	rs362111
chr22_18104948_G_A	ENSG00000138646	0.413925	22	18104948	0.00103179	rs361809
chr22_18105132_T_C	ENSG00000138646	0.343038	22	18105132	0.124952	rs35137695
chr22_18105228_A_G	ENSG00000138646	0.0747082	22	18105228	0.0813585	rs2587120
chr22_18105495_G_C	ENSG00000138646	0.22239	22	18105495		rs62229468
chr22_18105497_GTCTTTT_G	ENSG00000138646	0.617106	22	18105497	0.0138964	rs60501433
chr22_18105573_CTG_C	ENSG00000138646	0.522377	22	18105573		rs139275699
chr22_18105653_T_G	ENSG00000138646	0.52563	22	18105653		rs78403962
chr22_18105867_T_G	ENSG00000138646	0.54416	22	18105867		rs9618201
chr22_18106094_T_C	ENSG00000138646	0.333824	22	18106094	0.00806228	rs361620
chr22_18106112_T_G	ENSG00000138646	0.343355	22	18106112	0.0578518	rs62229469
chr22_18107035_A_G	ENSG00000138646	0.480239	22	18107035	0.00539398	rs9647297
chr22_18107076_G_A	ENSG00000138646	0.682005	22	18107076	0.00539398	rs9647302
chr22_18108133_C_A	ENSG00000138646	0.551127	22	18108133		rs5992999
chr22_18108631_GACACAC_G	ENSG00000138646	0.113353	22	18108631	0.0762825	rs71685012
chr22_18108631_GACAC_G	ENSG00000138646	0.528918	22	18108631	0.0762825	rs1489956907
chr22_18108631_GAC_G	ENSG00000138646	0.604844	22	18108631	0.0762825	rs71907176
chr22_18108631_G_GACAC	ENSG00000138646	0.772992	22	18108631	0.0762825	rs1457191602
chr22_18108657_CACACACA_C	ENSG00000138646	0.428926	22	18108657	0.143611	rs879638288
chr22_18108666_A_C	ENSG00000138646	0.433032	22	18108666	0.143611	rs867966619
chr22_18108667_C_CT	ENSG00000138646	0.433032	22	18108667	0.143611	rs149225072
chr22_18108780_G_A	ENSG00000138646	0.892841	22	18108780	0.143611	rs462187
chr22_18108841_A_G	ENSG00000138646	0.198216	22	18108841	0.000504752	rs361577
chr22_18108851_C_A	ENSG00000138646	0.293608	22	18108851		rs537129359
chr22_18108852_T_C	ENSG00000138646	0.293196	22	18108852		rs551089260
chr22_18108853_G_A	ENSG00000138646	0.293577	22	18108853		rs567521507
chr22_18108912_G_A	ENSG00000138646	0.903087	22	18108912	0.143611	rs404145
chr22_18108991_A_AAAAG	ENSG00000138646	0.00266059	22	18108991		rs35012556
chr22_18108991_A_AAAG	ENSG00000138646	0.00319938	22	18108991		rs35012556
chr22_18109125_A_G	ENSG00000138646	0.821492	22	18109125	0.143611	rs425889
chr22_18109210_G_A	ENSG00000138646	0.841677	22	18109210		rs28475285
chr22_18109217_A_G	ENSG00000138646	0.430937	22	18109217	0.000222878	rs426104
chr22_18109227_G_A	ENSG00000138646	0.816415	22	18109227	0.013884	rs8141104
chr22_18109317_A_G	ENSG00000138646	0.376539	22	18109317	0.124952	rs13058179
chr22_18109423_A_C	ENSG00000138646	0.0505033	22	18109423		rs116936371
chr22_18109428_C_A	ENSG00000138646	0.428471	22	18109428		rs8142336
chr22_18109918_C_A	ENSG00000138646	0.427569	22	18109918	0.145936	rs361990
chr22_18112162_T_G	ENSG00000138646	0.417793	22	18112162	0.0490548	rs362027
chr22_18112165_T_C	ENSG00000138646	0.42693	22	18112165	0.0490548	rs361893
chr22_18112195_A_G	ENSG00000138646	0.604194	22	18112195	0.323926	rs461517
chr22_18112586_T_G	ENSG00000138646	3.17541	22	18112586	0.432925	rs9617661
chr22_18113523_G_A	ENSG00000138646	0.707804	22	18113523	0.359222	rs361800
chr22_18113683_G_T	ENSG00000138646	0.830622	22	18113683	0.349001	rs362043
chr22_18114058_G_C	ENSG00000138646	0.880503	22	18114058	0.327365	rs362001
chr22_18114442_C_T	ENSG00000138646	0.948501	22	18114442	0.124508	rs7290794
chr22_18114637_G_A	ENSG00000138646	1.8622	22	18114637	0.0874887	rs361834
chr22_18114651_ATT_A	ENSG00000138646	1.85878	22	18114651	0.0874887	rs362021
chr22_18114735_T_C	ENSG00000138646	0.562066	22	18114735	0.424921	rs464901
chr22_18115118_C_T	ENSG00000138646	0.889066	22	18115118	0.256089	rs361921
chr22_18115547_G_A	ENSG00000138646	1.87057	22	18115547		rs138526435
chr22_18115999_T_C	ENSG00000138646	0.0480204	22	18115999		rs73376851
chr22_18116229_A_AGCCATTC	ENSG00000138646	1.58482	22	18116229	0.746093	rs140947839
chr22_18116524_A_G	ENSG00000138646	0.137367	22	18116524		rs35766276
chr22_18116920_C_T	ENSG00000138646	0.268966	22	18116920	0.0678518	rs9604829
chr22_18116983_G_A	ENSG00000138646	0.178636	22	18116983		rs117379199
chr22_18117288_G_A	ENSG00000138646	0.359934	22	18117288		rs464523
chr22_18117631_C_T	ENSG00000138646	0.553498	22	18117631		rs138409028
chr22_18117707_G_A	ENSG00000138646	0.676768	22	18117707	0.361113	rs361695
chr22_18117774_CA_C	ENSG00000138646	0.272116	22	18117774	0.323516	rs1456145620
chr22_18117816_G_A	ENSG00000138646	2.40715	22	18117816	0.61291	rs465276
chr22_18117937_A_G	ENSG00000138646	0.638566	22	18117937		rs115865157
chr22_18117948_A_C	ENSG00000138646	0.638566	22	18117948		rs114627638
chr22_18118015_G_A	ENSG00000138646	0.637709	22	18118015		rs80298850
chr22_18118036_G_A	ENSG00000138646	1.1564	22	18118036	0.0969541	rs362108
chr22_18118076_C_T	ENSG00000138646	0.624402	22	18118076		rs116274031
chr22_18118241_T_C	ENSG00000138646	0.638566	22	18118241		rs115363339
chr22_18118600_C_G	ENSG00000138646	0.784677	22	18118600	0.413591	rs362072
chr22_18118648_A_G	ENSG00000138646	3.9781	22	18118648	0.0938815	rs361540
chr22_18119755_C_T	ENSG00000138646	0.698156	22	18119755	0.495196	rs362172
chr22_18119886_C_T	ENSG00000138646	0.287167	22	18119886	0.0678518	rs9680822
chr22_18119998_C_G	ENSG00000138646	0.0349706	22	18119998		rs60167124
chr22_18120321_C_G	ENSG00000138646	2.1704	22	18120321	0.0495399	rs362207
chr22_18120722_A_G	ENSG00000138646	0.134353	22	18120722		rs116193631
chr22_18121783_G_A	ENSG00000138646	0.216202	22	18121783		rs2234326
chr22_18122548_C_G	ENSG00000138646	1.07064	22	18122548		rs5993003
chr22_18122978_T_C	ENSG00000138646	2.82075	22	18122978	0.0634822	rs458471
chr22_18123003_G_T	ENSG00000138646	1.29634	22	18123003	0.0634822	rs62229475
chr22_18123005_G_A	ENSG00000138646	1.29634	22	18123005	0.0634822	rs62229476
chr22_18123074_C_T	ENSG00000138646	0.913661	22	18123074		rs113350433
chr22_18123324_G_C	ENSG00000138646	0.610619	22	18123324	0.0398257	rs147700690
chr22_18123991_G_T	ENSG00000138646	0.475186	22	18123991		rs74837116
chr22_18124323_GGGA_G	ENSG00000138646	0.216632	22	18124323		rs71703459
chr22_18124539_A_T	ENSG00000138646	0.177511	22	18124539		rs9604830
chr22_18124871_G_A	ENSG00000138646	0.268845	22	18124871	0.473993	rs112879682
chr22_18125105_G_A	ENSG00000138646	0.104633	22	18125105	0.550549	rs9618203
chr22_18125513_CAA_C	ENSG00000138646	0.360693	22	18125513		rs1377977712
chr22_18125513_C_CA	ENSG00000138646	0.172888	22	18125513		rs1491569611
chr22_18125513_C_CAA	ENSG00000138646	0.0141049	22	18125513		rs1491569611
chr22_18125635_T_C	ENSG00000138646	0.517493	22	18125635	0.550549	rs362052
chr22_18125669_G_A	ENSG00000138646	0.520479	22	18125669	0.550549	rs362051
chr22_18125860_T_C	ENSG00000138646	1.03578	22	18125860	0.550549	rs362133
chr22_18125985_C_G	ENSG00000138646	0.231936	22	18125985		rs12165486
chr22_18126279_G_A	ENSG00000138646	0.118109	22	18126279	0.550549	rs362195
chr22_18126298_G_T	ENSG00000138646	1.88868	22	18126298	0.719577	rs2234329
chr22_18126361_C_T	ENSG00000138646	0.19401	22	18126361		rs2234331
chr22_18126794_C_T	ENSG00000138646	0.228982	22	18126794		rs2234332
chr22_18126875_C_T	ENSG00000138646	0.161182	22	18126875	0.609964	rs362203
chr22_18127087_G_A	ENSG00000138646	0.0326099	22	18127087	0.609964	rs361776
chr22_18127096_G_A	ENSG00000138646	0.21835	22	18127096		rs2234335
chr22_18127343_A_G	ENSG00000138646	0.975962	22	18127343	0.0732419	rs362249
chr22_18127379_C_T	ENSG00000138646	0.20651	22	18127379		rs10427839
chr22_18127394_G_GT	ENSG00000138646	0.537431	22	18127394	0.0238899	rs1302279460
chr22_18127480_A_G	ENSG00000138646	2.24034	22	18127480	0.0551195	rs361992
chr22_18127519_A_C	ENSG00000138646	1.70575	22	18127519	0.046147	rs362185
chr22_18127543_G_A	ENSG00000138646	0.0753124	22	18127543		rs7293168
chr22_18127583_T_C	ENSG00000138646	1.48538	22	18127583	1.31665	rs71328267
chr22_18127594_C_T	ENSG00000138646	0.0891436	22	18127594	0.0202449	rs28396504
chr22_18127600_A_G	ENSG00000138646	2.81893	22	18127600	1.26854	rs362110
chr22_18127601_G_A	ENSG00000138646	0.352148	22	18127601	0.0128173	rs7284140
chr22_18127614_C_T	ENSG00000138646	0.0383795	22	18127614	0.0929108	rs143599253
chr22_18127668_C_T	ENSG00000138646	0.458213	22	18127668		rs369901542
chr22_18127682_T_C	ENSG00000138646	0.466818	22	18127682	0.000504752	rs75391332
chr22_18127684_T_C	ENSG00000138646	0.356456	22	18127684	0.0398257	rs79098328
chr22_18127688_C_T	ENSG00000138646	0.849668	22	18127688	0.0163175	rs190453490
chr22_18127692_C_CT	ENSG00000138646	0.0988128	22	18127692	0.0197622	rs750184770
chr22_18127760_C_G	ENSG00000138646	0.780935	22	18127760		rs555679966
chr22_18127766_A_C	ENSG00000138646	1.1968	22	18127766	0.162848	rs183045644
chr22_18127823_G_A	ENSG00000138646	0.111937	22	18127823		rs185312109
chr22_18127846_T_C	ENSG00000138646	0.545343	22	18127846	0.0375243	rs191249301
chr22_18127849_T_C	ENSG00000138646	0.530883	22	18127849	0.0375243	rs148043566
chr22_18128031_A_G	ENSG00000138646	0.411933	22	18128031	0.261551	rs7286465
chr22_18128456_A_G	ENSG00000138646	1.44041	22	18128456	0.442959	rs361557
chr22_18128589_C_T	ENSG00000138646	0.61121	22	18128589	1.03733	rs112323376
chr22_18128829_G_A	ENSG00000138646	0.519355	22	18128829	1.03733	rs60140873
chr22_18129459_G_A	ENSG00000138646	0.54139	22	18129459	0.145936	rs79388972
chr22_18129868_C_T	ENSG00000138646	0.693565	22	18129868		rs116021085
chr22_18130270_G_A	ENSG00000138646	0.428844	22	18130270	1.36634	rs73876567
chr22_18130278_G_A	ENSG00000138646	0.225607	22	18130278	0.996007	rs8140197
chr22_18130317_C_G	ENSG00000138646	0.381277	22	18130317		rs59649877
chr22_18130417_CT_C	ENSG00000138646	0.21386	22	18130417	1.43536	rs72574590
chr22_18130417_C_CT	ENSG00000138646	0.660232	22	18130417	1.43536	rs1462823294
chr22_18130501_C_A	ENSG00000138646	0.0684699	22	18130501		rs74999830
chr22_18130590_ATT_A	ENSG00000138646	0.460942	22	18130590		rs796752451
chr22_18130590_AT_A	ENSG00000138646	0.188595	22	18130590		rs362251
chr22_18130836_C_T	ENSG00000138646	0.59714	22	18130836		rs2234338
chr22_18131678_C_T	ENSG00000138646	0.668524	22	18131678		rs12159975
chr22_18132107_A_C	ENSG00000138646	0.955199	22	18132107	0.855761	rs2540620
chr22_18132261_G_GTGTT	ENSG00000138646	0.530056	22	18132261	0.855485	rs113353810
chr22_18132261_G_GTGTTTGTT	ENSG00000138646	0.71667	22	18132261	0.855485	rs113353810
chr22_18132365_C_T	ENSG00000138646	0.355685	22	18132365	0.0296675	rs9617665
chr22_18132466_T_G	ENSG00000138646	0.0611946	22	18132466		rs146347517
chr22_18133378_G_A	ENSG00000138646	0.406132	22	18133378	0.0678518	rs34944413
chr22_18134163_A_G	ENSG00000138646	0.992425	22	18134163	0.0988166	rs5746517
chr22_18134366_C_T	ENSG00000138646	0.142293	22	18134366	1.37979	rs79683258
chr22_18134426_T_C	ENSG00000138646	0.0781188	22	18134426	0.0889079	rs5992179
chr22_18134438_C_T	ENSG00000138646	0.992651	22	18134438	0.104199	rs5993004
chr22_18134673_T_C	ENSG00000138646	0.0783139	22	18134673	0.0846199	rs4819483
chr22_18134748_G_A	ENSG00000138646	0.086945	22	18134748	1.21007	rs4819668
chr22_18135190_T_TG	ENSG00000138646	1.24869	22	18135190	0.0398257	rs149278390
chr22_18135448_GA_G	ENSG00000138646	0.0420651	22	18135448	0.0889079	rs11287391
chr22_18135930_CA_C	ENSG00000138646	0.0919424	22	18135930		rs1329037931
chr22_18135930_C_CAA	ENSG00000138646	0.824711	22	18135930		rs764815892
chr22_18135974_T_C	ENSG00000138646	1.24832	22	18135974	0.0398257	rs12168977
chr22_18136060_A_T	ENSG00000138646	0.168423	22	18136060	1.36971	rs17809962
chr22_18136084_G_T	ENSG00000138646	1.25038	22	18136084	0.0398257	rs9617666
chr22_18136315_TA_T	ENSG00000138646	1.30626	22	18136315	1.53267	rs148510130
chr22_18136483_C_T	ENSG00000138646	1.37243	22	18136483	0.0398257	rs9618207
chr22_18136609_CA_C	ENSG00000138646	1.18545	22	18136609	0.0996129	rs67509745
chr22_18136644_CA_C	ENSG00000138646	1.4863	22	18136644	0.0296675	rs529822652
chr22_18136773_C_A	ENSG00000138646	1.48963	22	18136773	0.0296675	rs9618208
chr22_18136843_C_T	ENSG00000138646	0.172643	22	18136843	1.31706	rs77513295
chr22_18137072_C_A	ENSG00000138646	0.0221995	22	18137072		rs73155269
chr22_18137123_A_G	ENSG00000138646	0.20751	22	18137123	2.31119	rs77515656
chr22_18137134_G_A	ENSG00000138646	1.26285	22	18137134	0.0235127	rs2041779
chr22_18137146_G_T	ENSG00000138646	1.52971	22	18137146	0.0296675	rs9617667
chr22_18137456_G_A	ENSG00000138646	1.38381	22	18137456	0.0296675	rs9618209
chr22_18137588_A_G	ENSG00000138646	1.33053	22	18137588	0.0235127	rs7291877
chr22_18137895_C_A	ENSG00000138646	0.427719	22	18137895	0.21745	rs12628896
chr22_18137941_C_T	ENSG00000138646	1.63061	22	18137941	0.0296675	rs60019580
chr22_18137946_C_T	ENSG00000138646	0.427831	22	18137946	0.21745	rs113182865
chr22_18137977_C_CA	ENSG00000138646	1.62117	22	18137977	0.0296675	rs60279094
chr22_18137990_G_T	ENSG00000138646	1.62337	22	18137990	0.0296675	rs60056138
chr22_18139287_T_C	ENSG00000138646	1.61993	22	18139287	0.0235127	rs9617668
chr22_18139576_A_G	ENSG00000138646	1.56615	22	18139576	0.160103	rs5993005
chr22_18139924_C_G	ENSG00000138646	1.65473	22	18139924	0.0235127	rs12168275
chr22_18140131_T_C	ENSG00000138646	1.61013	22	18140131	0.0235127	rs12170941
chr22_18140301_C_CA	ENSG00000138646	0.186567	22	18140301	0.21745	rs1244026126
chr22_18140543_G_C	ENSG00000138646	0.352126	22	18140543	2.85035	rs76178165
chr22_18140954_A_T	ENSG00000138646	0.619223	22	18140954	0.0762249	rs4819669
chr22_18141156_ACT_A	ENSG00000138646	0.348719	22	18141156	0.21745	rs201641872
chr22_18141296_C_G	ENSG00000138646	0.340727	22	18141296	0.145936	rs117243580
chr22_18141379_T_C	ENSG00000138646	0.472837	22	18141379		rs147162046
chr22_18141652_A_C	ENSG00000138646	0.258881	22	18141652		rs12165656
chr22_18141687_G_A	ENSG00000138646	1.40153	22	18141687	0.0296675	rs62229480
chr22_18141747_A_C	ENSG00000138646	0.422929	22	18141747	0.21745	rs5992181
chr22_18141815_T_G	ENSG00000138646	0.424123	22	18141815	0.21745	rs111685919
chr22_18141834_AT_A	ENSG00000138646	1.66231	22	18141834		rs748080405
chr22_18142055_A_G	ENSG00000138646	0.433963	22	18142055	0.21745	rs111940949
chr22_18142191_A_C	ENSG00000138646	0.371629	22	18142191	1.30866	rs5747490
chr22_18142593_G_A	ENSG00000138646	0.286245	22	18142593		rs5993006
chr22_18142752_G_A	ENSG00000138646	4.78131	22	18142752	0.0988873	rs9605532
chr22_18143042_G_C	ENSG00000138646	1.34205	22	18143042	2.75272	rs5993008
chr22_18143059_G_A	ENSG00000138646	0.356244	22	18143059	1.33632	rs78866574
chr22_18143158_C_T	ENSG00000138646	0.0793032	22	18143158	0.268893	rs113042848
chr22_18143162_T_C	ENSG00000138646	0.0191256	22	18143162	0.124508	rs60617589
chr22_18143207_G_A	ENSG00000138646	0.685625	22	18143207	0.05123	rs190173207
chr22_18143289_C_CA	ENSG00000138646	0.15945	22	18143289	0.424385	rs528280323
chr22_18143289_C_CAA	ENSG00000138646	0.44492	22	18143289	0.424385	rs528280323
chr22_18143306_A_G	ENSG00000138646	0.521716	22	18143306	0.0235127	rs140364511
chr22_18143310_C_G	ENSG00000138646	0.489567	22	18143310	0.0235127	rs142703002
chr22_18143467_G_C	ENSG00000138646	0.503766	22	18143467	0.0862048	rs5747491
chr22_18143545_G_GA	ENSG00000138646	0.653486	22	18143545	0.160103	rs111514916
chr22_18143546_T_A	ENSG00000138646	0.194721	22	18143546		rs116138992
chr22_18143546_T_G	ENSG00000138646	0.653486	22	18143546		rs116138992
chr22_18143642_TAGAAG_T	ENSG00000138646	0.653486	22	18143642	0.160103	rs142767806
chr22_18143712_T_C	ENSG00000138646	0.716581	22	18143712	0.160103	rs78726364
chr22_18143735_T_C	ENSG00000138646	0.644194	22	18143735	0.160103	rs12170366
chr22_18143870_A_G	ENSG00000138646	0.494341	22	18143870	0.0814472	rs5747492
chr22_18143897_G_A	ENSG00000138646	0.446703	22	18143897	2.70729	rs79097951
chr22_18144024_G_A	ENSG00000138646	0.442043	22	18144024		rs146820144
chr22_18144056_A_G	ENSG00000138646	0.369914	22	18144056	0.21745	rs5993009
chr22_18144133_A_G	ENSG00000138646	0.276111	22	18144133		rs5993010
chr22_18144644_T_TA	ENSG00000138646	0.262398	22	18144644	0.21745	rs35798684
chr22_18144694_G_A	ENSG00000138646	0.473515	22	18144694	1.35366	rs78817617
chr22_18144949_C_T	ENSG00000138646	0.0379283	22	18144949	2.86061	rs9618213
chr22_18144963_C_G	ENSG00000138646	5.59364	22	18144963	0.653741	rs2401506
chr22_18145213_G_A	ENSG00000138646	0.280562	22	18145213		rs5992182
chr22_18145366_C_T	ENSG00000138646	0.54468	22	18145366	0.21745	rs113002374
chr22_18145445_C_A	ENSG00000138646	0.469153	22	18145445	0.0814472	rs5993011
chr22_18145476_G_A	ENSG00000138646	0.292729	22	18145476	0.0212444	rs60794954
chr22_18145669_T_C	ENSG00000138646	0.30532	22	18145669	1.35366	rs5746519
chr22_18145732_G_T	ENSG00000138646	0.299202	22	18145732	0.0212444	rs1465384
chr22_18145865_C_T	ENSG00000138646	0.403848	22	18145865	1.33855	rs5747493
chr22_18145948_C_T	ENSG00000138646	6.36611	22	18145948	0.861826	rs361534
chr22_18146179_A_C	ENSG00000138646	0.121951	22	18146179	2.95047	rs9617674
chr22_18146261_C_A	ENSG00000138646	0.0318662	22	18146261	1.3688	rs5747494
chr22_18146346_G_A	ENSG00000138646	0.0318662	22	18146346	1.3688	rs5747495
chr22_18146386_C_T	ENSG00000138646	0.499063	22	18146386	2.79129	rs7291885
chr22_18146403_C_T	ENSG00000138646	0.499867	22	18146403	2.79129	rs7291894
chr22_18146553_A_G	ENSG00000138646	6.2952	22	18146553	0.902509	rs361753
chr22_18146977_T_A	ENSG00000138646	1.41537	22	18146977		rs62229482
chr22_18146980_T_C	ENSG00000138646	1.41537	22	18146980		rs62229483
chr22_18147013_A_G	ENSG00000138646	1.40282	22	18147013		rs76388731
chr22_18147014_A_G	ENSG00000138646	1.40306	22	18147014		rs77915758
chr22_18147018_A_G	ENSG00000138646	1.40051	22	18147018		rs62229484
chr22_18147024_A_G	ENSG00000138646	1.40051	22	18147024		rs62229485
chr22_18147043_A_G	ENSG00000138646	1.40364	22	18147043		rs62229486
chr22_18147082_A_G	ENSG00000138646	0.107244	22	18147082	3.10446	rs361656
chr22_18147176_T_C	ENSG00000138646	0.313609	22	18147176	1.41922	rs77071055
chr22_18147461_TG_T	ENSG00000138646	0.765439	22	18147461		rs386419009
chr22_18147545_A_G	ENSG00000138646	1.59893	22	18147545	0.00818146	rs2401507
chr22_18147610_A_AT	ENSG00000138646	1.80527	22	18147610	3.00226	rs34897152
chr22_18147656_G_A	ENSG00000138646	0.160277	22	18147656	3.11361	rs2401508
chr22_18147993_C_T	ENSG00000138646	0.299397	22	18147993		rs115084066
chr22_18148035_C_A	ENSG00000138646	1.94741	22	18148035	0.0296675	rs62229503
chr22_18148441_C_T	ENSG00000138646	1.76415	22	18148441		rs62229504
chr22_18148598_C_T	ENSG00000138646	2.1961	22	18148598	2.28291	rs9618216
chr22_18149156_AT_A	ENSG00000138646	0.897456	22	18149156	1.47211	rs368753220
chr22_18149287_G_C	ENSG00000138646	2.14808	22	18149287	2.32095	rs9617680
chr22_18149919_CAA_C	ENSG00000138646	0.133025	22	18149919	1.80886	rs1388535534
chr22_18149919_CA_C	ENSG00000138646	0.0300493	22	18149919	1.80886	rs1200972664
chr22_18149919_C_CA	ENSG00000138646	3.16008	22	18149919	1.80886	rs764687741
chr22_18150104_A_G	ENSG00000138646	0.0259459	22	18150104	3.10833	rs9618218
chr22_18150340_T_G	ENSG00000138646	0.0611946	22	18150340		rs144081667
chr22_18150441_CA_C	ENSG00000138646	2.15208	22	18150441	0.19494	rs66577710
chr22_18150679_G_A	ENSG00000138646	5.04561	22	18150679	1.14647	rs5993013
chr22_18150717_G_A	ENSG00000138646	5.00074	22	18150717	1.14647	rs5993014
chr22_18150740_A_C	ENSG00000138646	7.73567	22	18150740	0.326598	rs5992183
chr22_18150862_G_A	ENSG00000138646	7.73618	22	18150862	0.326598	rs5992184
chr22_18150911_G_A	ENSG00000138646	7.81533	22	18150911	0.326598	rs5993015
chr22_18150962_A_G	ENSG00000138646	0.587005	22	18150962	0.231637	rs12627901
chr22_18151093_G_A	ENSG00000138646	7.83695	22	18151093	0.326598	rs5993016
chr22_18151104_C_G	ENSG00000138646	7.86549	22	18151104	0.326598	rs5993017
chr22_18151110_AG_A	ENSG00000138646	7.79131	22	18151110	0.308203	rs11334784
chr22_18151211_A_C	ENSG00000138646	8.12961	22	18151211	0.326598	rs5992185
chr22_18151795_G_A	ENSG00000138646	7.71776	22	18151795	0.307571	rs5993018
chr22_18151884_A_G	ENSG00000138646	7.83565	22	18151884	3.48764	rs1807538
chr22_18152009_C_G	ENSG00000138646	7.33377	22	18152009	1.07092	rs361604
chr22_18152251_G_C	ENSG00000138646	3.50617	22	18152251	0.24563	rs9604831
chr22_18152358_G_A	ENSG00000138646	3.33294	22	18152358	0.259447	rs34418672
chr22_18152459_CA_C	ENSG00000138646	2.57871	22	18152459	0.24563	rs34118953
chr22_18152459_C_CA	ENSG00000138646	0.180855	22	18152459	0.24563	rs1431467236
chr22_18152459_C_CAA	ENSG00000138646	3.00647	22	18152459	0.24563	rs1431467236
chr22_18152517_T_TTTTTG	ENSG00000138646	1.27914	22	18152517	0.0678518	rs201363862
chr22_18152548_C_T	ENSG00000138646	4.10044	22	18152548	0.0690462	rs62229505
chr22_18152950_A_G	ENSG00000138646	0.157533	22	18152950		rs77044518
chr22_18153289_C_T	ENSG00000138646	3.93178	22	18153289	0.0427542	rs62229506
chr22_18153315_A_G	ENSG00000138646	3.45079	22	18153315	1.31137	rs362131
chr22_18153429_C_CAAAAAAAAAAAA	ENSG00000138646	1.51117	22	18153429		rs773524805
chr22_18153429_C_CAAAAAAAAAAAAA	ENSG00000138646	0.138741	22	18153429		rs773524805
chr22_18154283_G_T	ENSG00000138646	3.21459	22	18154283	1.31137	rs361814
chr22_18154327_A_C	ENSG00000138646	0.145847	22	18154327	1.41903	rs361898
chr22_18154397_C_T	ENSG00000138646	0.515233	22	18154397		rs117543853
chr22_18154453_A_G	ENSG00000138646	0.623565	22	18154453	0.273105	rs115872441
chr22_18154501_T_C	ENSG00000138646	3.21462	22	18154501	1.31137	rs361917
chr22_18154608_A_G	ENSG00000138646	0.168269	22	18154608	1.41903	rs361932
chr22_18154621_T_TGG	ENSG00000138646	2.18473	22	18154621	1.31137	rs754518068
chr22_18154622_T_G	ENSG00000138646	1.78503	22	18154622		rs2909513
chr22_18154622_T_TATTTTTTTG	ENSG00000138646	2.18473	22	18154622		rs71766961
chr22_18154766_C_T	ENSG00000138646	0.616843	22	18154766	0.259447	rs5993019
chr22_18155224_G_A	ENSG00000138646	0.615143	22	18155224	0.273105	rs12160734
chr22_18155357_G_A	ENSG00000138646	0.0530332	22	18155357		rs11705435
chr22_18155391_G_A	ENSG00000138646	4.11378	22	18155391	1.31137	rs4422236
chr22_18155513_G_A	ENSG00000138646	3.43156	22	18155513		rs145197379
chr22_18155515_A_C	ENSG00000138646	0.774921	22	18155515	0.273105	rs138130992
chr22_18155600_G_C	ENSG00000138646	0.790819	22	18155600	0.273105	rs149548709
chr22_18155620_GGCCA_G	ENSG00000138646	0.77485	22	18155620	0.273105	rs201330443
chr22_18155657_G_A	ENSG00000138646	0.774784	22	18155657	0.273105	rs116495722
chr22_18155804_C_T	ENSG00000138646	0.469886	22	18155804	0.0678518	rs148255624
chr22_18155818_C_T	ENSG00000138646	0.296752	22	18155818		rs148747820
chr22_18155845_C_T	ENSG00000138646	3.72908	22	18155845	1.32571	rs361553
chr22_18155847_G_C	ENSG00000138646	0.767146	22	18155847	0.273105	rs183562542
chr22_18155850_C_T	ENSG00000138646	0.76715	22	18155850	0.273105	rs186672794
chr22_18155851_A_G	ENSG00000138646	0.767392	22	18155851	0.273105	rs190625905
chr22_18155878_C_G	ENSG00000138646	0.767666	22	18155878	0.273105	rs147488873
chr22_18155882_G_A	ENSG00000138646	3.26538	22	18155882	1.48996	rs361816
chr22_18155889_T_C	ENSG00000138646	0.767495	22	18155889	0.273105	rs143838356
chr22_18155890_G_A	ENSG00000138646	0.767495	22	18155890	0.273105	rs182487538
chr22_18156009_A_G	ENSG00000138646	2.81761	22	18156009	1.48996	rs361784
chr22_18156092_G_A	ENSG00000138646	0.768006	22	18156092	0.273105	rs149861769
chr22_18156249_GCT_G	ENSG00000138646	4.29225	22	18156249	0.0690462	rs138064853
chr22_18156411_A_T	ENSG00000138646	0.764063	22	18156411	1.26384	rs362009
chr22_18156493_C_T	ENSG00000138646	4.2571	22	18156493	0.0690462	rs62229508
chr22_18156635_G_A	ENSG00000138646	3.26609	22	18156635	0.0470462	rs11703466
chr22_18156793_G_A	ENSG00000138646	0.85396	22	18156793	0.283829	rs2543714
chr22_18156864_C_T	ENSG00000138646	3.88461	22	18156864	0.307324	rs2543949
chr22_18156886_C_T	ENSG00000138646	0.872681	22	18156886	0.259447	rs5993021
chr22_18156960_A_AGG	ENSG00000138646	3.87455	22	18156960	0.307324	rs35886746
chr22_18157013_C_T	ENSG00000138646	1.44041	22	18157013		rs117896320
chr22_18157142_C_T	ENSG00000138646	3.87291	22	18157142	0.307324	rs2543950
chr22_18157337_C_T	ENSG00000138646	3.97372	22	18157337	0.0690462	rs62229509
chr22_18157436_A_G	ENSG00000138646	0.852495	22	18157436	0.283829	rs2252264
chr22_18157533_G_A	ENSG00000138646	3.6754	22	18157533	0.307324	rs2252257
chr22_18158148_C_T	ENSG00000138646	1.75365	22	18158148	0.0690462	rs62229510
chr22_18158676_G_A	ENSG00000138646	4.26698	22	18158676	0.304418	rs2543715
chr22_18158810_C_G	ENSG00000138646	4.38073	22	18158810	0.304418	rs2543951
chr22_18158889_C_T	ENSG00000138646	0.0461278	22	18158889		rs75435688
chr22_18158936_G_GT	ENSG00000138646	0.0770008	22	18158936		rs113745107
chr22_18158936_G_GTT	ENSG00000138646	4.1705	22	18158936		rs113745107
chr22_18159048_A_T	ENSG00000138646	0.0855772	22	18159048		rs141401038
chr22_18159138_A_C	ENSG00000138646	4.26367	22	18159138	0.304418	rs2543952
chr22_18159368_CT_C	ENSG00000138646	0.375927	22	18159368		rs146408107
chr22_18159378_A_G	ENSG00000138646	4.42033	22	18159378	0.309902	rs2543953
chr22_18159414_A_G	ENSG00000138646	3.83563	22	18159414	0.0690462	rs9618223
chr22_18159499_C_CT	ENSG00000138646	0.982364	22	18159499	0.286555	rs573246266
chr22_18159583_T_C	ENSG00000138646	4.24141	22	18159583	0.40675	rs5747502
chr22_18159672_ATT_A	ENSG00000138646	3.24118	22	18159672	0.311857	rs573938160
chr22_18159672_AT_A	ENSG00000138646	1.04552	22	18159672	0.311857	rs67004326
chr22_18159777_A_G	ENSG00000138646	4.32538	22	18159777		rs35411594
chr22_18159778_C_A	ENSG00000138646	3.96832	22	18159778	0.0690462	rs8137162
chr22_18159837_G_A	ENSG00000138646	3.96787	22	18159837	0.0690462	rs8136266
chr22_18159876_A_G	ENSG00000138646	4.25009	22	18159876	0.309902	rs5746523
chr22_18160098_G_A	ENSG00000138646	3.93594	22	18160098	0.0690462	rs147007821
chr22_18160399_G_A	ENSG00000138646	4.25672	22	18160399	0.315389	rs2543716
chr22_18160449_C_T	ENSG00000138646	3.95652	22	18160449	0.0690462	rs7511365
chr22_18160506_G_A	ENSG00000138646	4.26544	22	18160506	0.322676	rs2543717
chr22_18160557_T_C	ENSG00000138646	4.2662	22	18160557	0.315389	rs2543954
chr22_18160577_T_C	ENSG00000138646	4.27746	22	18160577	0.315389	rs2543955
chr22_18160767_CT_C	ENSG00000138646	0.897564	22	18160767	1.13083	rs1464669045
chr22_18161156_T_A	ENSG00000138646	3.97544	22	18161156	0.0690462	rs142846420
chr22_18161204_C_T	ENSG00000138646	3.24955	22	18161204	2.0196	rs11704710
chr22_18161641_C_T	ENSG00000138646	3.89576	22	18161641	0.0690462	rs5993023
chr22_18161761_G_A	ENSG00000138646	0.350315	22	18161761		rs200388461
chr22_18161935_T_C	ENSG00000138646	0.323266	22	18161935		rs2542133
chr22_18162287_G_GT	ENSG00000138646	0.333233	22	18162287		rs1491158324
chr22_18162717_G_A	ENSG00000138646	1.33792	22	18162717		rs138997173
chr22_18162923_G_A	ENSG00000138646	3.70724	22	18162923	0.047346	rs143777277
chr22_18163244_A_G	ENSG00000138646	0.621393	22	18163244	0.343041	rs1011732
chr22_18163756_G_A	ENSG00000138646	0.349981	22	18163756		rs117573762
chr22_18164574_C_T	ENSG00000138646	3.86801	22	18164574	0.0690462	rs565668671
chr22_18164612_G_C	ENSG00000138646	0.0386669	22	18164612		rs779646509
chr22_18164655_A_G	ENSG00000138646	2.0373	22	18164655	2.0196	rs2530579
chr22_18164757_G_A	ENSG00000138646	0.184404	22	18164757	0.624762	rs111765044
chr22_18164981_G_A	ENSG00000138646	3.09577	22	18164981	9.10033	rs5993027
chr22_18165174_A_G	ENSG00000138646	0.819973	22	18165174		rs571297297
chr22_18166094_C_A	ENSG00000138646	11.1749	22	18166094	9.86465	rs5993028
chr22_18166104_C_T	ENSG00000138646	11.3079	22	18166104	9.19141	rs5993029
chr22_18166170_T_C	ENSG00000138646	10.8101	22	18166170	10.125	rs5993030
chr22_18166204_A_G	ENSG00000138646	10.9463	22	18166204	10.125	rs5993031
chr22_18166484_T_TGA	ENSG00000138646	0.019698	22	18166484		rs199546107
chr22_18166589_T_C	ENSG00000138646	11.7543	22	18166589	10.2573	rs4819670
chr22_18166601_C_T	ENSG00000138646	11.0933	22	18166601	10.2573	rs71312085
chr22_18166883_G_A	ENSG00000138646	11.0772	22	18166883	10.2573	rs5993032
chr22_18167094_A_G	ENSG00000138646	11.1197	22	18167094	1.25979	rs2542109
chr22_18167155_A_G	ENSG00000138646	11.1942	22	18167155	10.2573	rs9605536
chr22_18167522_C_G	ENSG00000138646	0.956932	22	18167522		rs190597216
chr22_18167570_A_C	ENSG00000138646	11.05	22	18167570	10.2573	rs2542105
chr22_18167684_C_T	ENSG00000138646	11.119	22	18167684	10.2573	rs7293202
chr22_18167697_CAAA_C	ENSG00000138646	8.80612	22	18167697		rs1218099878
chr22_18167697_CAA_C	ENSG00000138646	0.0952043	22	18167697		rs1433052570
chr22_18167915_C_T	ENSG00000138646	11.0724	22	18167915	10.2573	rs3180408
chr22_18168199_A_G	ENSG00000138646	11.0894	22	18168199	10.2573	rs8139379
chr22_18168395_TCC_T	ENSG00000138646	8.25626	22	18168395	10.2573	rs147651861
chr22_18168405_C_T	ENSG00000138646	8.25626	22	18168405	10.2573	rs7511109
chr22_18168537_A_G	ENSG00000138646	10.9058	22	18168537	10.1909	rs5992188
chr22_18168557_A_G	ENSG00000138646	11.093	22	18168557	10.2573	rs5993033
chr22_18168779_T_C	ENSG00000138646	11.0922	22	18168779	10.2573	rs5993034
chr22_18169129_TCTC_T	ENSG00000138646	11.0928	22	18169129	10.2573	rs67792299
chr22_18169236_G_A	ENSG00000138646	11.0914	22	18169236	10.2573	rs3994301
chr22_18169251_G_A	ENSG00000138646	4.04728	22	18169251	0.145936	rs144613071
chr22_18169256_C_T	ENSG00000138646	10.9688	22	18169256	10.2573	rs3994302
chr22_18169312_C_T	ENSG00000138646	11.0844	22	18169312	10.2573	rs5993037
chr22_18169524_T_C	ENSG00000138646	11.0891	22	18169524	10.2573	rs12329996
chr22_18170205_C_T	ENSG00000138646	0.0623033	22	18170205		rs534895900
chr22_18170226_C_T	ENSG00000138646	10.9528	22	18170226	9.99421	rs2075296
chr22_18171338_AAG_A	ENSG00000138646	8.08931	22	18171338	10.1242	rs138899314
chr22_18172400_C_T	ENSG00000138646	0.154512	22	18172400	0.218473	rs2543694
chr22_18172559_A_AT	ENSG00000138646	2.29606	22	18172559		rs201688482
chr22_18172840_A_G	ENSG00000138646	0.00799757	22	18172840	0.854123	rs28595049
chr22_18172922_C_CTCA	ENSG00000138646	0.575568	22	18172922	0.12231	rs551941826
chr22_18172939_C_T	ENSG00000138646	1.04668	22	18172939	0.00764457	rs2080729
chr22_18172991_G_A	ENSG00000138646	0.21266	22	18172991	0.202491	rs117848191
chr22_18173023_T_C	ENSG00000138646	0.215686	22	18173023	0.107483	rs7287466
chr22_18173031_G_A	ENSG00000138646	0.0123806	22	18173031	0.028049	rs7291057
chr22_18173093_G_A	ENSG00000138646	0.184305	22	18173093	0.0708817	rs4819484
chr22_18173426_C_A	ENSG00000138646	0.368955	22	18173426		rs12166390
chr22_18174233_C_T	ENSG00000138646	0.387723	22	18174233		rs5992191
chr22_18174907_T_G	ENSG00000138646	0.478631	22	18174907	0.11528	rs2058959
chr22_18177918_G_C	ENSG00000138646	0.696343	22	18177918		rs879868586
chr22_18178830_G_T	ENSG00000138646	0.755345	22	18178830	0.155804	rs28462249
chr22_18180122_A_T	ENSG00000138646	0.00155975	22	18180122	0.0678518	rs555181719
chr22_18180123_T_A	ENSG00000138646	0.00155975	22	18180123	0.0678518	rs879923069
chr22_18185131_C_T	ENSG00000138646	0.0288655	22	18185131	0.033395	rs201637590
chr22_18185985_G_A	ENSG00000138646	0.299043	22	18185985	0.606255	rs62229556
chr22_18186065_C_T	ENSG00000138646	0.0252721	22	18186065	0.326145	rs62229558
chr22_18186297_G_A	ENSG00000138646	0.0288655	22	18186297	0.045562	rs377665448
chr22_18186384_A_G	ENSG00000138646	0.505118	22	18186384	0.142664	rs5746524
chr22_18187354_G_A	ENSG00000138646	0.127912	22	18187354		rs9605554
chr22_18187843_T_G	ENSG00000138646	0.355271	22	18187843	0.0825377	rs148297047
chr22_18188111_G_T	ENSG00000138646	1.09429	22	18188111	0.100225	rs370016804
chr22_18190927_G_A	ENSG00000138646	1.49284	22	18190927		rs757438465
chr22_18191081_A_T	ENSG00000138646	0.297755	22	18191081	0.0163572	rs5747526
chr22_18191152_G_C	ENSG00000138646	0.281654	22	18191152	0.226552	rs5993062
chr22_18191280_A_C	ENSG00000138646	0.211879	22	18191280		rs879342703
chr22_18191650_T_TA	ENSG00000138646	0.711257	22	18191650		rs1304488974
chr22_18196513_AG_A	ENSG00000138646	0.394018	22	18196513		rs1378902390
chr22_18344720_G_A	ENSG00000138646	1.27894	22	18344720		rs761523605
chr22_18347825_GT_G	ENSG00000138646	0.147945	22	18347825		rs1373406838
chr22_18350758_T_G	ENSG00000138646	0.323614	22	18350758		rs1338825939
chr22_18357256_G_A	ENSG00000138646	0.241603	22	18357256	0.318567	rs377210116
chr22_18358852_G_A	ENSG00000138646	0.370791	22	18358852	0.0678518	rs9607681
chr22_18370246_T_C	ENSG00000138646	0.625611	22	18370246		rs71232734
chr22_18370333_C_T	ENSG00000138646	0.0335377	22	18370333	0.171386	rs201246106
chr22_18370618_C_T	ENSG00000138646	0.0847393	22	18370618	0.219609	rs12159307
chr22_18415766_T_TA	ENSG00000138646	0.137143	22	18415766		rs1169610148

## Sheet: Fig. 2B
ID	phenotype_id	gene_name	pooled_effects	pooled_se	log10p
chr22_18166589_T_C	ENSG00000100266	PACSIN2	-0.0054251	0.0244317	0.0839302
chr22_18166589_T_C	ENSG00000232311	AL512303.1	0.0216499	0.0221208	0.484506
chr22_18166589_T_C	ENSG00000168439	STIP1	-0.0100221	0.0153476	0.289253
chr22_18166589_T_C	ENSG00000135441	BLOC1S1	-0.028224	0.0241808	0.614183
chr22_18166589_T_C	ENSG00000131236	CAP1	0.0210598	0.0188364	0.579152
chr22_18166589_T_C	ENSG00000108826	MRPL27	-0.00356637	0.0203833	0.0649442
chr22_18166589_T_C	ENSG00000198898	CAPZA2	-0.0186303	0.0214429	0.414617
chr22_18166589_T_C	ENSG00000215009	ACSM4	-0.0235112	0.0318371	0.337043
chr22_18166589_T_C	ENSG00000115211	EIF2B4	-0.0400785	0.0215814	1.19863
chr22_18166589_T_C	ENSG00000115902	SLC1A4	-0.00696155	0.0242127	0.11142
chr22_18166589_T_C	ENSG00000267011	AC011498.1	0.000170028	0.0253334	0.00233197
chr22_18166589_T_C	ENSG00000232973	CYP1B1-AS1	0.0418222	0.0430038	0.480459
chr22_18166589_T_C	ENSG00000135318	NT5E	0.00377024	0.0246545	0.0562797
chr22_18166589_T_C	ENSG00000163251	FZD5	-0.00266219	0.0232762	0.0414649
chr22_18166589_T_C	ENSG00000258982	AL133523.1	0.0100787	0.0202544	0.20848
chr22_18166589_T_C	ENSG00000196240	OR2T2	-0.0321599	0.0286291	0.582878
chr22_18166589_T_C	ENSG00000248318	AC104958.1	0.0162434	0.0394451	0.167183
chr22_18166589_T_C	ENSG00000175854	SWI5	-0.0262063	0.0225962	0.608826
chr22_18166589_T_C	ENSG00000273084	AC092171.5	-0.0224011	0.0243575	0.446443
chr22_18166589_T_C	ENSG00000275895	U2AF1L5	0.0157402	0.0341366	0.190625
chr22_18166589_T_C	ENSG00000272308	AC104113.1	-0.0109939	0.0242982	0.186463
chr22_18166589_T_C	ENSG00000138785	INTS12	-0.0573051	0.0222271	2.00299
chr22_18166589_T_C	ENSG00000146205	ANO7	0.00603886	0.0257816	0.088948
chr22_18166589_T_C	ENSG00000231829	AL157834.1	0.0354889	0.0233919	0.888662
chr22_18166589_T_C	ENSG00000080644	CHRNA3	-0.0545385	0.0269823	1.36404
chr22_18166589_T_C	ENSG00000177842	ZNF620	-0.0759139	0.0275405	2.23341
chr22_18166589_T_C	ENSG00000182154	MRPL41	-0.00394614	0.0174925	0.0853834
chr22_18166589_T_C	ENSG00000239665	AL157392.3	0.0481882	0.031765	0.888556
chr22_18166589_T_C	ENSG00000283141	LINC02666	-0.0286324	0.0420415	0.304666
chr22_18166589_T_C	ENSG00000117054	ACADM	0.00896892	0.0198136	0.186564
chr22_18166589_T_C	ENSG00000130202	NECTIN2	0.0584783	0.0472069	0.666706
chr22_18166589_T_C	ENSG00000092140	G2E3	-0.00256666	0.0240311	0.0386067
chr22_18166589_T_C	ENSG00000153066	TXNDC11	0.00430204	0.0205942	0.0785598
chr22_18166589_T_C	ENSG00000086289	EPDR1	-0.0215645	0.0273984	0.36529
chr22_18166589_T_C	ENSG00000277938	AL035252.3	-0.0202589	0.0295494	0.307187
chr22_18166589_T_C	ENSG00000222011	FAM185A	0.0374419	0.0253802	0.853435
chr22_18166589_T_C	ENSG00000120699	EXOSC8	0.000893108	0.0193693	0.0162735
chr22_18166589_T_C	ENSG00000122435	TRMT13	-0.00469525	0.0236546	0.0743491
chr22_18166589_T_C	ENSG00000261420	AL022069.1	-0.0477783	0.0265117	1.1456
chr22_18166589_T_C	ENSG00000018280	SLC11A1	0.00255198	0.0474321	0.0190465
chr22_18166589_T_C	ENSG00000260277	AC009019.1	0.037118	0.0330796	0.581999
chr22_18166589_T_C	ENSG00000138587	MNS1	0.014416	0.0236175	0.266328
chr22_18166589_T_C	ENSG00000109911	ELP4	-0.029935	0.0166009	1.14662
chr22_18166589_T_C	ENSG00000236031	AL591721.1	0.00793937	0.0376755	0.0793057
chr22_18166589_T_C	ENSG00000156471	PTDSS1	-0.00897057	0.023039	0.156767
chr22_18166589_T_C	ENSG00000125814	NAPB	0.0156205	0.0191741	0.381687
chr22_18166589_T_C	ENSG00000107021	TBC1D13	0.0246682	0.0234629	0.533014
chr22_18166589_T_C	ENSG00000214013	GANC	0.0256073	0.0275337	0.453033
chr22_18166589_T_C	ENSG00000170004	CHD3	-0.019159	0.0188468	0.509551
chr22_18166589_T_C	ENSG00000172717	FAM71D	-0.0177895	0.0320249	0.237656
chr22_18166589_T_C	ENSG00000214413	BBIP1	-0.0146809	0.0206461	0.321455
chr22_18166589_T_C	ENSG00000136715	SAP130	-0.00225971	0.0192913	0.0425122
chr22_18166589_T_C	ENSG00000167703	SLC43A2	-0.0361995	0.0235274	0.906955
chr22_18166589_T_C	ENSG00000120656	TAF12	-0.0517861	0.0230796	1.60481
chr22_18166589_T_C	ENSG00000133226	SRRM1	0.0064521	0.0210757	0.119475
chr22_18166589_T_C	ENSG00000180953	ST20	0.0742429	0.0342298	1.52168
chr22_18166589_T_C	ENSG00000244482	LILRA6	-0.001006	0.0353885	0.00996285
chr22_18166589_T_C	ENSG00000224888	AC138028.2	-0.0318635	0.0260778	0.654136
chr22_18166589_T_C	ENSG00000159352	PSMD4	-0.00174956	0.0199218	0.0315089
chr22_18166589_T_C	ENSG00000106683	LIMK1	0.00622805	0.0243152	0.098084
chr22_18166589_T_C	ENSG00000105711	SCN1B	0.00699754	0.0555572	0.0458694
chr22_18166589_T_C	ENSG00000198060	MARCH5	-0.0265646	0.026068	0.51121
chr22_18166589_T_C	ENSG00000118900	UBN1	0.00665067	0.0210191	0.123963
chr22_18166589_T_C	ENSG00000061918	GUCY1B1	-0.00157507	0.0183143	0.0308343
chr22_18166589_T_C	ENSG00000101166	PRELID3B	-0.0196498	0.0241837	0.380401
chr22_18166589_T_C	ENSG00000263680	AC007639.1	0.000523554	0.0289539	0.00631123
chr22_18166589_T_C	ENSG00000235162	C12orf75	-0.00372921	0.0237541	0.0578687
chr22_18166589_T_C	ENSG00000131495	NDUFA2	0.0417764	0.0300466	0.784089
chr22_18166589_T_C	ENSG00000112276	BVES	-0.0867918	0.0341319	1.95883
chr22_18166589_T_C	ENSG00000236065	AL020995.1	-0.0506378	0.0327441	0.913698
chr22_18166589_T_C	ENSG00000143033	MTF2	0.0126973	0.0280691	0.186416
chr22_18166589_T_C	ENSG00000008311	AASS	-0.0279538	0.0293099	0.468252
chr22_18166589_T_C	ENSG00000169714	CNBP	-0.0184383	0.0199147	0.450374
chr22_18166589_T_C	ENSG00000136935	GOLGA1	0.0278245	0.0185066	0.877112
chr22_18166589_T_C	ENSG00000100106	TRIOBP	0.036524	0.0235467	0.917701
chr22_18166589_T_C	ENSG00000277368	AL138966.2	0.017134	0.0241594	0.3204
chr22_18166589_T_C	ENSG00000285410	GABPB1-IT1	0.01544	0.023932	0.284988
chr22_18166589_T_C	ENSG00000198604	BAZ1A	0.0100147	0.0220055	0.187734
chr22_18166589_T_C	ENSG00000168175	MAPK1IP1L	0.0117362	0.0234982	0.209395
chr22_18166589_T_C	ENSG00000274618	HIST1H4F	1.39253e-05	0.0215245	0.00022424
chr22_18166589_T_C	ENSG00000237753	AC079922.2	0.0271027	0.0254803	0.541409
chr22_18166589_T_C	ENSG00000273489	AC008264.2	-0.0425723	0.0482735	0.422711
chr22_18166589_T_C	ENSG00000001629	ANKIB1	-0.0222575	0.0188568	0.623688
chr22_18166589_T_C	ENSG00000132128	LRRC41	0.0168972	0.0202983	0.392382
chr22_18166589_T_C	ENSG00000205189	ZBTB10	-0.00411841	0.0235318	0.0649638
chr22_18166589_T_C	ENSG00000123240	OPTN	0.000162049	0.0168501	0.00334534
chr22_18166589_T_C	ENSG00000269720	CCDC194	-0.0132189	0.0262683	0.211268
chr22_18166589_T_C	ENSG00000264859	DSG2-AS1	-0.00819568	0.0687734	0.0432845
chr22_18166589_T_C	ENSG00000151376	ME3	0.0091868	0.0294145	0.122173
chr22_18166589_T_C	ENSG00000086504	MRPL28	-0.0167641	0.0231061	0.329641
chr22_18166589_T_C	ENSG00000075711	DLG1	0.0389629	0.025815	0.882027
chr22_18166589_T_C	ENSG00000092098	RNF31	0.0189211	0.0226802	0.39348
chr22_18166589_T_C	ENSG00000122025	FLT3	0.00102783	0.0264711	0.0136643
chr22_18166589_T_C	ENSG00000035862	TIMP2	-0.0576742	0.0342813	1.03391
chr22_18166589_T_C	ENSG00000284543	LINC01226	0.0162861	0.0236793	0.308401
chr22_18166589_T_C	ENSG00000107862	GBF1	0.00998438	0.0177384	0.241453
chr22_18166589_T_C	ENSG00000251131	AC025171.3	0.00766201	0.0322168	0.0904375
chr22_18166589_T_C	ENSG00000109084	TMEM97	-0.00832574	0.0254916	0.12845
chr22_18166589_T_C	ENSG00000278475	AC009464.1	-0.0478508	0.0270803	1.11225
chr22_18166589_T_C	ENSG00000158457	TSPAN33	0.0417	0.0201223	1.41758
chr22_18166589_T_C	ENSG00000154065	ANKRD29	0.0501573	0.0229183	1.54321
chr22_18166589_T_C	ENSG00000119979	FAM45A	0.000591204	0.0232283	0.0089095
chr22_18166589_T_C	ENSG00000164253	WDR41	-0.0389375	0.0249592	0.925397
chr22_18166589_T_C	ENSG00000141560	FN3KRP	0.00789303	0.0226354	0.138282
chr22_18166589_T_C	ENSG00000163879	DNALI1	-0.0487004	0.0580312	0.396485
chr22_18166589_T_C	ENSG00000104059	FAM189A1	-0.0109086	0.0305832	0.141872
chr22_18166589_T_C	ENSG00000172831	CES2	0.0016595	0.0221625	0.0267289
chr22_18166589_T_C	ENSG00000260563	AC132872.1	0.00650453	0.0213047	0.119115
chr22_18166589_T_C	ENSG00000267058	AC006213.3	-0.0268948	0.0272264	0.490485
chr22_18166589_T_C	ENSG00000196754	S100A2	-0.064407	0.0256634	1.91784
chr22_18166589_T_C	ENSG00000213937	CLDN9	-0.0441505	0.0373459	0.625039
chr22_18166589_T_C	ENSG00000188822	CNR2	-0.0139644	0.0336442	0.168711
chr22_18166589_T_C	ENSG00000242861	AL591895.1	-0.0329649	0.0195809	1.03495
chr22_18166589_T_C	ENSG00000261000	AC244034.2	0.00178201	0.022284	0.0286027
chr22_18166589_T_C	ENSG00000271888	AL136162.1	0.0112304	0.0282073	0.160821
chr22_18166589_T_C	ENSG00000119729	RHOQ	0.0203883	0.020316	0.500887
chr22_18166589_T_C	ENSG00000233436	BTBD18	-0.0455874	0.0271578	1.03048
chr22_18166589_T_C	ENSG00000087111	PIGS	0.0387083	0.0281908	0.770271
chr22_18166589_T_C	ENSG00000138448	ITGAV	-0.0126144	0.021005	0.26111
chr22_18166589_T_C	ENSG00000100077	GRK3	-0.0314696	0.0254579	0.664748
chr22_18166589_T_C	ENSG00000196504	PRPF40A	-0.0102783	0.0208514	0.20617
chr22_18166589_T_C	ENSG00000265334	AC130324.2	-0.0576155	0.0360976	0.956796
chr22_18166589_T_C	ENSG00000176723	ZNF843	-0.000993221	0.0565846	0.00612515
chr22_18166589_T_C	ENSG00000227627	AL080276.2	0.0197658	0.0293776	0.300114
chr22_18166589_T_C	ENSG00000137713	PPP2R1B	-0.0282066	0.0207515	0.759308
chr22_18166589_T_C	ENSG00000112685	EXOC2	-0.00471938	0.0235359	0.0751668
chr22_18166589_T_C	ENSG00000115085	ZAP70	-0.0138759	0.0253304	0.233718
chr22_18166589_T_C	ENSG00000181381	DDX60L	-0.120596	0.0270477	5.08381
chr22_18166589_T_C	ENSG00000167797	CDK2AP2	0.0123431	0.0193114	0.281741
chr22_18166589_T_C	ENSG00000263528	IKBKE	-0.0126905	0.0227555	0.238787
chr22_18166589_T_C	ENSG00000157578	LCA5L	0.00799896	0.0336633	0.0903505
chr22_18166589_T_C	ENSG00000166926	MS4A6E	0.00176204	0.0360745	0.0172574
chr22_18166589_T_C	ENSG00000241685	ARPC1A	0.0143288	0.0233934	0.267452
chr22_18166589_T_C	ENSG00000145781	COMMD10	-0.0151336	0.0262593	0.248416
chr22_18166589_T_C	ENSG00000161847	RAVER1	0.00959123	0.0141839	0.301986
chr22_18166589_T_C	ENSG00000119280	C1orf198	0.0225527	0.0258651	0.416535
chr22_18166589_T_C	ENSG00000234661	CHL1-AS1	-0.0346436	0.0272694	0.690525
chr22_18166589_T_C	ENSG00000136295	TTYH3	0.000819112	0.0226016	0.0127408
chr22_18166589_T_C	ENSG00000182389	CACNB4	0.0191331	0.027757	0.309254
chr22_18166589_T_C	ENSG00000002834	LASP1	-0.030885	0.0189768	0.98455
chr22_18166589_T_C	ENSG00000260589	STAM-AS1	-0.0064859	0.030691	0.0795493
chr22_18166589_T_C	ENSG00000162881	OXER1	0.0388183	0.0268663	0.82831
chr22_18166589_T_C	ENSG00000272009	AL121944.1	0.00541986	0.030584	0.0658355
chr22_18166589_T_C	ENSG00000110665	C11orf21	-0.00502462	0.0342805	0.05381
chr22_18166589_T_C	ENSG00000276449	AC004076.2	-0.0267302	0.0327138	0.383139
chr22_18166589_T_C	ENSG00000170835	CEL	-0.0120845	0.0271526	0.182917
chr22_18166589_T_C	ENSG00000263069	AC124319.3	0.0178382	0.0234383	0.350074
chr22_18166589_T_C	ENSG00000234899	SOX9-AS1	0.0760111	0.0551487	0.77442
chr22_18166589_T_C	ENSG00000100395	L3MBTL2	-0.0179302	0.0168295	0.542594
chr22_18166589_T_C	ENSG00000111371	SLC38A1	0.00218584	0.0211401	0.0373249
chr22_18166589_T_C	ENSG00000124383	MPHOSPH10	-0.0367624	0.0212052	1.08106
chr22_18166589_T_C	ENSG00000141665	FBXO15	-0.0397567	0.0531485	0.34253
chr22_18166589_T_C	ENSG00000038382	TRIO	0.0317137	0.0206622	0.903752
chr22_18166589_T_C	ENSG00000161036	LRWD1	-0.000104688	0.0178987	0.00203152
chr22_18166589_T_C	ENSG00000176731	C8orf59	-0.0486875	0.0178328	2.19871
chr22_18166589_T_C	ENSG00000269958	AL049840.4	-0.00517354	0.0255195	0.0760602
chr22_18166589_T_C	ENSG00000117266	CDK18	-0.00634419	0.0246488	0.0986073
chr22_18166589_T_C	ENSG00000121417	ZNF211	0.011781	0.0210296	0.240084
chr22_18166589_T_C	ENSG00000213066	FGFR1OP	0.0377204	0.0209767	1.14183
chr22_18166589_T_C	ENSG00000196526	AFAP1	-0.0426596	0.039508	0.552477
chr22_18166589_T_C	ENSG00000099992	TBC1D10A	-0.0109376	0.0230954	0.196685
chr22_18166589_T_C	ENSG00000277450	AC002094.4	0.0056538	0.0253722	0.0842515
chr22_18166589_T_C	ENSG00000278535	DHRS11	0.00677505	0.0222314	0.118872
chr22_18166589_T_C	ENSG00000101596	SMCHD1	-0.0338724	0.0184284	1.18013
chr22_18166589_T_C	ENSG00000163520	FBLN2	0.00928982	0.0294958	0.123325
chr22_18166589_T_C	ENSG00000160285	LSS	-0.0397241	0.0240305	1.0074
chr22_18166589_T_C	ENSG00000158483	FAM86C1	0.00441031	0.0229698	0.0717394
chr22_18166589_T_C	ENSG00000037897	METTL1	-0.017883	0.0208414	0.407984
chr22_18166589_T_C	ENSG00000226245	ZNF32-AS1	-0.0603196	0.0271805	1.57727
chr22_18166589_T_C	ENSG00000070404	FSTL3	0.0449913	0.0253213	1.12152
chr22_18166589_T_C	ENSG00000272269	AL138724.1	-0.0184764	0.0301577	0.26753
chr22_18166589_T_C	ENSG00000269481	AC010319.4	0.00641718	0.0300947	0.0803246
chr22_18166589_T_C	ENSG00000241770	AC104411.1	-0.0388491	0.023577	1.00263
chr22_18166589_T_C	ENSG00000125618	PAX8	0.0355086	0.031721	0.58011
chr22_18166589_T_C	ENSG00000265399	AP005329.2	-0.0181017	0.0283499	0.281387
chr22_18166589_T_C	ENSG00000023902	PLEKHO1	0.0283951	0.0182419	0.922409
chr22_18166589_T_C	ENSG00000112511	PHF1	-0.0115583	0.0142292	0.380268
chr22_18166589_T_C	ENSG00000248734	AC008906.1	-0.0436143	0.0291915	0.869189
chr22_18166589_T_C	ENSG00000128917	DLL4	0.00895492	0.0215383	0.169042
chr22_18166589_T_C	ENSG00000132507	EIF5A	0.0189528	0.0177615	0.543741
chr22_18166589_T_C	ENSG00000284753	EEF1AKMT4	-0.0033999	0.0221137	0.0566006
chr22_18166589_T_C	ENSG00000128510	CPA4	-0.00538251	0.0272307	0.0740148
chr22_18166589_T_C	ENSG00000149428	HYOU1	-0.0235215	0.0164953	0.812829
chr22_18166589_T_C	ENSG00000161835	GRASP	0.0119991	0.0230883	0.219493
chr22_18166589_T_C	ENSG00000100908	EMC9	-0.0372209	0.0254967	0.840644
chr22_18166589_T_C	ENSG00000151065	DCP1B	0.0240183	0.0243526	0.48947
chr22_18166589_T_C	ENSG00000090520	DNAJB11	-0.0197911	0.0168728	0.618335
chr22_18166589_T_C	ENSG00000082258	CCNT2	0.0187838	0.0237029	0.368477
chr22_18166589_T_C	ENSG00000230628	AL160408.3	0.0975361	0.0339328	2.39283
chr22_18166589_T_C	ENSG00000048405	ZNF800	-0.028455	0.0222122	0.698609
chr22_18166589_T_C	ENSG00000107819	SFXN3	-0.0362431	0.026224	0.777425
chr22_18166589_T_C	ENSG00000198081	ZBTB14	-0.00265928	0.0213338	0.0453725
chr22_18166589_T_C	ENSG00000120742	SERP1	-0.0249178	0.0166383	0.872169
chr22_18166589_T_C	ENSG00000213639	PPP1CB	-0.032683	0.0246008	0.7352
chr22_18166589_T_C	ENSG00000119682	AREL1	-0.00556141	0.0289822	0.0716936
chr22_18166589_T_C	ENSG00000111405	ENDOU	-0.0410209	0.0292303	0.794527
chr22_18166589_T_C	ENSG00000174123	TLR10	-0.00248378	0.0211685	0.0425873
chr22_18166589_T_C	ENSG00000197008	ZNF138	0.0240393	0.0267902	0.432338
chr22_18166589_T_C	ENSG00000126458	RRAS	-0.014569	0.0216835	0.299605
chr22_18166589_T_C	ENSG00000153093	ACOXL	0.004745	0.0256946	0.0688037
chr22_18166589_T_C	ENSG00000134480	CCNH	-0.0312773	0.0204799	0.897227
chr22_18166589_T_C	ENSG00000205929	C21orf62	0.069821	0.0406895	1.06466
chr22_18166589_T_C	ENSG00000100626	GALNT16	0.0219431	0.0505665	0.177621
chr22_18166589_T_C	ENSG00000198865	CCDC152	-0.0467346	0.0340676	0.769266
chr22_18166589_T_C	ENSG00000175550	DRAP1	-0.0826654	0.0228637	3.52344
chr22_18166589_T_C	ENSG00000230046	BIRC6-AS1	-0.0137001	0.0339302	0.163438
chr22_18166589_T_C	ENSG00000108352	RAPGEFL1	0.00811221	0.0261035	0.121495
chr22_18166589_T_C	ENSG00000110025	SNX15	-0.00507823	0.0264972	0.0715978
chr22_18166589_T_C	ENSG00000272630	AL731563.3	0.0216689	0.0269035	0.37617
chr22_18166589_T_C	ENSG00000104951	IL4I1	-0.0134456	0.0245929	0.233171
chr22_18166589_T_C	ENSG00000108511	HOXB6	-0.0204762	0.0308067	0.29563
chr22_18166589_T_C	ENSG00000099860	GADD45B	0.00463546	0.0196108	0.0898348
chr22_18166589_T_C	ENSG00000074071	MRPS34	0.0220986	0.0185817	0.63018
chr22_18166589_T_C	ENSG00000221946	FXYD7	0.0250746	0.0522334	0.199843
chr22_18166589_T_C	ENSG00000271380	AL451085.2	-0.0344938	0.0307899	0.58074
chr22_18166589_T_C	ENSG00000150990	DHX37	-0.00676305	0.017005	0.160624
chr22_18166589_T_C	ENSG00000223466	LINC01825	-0.00215507	0.0310131	0.0247523
chr22_18166589_T_C	ENSG00000163508	EOMES	0.0225867	0.0239806	0.460612
chr22_18166589_T_C	ENSG00000185015	CA13	-0.00248038	0.0241165	0.0371192
chr22_18166589_T_C	ENSG00000077092	RARB	-0.0126924	0.0481521	0.101224
chr22_18166589_T_C	ENSG00000167333	TRIM68	-0.0171479	0.0239753	0.323803
chr22_18166589_T_C	ENSG00000025770	NCAPH2	-0.00430446	0.0204409	0.0792448
chr22_18166589_T_C	ENSG00000165655	ZNF503	0.00608415	0.0291169	0.0785843
chr22_18166589_T_C	ENSG00000237036	ZEB1-AS1	0.0303419	0.0202199	0.874671
chr22_18166589_T_C	ENSG00000155592	ZKSCAN2	-0.047098	0.0250052	1.22458
chr22_18166589_T_C	ENSG00000154274	C4orf19	-0.0925148	0.0497718	1.20029
chr22_18166589_T_C	ENSG00000177352	CCDC71	0.00955405	0.0218699	0.179006
chr22_18166589_T_C	ENSG00000178764	ZHX2	-0.0211809	0.0217633	0.480927
chr22_18166589_T_C	ENSG00000140464	PML	-0.033456	0.0198824	1.0342
chr22_18166589_T_C	ENSG00000268861	AC008878.3	0.0417162	0.0468987	0.427445
chr22_18166589_T_C	ENSG00000132837	DMGDH	0.00267906	0.0536453	0.0176522
chr22_18166589_T_C	ENSG00000105771	SMG9	0.0364358	0.0245045	0.863174
chr22_18166589_T_C	ENSG00000133703	KRAS	-0.0163306	0.023995	0.304406
chr22_18166589_T_C	ENSG00000196539	OR2T3	0.0322923	0.0253566	0.692884
chr22_18166589_T_C	ENSG00000163536	SERPINI1	0.00135135	0.0248297	0.0192715
chr22_18166589_T_C	ENSG00000259891	AC107375.1	0.0335032	0.027753	0.643306
chr22_18166589_T_C	ENSG00000267637	AC040904.1	-0.0345446	0.0247745	0.787277
chr22_18166589_T_C	ENSG00000270130	AC068790.7	-0.0184391	0.0287638	0.282761
chr22_18166589_T_C	ENSG00000237499	AL357060.1	0.0191171	0.0266297	0.325305
chr22_18166589_T_C	ENSG00000285612	AC004974.1	0.074098	0.152627	0.202506
chr22_18166589_T_C	ENSG00000185787	MORF4L1	-0.0326555	0.0191837	1.05207
chr22_18166589_T_C	ENSG00000166451	CENPN	-0.00034348	0.0215298	0.00556356
chr22_18166589_T_C	ENSG00000172586	CHCHD1	-0.00642193	0.0241204	0.102347
chr22_18166589_T_C	ENSG00000198003	CCDC151	-0.0033298	0.0166601	0.0749036
chr22_18166589_T_C	ENSG00000198673	FAM19A2	0.0217103	0.0291677	0.340396
chr22_18166589_T_C	ENSG00000116874	WARS2	0.00969276	0.0245067	0.159606
chr22_18166589_T_C	ENSG00000266934	AC005746.1	-0.0081084	0.0376745	0.081136
chr22_18166589_T_C	ENSG00000167522	ANKRD11	-0.022456	0.0180073	0.672905
chr22_18166589_T_C	ENSG00000277075	HIST1H2AE	-0.00424961	0.0247744	0.0635855
chr22_18166589_T_C	ENSG00000112367	FIG4	-0.0189397	0.023278	0.381066
chr22_18166589_T_C	ENSG00000163939	PBRM1	-0.019908	0.016601	0.637439
chr22_18166589_T_C	ENSG00000090686	USP48	0.01852	0.0220077	0.397891
chr22_18166589_T_C	ENSG00000265781	AC090415.2	0.0112643	0.0192052	0.253741
chr22_18166589_T_C	ENSG00000119927	GPAM	0.000105178	0.0197753	0.00184695
chr22_18166589_T_C	ENSG00000148835	TAF5	-0.0168688	0.0207109	0.38158
chr22_18166589_T_C	ENSG00000140332	TLE3	-0.0185531	0.0297608	0.273266
chr22_18166589_T_C	ENSG00000140612	SEC11A	-0.0142912	0.0212807	0.299418
chr22_18166589_T_C	ENSG00000000938	FGR	0.0133569	0.0214923	0.27223
chr22_18166589_T_C	ENSG00000010704	HFE	-0.0603948	0.0263156	1.66295
chr22_18166589_T_C	ENSG00000066739	ATG2B	0.0225931	0.0247713	0.441621
chr22_18166589_T_C	ENSG00000142089	IFITM3	-0.0486001	0.0288244	1.03727
chr22_18166589_T_C	ENSG00000130589	HELZ2	-0.128856	0.0233399	7.47215
chr22_18166589_T_C	ENSG00000058262	SEC61A1	-0.0442074	0.0167947	2.07152
chr22_18166589_T_C	ENSG00000153187	HNRNPU	0.00901304	0.0144359	0.27377
chr22_18166589_T_C	ENSG00000105556	MIER2	0.0237287	0.0220175	0.551062
chr22_18166589_T_C	ENSG00000267934	AC010300.1	0.0808181	0.0453966	1.12478
chr22_18166589_T_C	ENSG00000117118	SDHB	-0.00618076	0.0215694	0.111006
chr22_18166589_T_C	ENSG00000227403	LINC01806	-0.052849	0.0351024	0.878862
chr22_18166589_T_C	ENSG00000263787	SKAP1-AS1	-0.0048658	0.0296442	0.0606711
chr22_18166589_T_C	ENSG00000232878	DPYD-AS1	0.019578	0.0462273	0.172687
chr22_18166589_T_C	ENSG00000174705	SH3PXD2B	0.00729725	0.027395	0.102401
chr22_18166589_T_C	ENSG00000197892	KIF13B	-0.0211312	0.0224478	0.460276
chr22_18166589_T_C	ENSG00000075651	PLD1	-0.0182652	0.0187788	0.480541
chr22_18166589_T_C	ENSG00000198146	ZNF770	0.00999034	0.0160995	0.271731
chr22_18166589_T_C	ENSG00000215068	AC025171.2	0.00796908	0.0249588	0.125227
chr22_18166589_T_C	ENSG00000141574	SECTM1	-0.025068	0.0300452	0.393533
chr22_18166589_T_C	ENSG00000198417	MT1F	-0.0507879	0.0259906	1.29511
chr22_18166589_T_C	ENSG00000142224	IL19	-0.0229286	0.0253971	0.435783
chr22_18166589_T_C	ENSG00000259807	AC009093.1	0.0166893	0.0322021	0.218772
chr22_18166589_T_C	ENSG00000164615	CAMLG	-0.0105427	0.0185668	0.244014
chr22_18166589_T_C	ENSG00000162437	RAVER2	0.0108397	0.0291954	0.148483
chr22_18166589_T_C	ENSG00000137959	IFI44L	-0.106843	0.0207138	6.60308
chr22_18166589_T_C	ENSG00000100307	CBX7	0.0221193	0.0176078	0.679795
chr22_18166589_T_C	ENSG00000261616	AC036108.3	0.0118747	0.0393228	0.117668
chr22_18166589_T_C	ENSG00000250012	AC079848.1	-0.0297956	0.0322051	0.449941
chr22_18166589_T_C	ENSG00000225506	CYP4A22-AS1	-0.000943447	0.0329038	0.0100498
chr22_18166589_T_C	ENSG00000286004	AC124944.4	-0.017507	0.020399	0.408092
chr22_18166589_T_C	ENSG00000179598	PLD6	-0.0013346	0.0279483	0.0168642
chr22_18166589_T_C	ENSG00000260083	MIR762HG	-0.0273663	0.0338154	0.378468
chr22_18166589_T_C	ENSG00000149016	TUT1	0.0348949	0.0239111	0.840256
chr22_18166589_T_C	ENSG00000115138	POMC	0.0212116	0.0256672	0.388741
chr22_18166589_T_C	ENSG00000166126	AMN	-0.0254732	0.0238673	0.543886
chr22_18166589_T_C	ENSG00000100201	DDX17	-0.00054371	0.0185687	0.0102655
chr22_18166589_T_C	ENSG00000269952	AL117336.1	-0.0307916	0.0271029	0.59192
chr22_18166589_T_C	ENSG00000151414	NEK7	-0.00411941	0.0249279	0.0611089
chr22_18166589_T_C	ENSG00000212694	LINC01089	0.0142273	0.0230322	0.270221
chr22_18166589_T_C	ENSG00000142583	SLC2A5	-0.00569623	0.0260505	0.0825412
chr22_18166589_T_C	ENSG00000285685	AC115284.3	0.0185542	0.040935	0.186849
chr22_18166589_T_C	ENSG00000082397	EPB41L3	0.0187956	0.0293727	0.282139
chr22_18166589_T_C	ENSG00000161091	MFSD12	-0.00344863	0.0211066	0.0603766
chr22_18166589_T_C	ENSG00000213638	ADAT3	0.00713923	0.0229927	0.121376
chr22_18166589_T_C	ENSG00000121895	TMEM156	-0.00818296	0.0259848	0.123307
chr22_18166589_T_C	ENSG00000182923	CEP63	0.017701	0.0203941	0.414072
chr22_18166589_T_C	ENSG00000124201	ZNFX1	-0.0335513	0.0232714	0.825739
chr22_18166589_T_C	ENSG00000184588	PDE4B	-0.00536222	0.0257919	0.0781567
chr22_18166589_T_C	ENSG00000070540	WIPI1	-0.0303885	0.0241438	0.681622
chr22_18166589_T_C	ENSG00000239605	STPG4	0.0385362	0.0409148	0.460606
chr22_18166589_T_C	ENSG00000168397	ATG4B	0.00803715	0.0173759	0.191327
chr22_18166589_T_C	ENSG00000167103	PIP5KL1	-0.0399688	0.0214442	1.20524
chr22_18166589_T_C	ENSG00000257660	AC117498.2	-0.0440712	0.0291655	0.883515
chr22_18166589_T_C	ENSG00000099625	CBARP	-0.00414096	0.0248432	0.0616722
chr22_18166589_T_C	ENSG00000084676	NCOA1	0.0714347	0.0237997	2.57089
chr22_18166589_T_C	ENSG00000141458	NPC1	-0.00509976	0.0206206	0.0943867
chr22_18166589_T_C	ENSG00000059122	FLYWCH1	0.00946545	0.0251579	0.150745
chr22_18166589_T_C	ENSG00000160218	TRAPPC10	-0.00887728	0.0191842	0.191421
chr22_18166589_T_C	ENSG00000214106	PAXIP1-AS2	0.032585	0.0302808	0.54994
chr22_18166589_T_C	ENSG00000136436	CALCOCO2	-0.0270563	0.0213651	0.687464
chr22_18166589_T_C	ENSG00000112742	TTK	0.00303024	0.0199787	0.0557927
chr22_18166589_T_C	ENSG00000172765	TMCC1	0.0020745	0.0285844	0.0258829
chr22_18166589_T_C	ENSG00000170100	ZNF778	-0.0488985	0.0218079	1.60304
chr22_18166589_T_C	ENSG00000271833	AL445222.1	-0.0296358	0.030909	0.471538
chr22_18166589_T_C	ENSG00000109107	ALDOC	-0.0205464	0.0192016	0.545776
chr22_18166589_T_C	ENSG00000127554	GFER	0.0301652	0.0255143	0.625096
chr22_18166589_T_C	ENSG00000244036	AC073320.1	0.0197534	0.0481579	0.166427
chr22_18166589_T_C	ENSG00000100284	TOM1	-0.00339587	0.0206968	0.0606464
chr22_18166589_T_C	ENSG00000137251	TINAG	-0.00826879	0.0241654	0.135362
chr22_18166589_T_C	ENSG00000104899	AMH	-0.0357782	0.0286936	0.672796
chr22_18166589_T_C	ENSG00000188659	SAXO2	0.00938174	0.0257937	0.14505
chr22_18166589_T_C	ENSG00000260274	AC068338.2	-0.00970918	0.0267886	0.144469
chr22_18166589_T_C	ENSG00000058673	ZC3H11A	-0.00235806	0.0436691	0.0191173
chr22_18166589_T_C	ENSG00000165449	SLC16A9	-0.0405158	0.0250382	0.976246
chr22_18166589_T_C	ENSG00000284640	AL590434.1	0.0535199	0.112981	0.196746
chr22_18166589_T_C	ENSG00000143353	LYPLAL1	-0.000328478	0.0215395	0.00531669
chr22_18166589_T_C	ENSG00000114268	PFKFB4	-0.0253282	0.0177976	0.810531
chr22_18166589_T_C	ENSG00000171865	RNASEH1	-0.0122352	0.0216841	0.242166
chr22_18166589_T_C	ENSG00000079277	MKNK1	-0.0203882	0.0244014	0.394254
chr22_18166589_T_C	ENSG00000131019	ULBP3	0.0166745	0.0347268	0.199898
chr22_18166589_T_C	ENSG00000123600	METTL8	0.049542	0.0217793	1.63979
chr22_18166589_T_C	ENSG00000161671	EMC10	-0.023833	0.0190371	0.676563
chr22_18166589_T_C	ENSG00000115694	STK25	0.00366528	0.0183378	0.0749074
chr22_18166589_T_C	ENSG00000135048	CEMIP2	0.0284496	0.0212994	0.740787
chr22_18166589_T_C	ENSG00000267282	AC011481.3	0.0238483	0.0247487	0.474658
chr22_18166589_T_C	ENSG00000196313	POM121	0.00399935	0.0174552	0.0868374
chr22_18166589_T_C	ENSG00000107036	RIC1	-0.000261628	0.0222663	0.00409074
chr22_18166589_T_C	ENSG00000259004	LINC02285	-0.0761933	0.0297215	1.98469
chr22_18166589_T_C	ENSG00000154822	PLCL2	0.0109231	0.0250778	0.178392
chr22_18166589_T_C	ENSG00000254409	AC087521.3	0.012544	0.032017	0.157886
chr22_18166589_T_C	ENSG00000172554	SNTG2	-0.0406363	0.0359674	0.58746
chr22_18166589_T_C	ENSG00000256894	AC022509.3	-0.0432497	0.032413	0.739721
chr22_18166589_T_C	ENSG00000153201	RANBP2	0.00908667	0.0191141	0.197567
chr22_18166589_T_C	ENSG00000132740	IGHMBP2	0.0573399	0.0251909	1.64148
chr22_18166589_T_C	ENSG00000198301	SDAD1	0.0136966	0.0207675	0.29281
chr22_18166589_T_C	ENSG00000141026	MED9	-0.00834681	0.0234804	0.141327
chr22_18166589_T_C	ENSG00000130733	YIPF2	-0.017693	0.0209558	0.399579
chr22_18166589_T_C	ENSG00000141504	SAT2	0.0124847	0.0164357	0.349225
chr22_18166589_T_C	ENSG00000074657	ZNF532	0.020344	0.0265437	0.353195
chr22_18166589_T_C	ENSG00000114982	KANSL3	0.0471311	0.0225067	1.44071
chr22_18166589_T_C	ENSG00000149212	SESN3	0.0279327	0.0317321	0.421697
chr22_18166589_T_C	ENSG00000113161	HMGCR	-0.021727	0.0283529	0.353121
chr22_18166589_T_C	ENSG00000243910	TUBA4B	-0.00648388	0.0280185	0.0877834
chr22_18166589_T_C	ENSG00000151498	ACAD8	0.0183117	0.0196007	0.45572
chr22_18166589_T_C	ENSG00000261291	AC007906.1	0.0139102	0.0281279	0.206963
chr22_18166589_T_C	ENSG00000177096	PHETA2	-0.020515	0.0270917	0.347854
chr22_18166589_T_C	ENSG00000115839	RAB3GAP1	-0.00952563	0.0223189	0.174235
chr22_18166589_T_C	ENSG00000206560	ANKRD28	0.0184918	0.0208623	0.425498
chr22_18166589_T_C	ENSG00000100764	PSMC1	-0.0253722	0.0193563	0.721434
chr22_18166589_T_C	ENSG00000246250	AC087521.2	0.0304852	0.0259859	0.618472
chr22_18166589_T_C	ENSG00000149289	ZC3H12C	-0.0166847	0.0264377	0.27739
chr22_18166589_T_C	ENSG00000182473	EXOC7	-0.00735614	0.0193052	0.152942
chr22_18166589_T_C	ENSG00000259767	AC022558.1	-0.0275399	0.0246089	0.579898
chr22_18166589_T_C	ENSG00000235029	MNX1-AS2	-0.0390227	0.026419	0.85496
chr22_18166589_T_C	ENSG00000172159	FRMD3	0.0528188	0.0270934	1.29047
chr22_18166589_T_C	ENSG00000138459	SLC35A5	-0.024978	0.023706	0.534571
chr22_18166589_T_C	ENSG00000151893	CACUL1	-0.0328343	0.0245313	0.742953
chr22_18166589_T_C	ENSG00000226746	SMCR5	0.0216045	0.0329038	0.291211
chr22_18166589_T_C	ENSG00000158486	DNAH3	-0.0215614	0.0569442	0.151842
chr22_18166589_T_C	ENSG00000241169	FO393419.2	0.0210699	0.0327819	0.283669
chr22_18166589_T_C	ENSG00000124608	AARS2	-0.0153787	0.0229555	0.298526
chr22_18166589_T_C	ENSG00000258405	ZNF578	0.0171581	0.0353075	0.202741
chr22_18166589_T_C	ENSG00000153551	CMTM7	7.98112e-05	0.0277176	0.000998939
chr22_18166589_T_C	ENSG00000100124	ANKRD54	0.00227473	0.0236327	0.0346489
chr22_18166589_T_C	ENSG00000196914	ARHGEF12	0.0218422	0.0247628	0.422809
chr22_18166589_T_C	ENSG00000177150	FAM210A	-0.0212989	0.0212929	0.498713
chr22_18166589_T_C	ENSG00000008277	ADAM22	0.00871221	0.0218961	0.160706
chr22_18166589_T_C	ENSG00000280670	CCDC163	-0.0282074	0.0247163	0.595581
chr22_18166589_T_C	ENSG00000255237	AC138230.1	0.0231412	0.0283169	0.383216
chr22_18166589_T_C	ENSG00000119242	CCDC92	0.00924941	0.0231908	0.161147
chr22_18166589_T_C	ENSG00000121766	ZCCHC17	0.0175842	0.0231129	0.349915
chr22_18166589_T_C	ENSG00000126461	SCAF1	0.0142612	0.0181433	0.364675
chr22_18166589_T_C	ENSG00000212993	POU5F1B	0.06367	0.0558384	0.594873
chr22_18166589_T_C	ENSG00000099204	ABLIM1	0.045479	0.0274792	1.00917
chr22_18166589_T_C	ENSG00000104886	PLEKHJ1	-0.00782593	0.0225374	0.137627
chr22_18166589_T_C	ENSG00000235586	AC011247.1	-0.00451323	0.0249972	0.0671619
chr22_18166589_T_C	ENSG00000087274	ADD1	0.0411785	0.0189868	1.5215
chr22_18166589_T_C	ENSG00000186918	ZNF395	0.00712103	0.019555	0.145246
chr22_18166589_T_C	ENSG00000144821	MYH15	-0.00408358	0.0329758	0.0450615
chr22_18166589_T_C	ENSG00000142330	CAPN10	0.00494574	0.020571	0.0915154
chr22_18166589_T_C	ENSG00000138674	SEC31A	0.0033632	0.0201721	0.0616885
chr22_18166589_T_C	ENSG00000196411	EPHB4	-0.0108301	0.0256258	0.172266
chr22_18166589_T_C	ENSG00000267658	AC099811.3	-0.0240566	0.0365617	0.291963
chr22_18166589_T_C	ENSG00000180481	GLIPR1L2	-0.0524462	0.0542488	0.47671
chr22_18166589_T_C	ENSG00000148484	RSU1	0.0287927	0.0206375	0.787924
chr22_18166589_T_C	ENSG00000164338	UTP15	-0.0038999	0.0182698	0.0804178
chr22_18166589_T_C	ENSG00000120756	PLS1	-0.0318214	0.0243803	0.717123
chr22_18166589_T_C	ENSG00000135540	NHSL1	-0.0453197	0.029805	0.891544
chr22_18166589_T_C	ENSG00000188886	ASTL	-0.00619704	0.0210152	0.114594
chr22_18166589_T_C	ENSG00000131013	PPIL4	-0.0141931	0.024874	0.24545
chr22_18166589_T_C	ENSG00000108788	MLX	-0.0122915	0.0179648	0.306412
chr22_18166589_T_C	ENSG00000139438	FAM222A	-0.0399401	0.0466694	0.406609
chr22_18166589_T_C	ENSG00000248275	TRIM52-AS1	-0.0164287	0.0373732	0.180304
chr22_18166589_T_C	ENSG00000176853	FAM91A1	0.00666276	0.023207	0.111242
chr22_18166589_T_C	ENSG00000113643	RARS	0.00159361	0.020326	0.0280255
chr22_18166589_T_C	ENSG00000155621	C9orf85	-0.026585	0.0218983	0.648338
chr22_18166589_T_C	ENSG00000155827	RNF20	0.0221851	0.0209003	0.539904
chr22_18166589_T_C	ENSG00000232909	AL157823.2	-0.0334726	0.0248272	0.75061
chr22_18166589_T_C	ENSG00000078142	PIK3C3	0.0184376	0.0257439	0.324346
chr22_18166589_T_C	ENSG00000125089	SH3TC1	0.0119224	0.0241962	0.206076
chr22_18166589_T_C	ENSG00000235109	ZSCAN31	-0.0598379	0.0256105	1.71074
chr22_18166589_T_C	ENSG00000270133	AC025766.1	0.00109774	0.0264934	0.0145965
chr22_18166589_T_C	ENSG00000254431	AC084083.1	-0.000466974	0.0394491	0.00412133
chr22_18166589_T_C	ENSG00000197016	ZNF470	-0.0287384	0.025362	0.589814
chr22_18166589_T_C	ENSG00000112379	ARFGEF3	-0.0188922	0.0478339	0.159347
chr22_18166589_T_C	ENSG00000249234	AC108063.1	-0.0313407	0.025715	0.651845
chr22_18166589_T_C	ENSG00000258824	AL122035.1	-0.0711369	0.0259297	2.21618
chr22_18166589_T_C	ENSG00000176531	PHLDB3	0.004046	0.020504	0.0738795
chr22_18166589_T_C	ENSG00000263050	AC090617.5	0.0376803	0.022432	1.03152
chr22_18166589_T_C	ENSG00000270076	AF131215.7	-0.00588102	0.0257658	0.086478
chr22_18166589_T_C	ENSG00000136518	ACTL6A	-0.0171469	0.0180435	0.466042
chr22_18166589_T_C	ENSG00000187790	FANCM	0.00798898	0.0208455	0.153953
chr22_18166589_T_C	ENSG00000131931	THAP1	-0.00476415	0.0223353	0.0803523
chr22_18166589_T_C	ENSG00000141013	GAS8	-0.0108049	0.0170894	0.278016
chr22_18166589_T_C	ENSG00000173542	MOB1B	-0.0252185	0.0210756	0.635514
chr22_18166589_T_C	ENSG00000100220	RTCB	0.0112374	0.0221633	0.213157
chr22_18166589_T_C	ENSG00000117461	PIK3R3	0.0185127	0.0246304	0.344601
chr22_18166589_T_C	ENSG00000111291	GPRC5D	-0.0274825	0.0312666	0.420894
chr22_18166589_T_C	ENSG00000187105	HEATR4	0.0181971	0.0264578	0.308402
chr22_18166589_T_C	ENSG00000238164	TNFRSF14-AS1	0.0113509	0.0217789	0.220238
chr22_18166589_T_C	ENSG00000272822	AC073610.3	-0.0129023	0.0504493	0.0979199
chr22_18166589_T_C	ENSG00000223711	AC069213.1	-0.00712529	0.0290414	0.0935666
chr22_18166589_T_C	ENSG00000154451	GBP5	0.00857941	0.0232142	0.147707
chr22_18166589_T_C	ENSG00000166619	BLCAP	-0.00170428	0.0217644	0.02799
chr22_18166589_T_C	ENSG00000188641	DPYD	0.00983135	0.0224787	0.179245
chr22_18166589_T_C	ENSG00000183208	GDPGP1	-0.0115063	0.0257171	0.184046
chr22_18166589_T_C	ENSG00000159403	C1R	-0.0352533	0.0265882	0.733146
chr22_18166589_T_C	ENSG00000007944	MYLIP	0.00648414	0.0214581	0.117753
chr22_18166589_T_C	ENSG00000136738	STAM	0.0235171	0.0237197	0.492883
chr22_18166589_T_C	ENSG00000130477	UNC13A	0.0229326	0.0263071	0.416407
chr22_18166589_T_C	ENSG00000117298	ECE1	-0.023176	0.0267429	0.413256
chr22_18166589_T_C	ENSG00000181722	ZBTB20	-0.0192713	0.0286178	0.300438
chr22_18166589_T_C	ENSG00000254469	AP002495.2	-0.0146236	0.0264472	0.236347
chr22_18166589_T_C	ENSG00000136504	KAT7	-0.00466025	0.023187	0.0753552
chr22_18166589_T_C	ENSG00000234409	CCDC188	0.0549658	0.0398209	0.776041
chr22_18166589_T_C	ENSG00000142686	C1orf216	-0.0101472	0.0221164	0.189523
chr22_18166589_T_C	ENSG00000091009	RBM27	0.016678	0.0292062	0.245679
chr22_18166589_T_C	ENSG00000101444	AHCY	0.0567658	0.0218519	2.02769
chr22_18166589_T_C	ENSG00000162804	SNED1	0.0346106	0.0238765	0.832176
chr22_18166589_T_C	ENSG00000260744	AC007494.2	0.0484735	0.0369102	0.723354
chr22_18166589_T_C	ENSG00000166348	USP54	-0.0134851	0.0267553	0.21166
chr22_18166589_T_C	ENSG00000100075	SLC25A1	-0.0254557	0.0232944	0.561488
chr22_18166589_T_C	ENSG00000167257	RNF214	0.0291585	0.0226645	0.702786
chr22_18166589_T_C	ENSG00000169118	CSNK1G1	-0.0354095	0.0207364	1.05698
chr22_18166589_T_C	ENSG00000134986	NREP	-0.00463769	0.0185213	0.095676
chr22_18166589_T_C	ENSG00000283036	LINC01988	0.0459644	0.0486364	0.462661
chr22_18166589_T_C	ENSG00000157404	KIT	0.101456	0.0282022	3.49313
chr22_18166589_T_C	ENSG00000261476	AC009163.3	-0.031085	0.0269742	0.603539
chr22_18166589_T_C	ENSG00000196296	ATP2A1	-0.0360756	0.0241223	0.870407
chr22_18166589_T_C	ENSG00000234181	AL353795.2	0.034244	0.0203362	1.03528
chr22_18166589_T_C	ENSG00000240184	PCDHGC3	-0.016771	0.0259701	0.285323
chr22_18166589_T_C	ENSG00000171604	CXXC5	0.0180065	0.0251483	0.324245
chr22_18166589_T_C	ENSG00000197265	GTF2E2	-0.00263945	0.0218668	0.043869
chr22_18166589_T_C	ENSG00000149313	AASDHPPT	-0.00927872	0.0210578	0.180802
chr22_18166589_T_C	ENSG00000198373	WWP2	0.0404523	0.0209698	1.26989
chr22_18166589_T_C	ENSG00000127995	CASD1	-0.0106312	0.0250933	0.172758
chr22_18166589_T_C	ENSG00000124831	LRRFIP1	-0.00757413	0.0192092	0.159044
chr22_18166589_T_C	ENSG00000100528	CNIH1	-0.032226	0.0223325	0.826787
chr22_18166589_T_C	ENSG00000189334	S100A14	0.017861	0.0232738	0.353776
chr22_18166589_T_C	ENSG00000126705	AHDC1	-0.0182928	0.019587	0.455518
chr22_18166589_T_C	ENSG00000255495	AC145124.1	-0.00054235	0.0456506	0.0041364
chr22_18166589_T_C	ENSG00000153157	SYCP2L	0.00972204	0.0263439	0.147465
chr22_18166589_T_C	ENSG00000099381	SETD1A	0.00182985	0.014198	0.0469896
chr22_18166589_T_C	ENSG00000148408	CACNA1B	-0.0211895	0.0366432	0.249431
chr22_18166589_T_C	ENSG00000240219	AL512306.2	-0.0295433	0.0319872	0.448932
chr22_18166589_T_C	ENSG00000164402	SEPT8	-0.019685	0.0175281	0.582685
chr22_18166589_T_C	ENSG00000198554	WDHD1	0.00533299	0.0171854	0.121298
chr22_18166589_T_C	ENSG00000282393	AC016588.2	0.0473374	0.0304574	0.920364
chr22_18166589_T_C	ENSG00000147854	UHRF2	0.0194713	0.0210151	0.450804
chr22_18166589_T_C	ENSG00000110888	CAPRIN2	0.0134328	0.0237514	0.242842
chr22_18166589_T_C	ENSG00000245552	AP000787.1	-0.0115292	0.0319252	0.143879
chr22_18166589_T_C	ENSG00000171700	RGS19	-0.0351215	0.0214	0.996751
chr22_18166589_T_C	ENSG00000147324	MFHAS1	0.0089168	0.0225317	0.159713
chr22_18166589_T_C	ENSG00000233893	EZR-AS1	-0.0151079	0.0237083	0.280702
chr22_18166589_T_C	ENSG00000140497	SCAMP2	0.0086575	0.0188548	0.189694
chr22_18166589_T_C	ENSG00000186026	ZNF284	0.0148219	0.0254423	0.251674
chr22_18166589_T_C	ENSG00000197461	PDGFA	-0.0149034	0.0234998	0.279057
chr22_18166589_T_C	ENSG00000235111	Z97192.3	-0.0302374	0.0307543	0.487444
chr22_18166589_T_C	ENSG00000150753	CCT5	-0.00224867	0.0138966	0.0597577
chr22_18166589_T_C	ENSG00000100749	VRK1	-0.0190228	0.0190822	0.496469
chr22_18166589_T_C	ENSG00000211658	IGLV3-27	0.0232206	0.0347783	0.297282
chr22_18166589_T_C	ENSG00000154845	PPP4R1	0.0434095	0.0195597	1.57738
chr22_18166589_T_C	ENSG00000136828	RALGPS1	-0.0103729	0.0256511	0.163724
chr22_18166589_T_C	ENSG00000258651	SEC23A-AS1	-0.035311	0.0340883	0.52251
chr22_18166589_T_C	ENSG00000240211	AC092849.1	-0.00946968	0.0254189	0.149059
chr22_18166589_T_C	ENSG00000070087	PFN2	-0.0232867	0.0262319	0.426339
chr22_18166589_T_C	ENSG00000229044	AL451070.1	-0.0123059	0.0334851	0.146766
chr22_18166589_T_C	ENSG00000236591	AL357992.1	-0.00568321	0.0252405	0.0852076
chr22_18166589_T_C	ENSG00000166548	TK2	0.0545545	0.0279512	1.29276
chr22_18166589_T_C	ENSG00000173950	XXYLT1	-0.0154797	0.0210259	0.335746
chr22_18166589_T_C	ENSG00000253562	AC107909.2	-0.0324005	0.0364831	0.426572
chr22_18166589_T_C	ENSG00000168374	ARF4	-0.0373559	0.0211272	1.11333
chr22_18166589_T_C	ENSG00000157212	PAXIP1	-0.00657541	0.0193029	0.134679
chr22_18166589_T_C	ENSG00000163964	PIGX	0.00973192	0.0225807	0.176217
chr22_18166589_T_C	ENSG00000225945	AL121574.1	0.032385	0.0215895	0.874199
chr22_18166589_T_C	ENSG00000123901	GPR83	0.0280143	0.0568593	0.206055
chr22_18166589_T_C	ENSG00000146425	DYNLT1	-0.0438701	0.0169426	2.01706
chr22_18166589_T_C	ENSG00000273345	AC104109.4	-0.0197032	0.0339736	0.250312
chr22_18166589_T_C	ENSG00000279833	AL031846.2	-0.00324845	0.0233639	0.0508937
chr22_18166589_T_C	ENSG00000250479	CHCHD10	-0.00909582	0.0200588	0.186944
chr22_18166589_T_C	ENSG00000285905	AL033527.6	-0.00275696	0.0375682	0.0261804
chr22_18166589_T_C	ENSG00000180458	AC022148.1	0.0439075	0.0468194	0.458002
chr22_18166589_T_C	ENSG00000138175	ARL3	0.0315549	0.0243236	0.711035
chr22_18166589_T_C	ENSG00000148399	DPH7	0.00134441	0.0228359	0.0208831
chr22_18166589_T_C	ENSG00000211965	IGHV3-49	-0.00407287	0.028881	0.0516603
chr22_18166589_T_C	ENSG00000172006	ZNF554	0.014139	0.0269608	0.221869
chr22_18166589_T_C	ENSG00000143553	SNAPIN	-0.00850484	0.0206753	0.166975
chr22_18166589_T_C	ENSG00000168496	FEN1	-0.0124936	0.0131513	0.465834
chr22_18166589_T_C	ENSG00000189045	ANKDD1B	0.0308147	0.02522	0.654113
chr22_18166589_T_C	ENSG00000234494	SP2-AS1	-0.029249	0.0329492	0.426324
chr22_18166589_T_C	ENSG00000271200	AC099791.2	0.0244089	0.0230453	0.538331
chr22_18166589_T_C	ENSG00000155100	OTUD6B	-0.00586138	0.0212849	0.106226
chr22_18166589_T_C	ENSG00000196950	SLC39A10	-0.0122908	0.0226685	0.230862
chr22_18166589_T_C	ENSG00000178950	GAK	0.00598387	0.0190044	0.123287
chr22_18166589_T_C	ENSG00000183605	SFXN4	-0.000771343	0.0254124	0.0106458
chr22_18166589_T_C	ENSG00000081721	DUSP12	0.0228309	0.0224302	0.510417
chr22_18166589_T_C	ENSG00000140682	TGFB1I1	0.0715767	0.0233589	2.66114
chr22_18166589_T_C	ENSG00000264187	AC055811.2	-0.00512614	0.0510053	0.0362385
chr22_18166589_T_C	ENSG00000092199	HNRNPC	0.0283425	0.0176922	0.961958
chr22_18166589_T_C	ENSG00000166170	BAG5	-0.0234101	0.0229545	0.511744
chr22_18166589_T_C	ENSG00000065518	NDUFB4	0.0476465	0.0196719	1.81162
chr22_18166589_T_C	ENSG00000170298	LGALS9B	-0.0522773	0.0258408	1.36588
chr22_18166589_T_C	ENSG00000243789	JMJD7	0.0287501	0.0286641	0.500516
chr22_18166589_T_C	ENSG00000185482	STAC3	-0.0227647	0.0263815	0.410967
chr22_18166589_T_C	ENSG00000143545	RAB13	-0.0291146	0.026199	0.574405
chr22_18166589_T_C	ENSG00000267251	AC139100.1	-0.0172558	0.039963	0.176601
chr22_18166589_T_C	ENSG00000183722	LHFPL6	0.0211559	0.0249938	0.400885
chr22_18166589_T_C	ENSG00000104765	BNIP3L	-0.0226038	0.0173059	0.717833
chr22_18166589_T_C	ENSG00000162909	CAPN2	-0.00357671	0.0272745	0.0478546
chr22_18166589_T_C	ENSG00000271427	AL358072.1	0.0498771	0.0252076	1.32011
chr22_18166589_T_C	ENSG00000065243	PKN2	0.026004	0.020479	0.690044
chr22_18166589_T_C	ENSG00000118246	FASTKD2	-0.0211762	0.0171478	0.663838
chr22_18166589_T_C	ENSG00000277425	AL121890.4	-0.0300667	0.0238061	0.684897
chr22_18166589_T_C	ENSG00000274403	AC090510.2	0.00875482	0.0274699	0.124971
chr22_18166589_T_C	ENSG00000116985	BMP8B	-0.00338345	0.0254628	0.0485227
chr22_18166589_T_C	ENSG00000234184	LINC01781	0.0416719	0.0299281	0.785703
chr22_18166589_T_C	ENSG00000205476	CCDC85C	0.0011666	0.0273391	0.0150396
chr22_18166589_T_C	ENSG00000214700	C12orf71	-0.0101231	0.0232178	0.178601
chr22_18166589_T_C	ENSG00000258791	LINC00520	0.0186011	0.0545415	0.134858
chr22_18166589_T_C	ENSG00000117758	STX12	0.00857236	0.0209169	0.166263
chr22_18166589_T_C	ENSG00000169105	CHST14	0.0218997	0.0222438	0.488321
chr22_18166589_T_C	ENSG00000273841	TAF9	0.00944032	0.0324307	0.112959
chr22_18166589_T_C	ENSG00000105610	KLF1	-0.0399207	0.0520912	0.353153
chr22_18166589_T_C	ENSG00000137207	YIPF3	-0.0135985	0.02643	0.216891
chr22_18166589_T_C	ENSG00000213341	CHUK	-0.0215653	0.0168985	0.694886
chr22_18166589_T_C	ENSG00000101350	KIF3B	-0.00322066	0.0174859	0.068611
chr22_18166589_T_C	ENSG00000268199	AC010335.1	-0.0409706	0.0378691	0.553948
chr22_18166589_T_C	ENSG00000274421	AL162390.1	0.0579547	0.0366851	0.942529
chr22_18166589_T_C	ENSG00000263717	AC079336.1	0.0338275	0.0246393	0.770133
chr22_18166589_T_C	ENSG00000147536	GINS4	0.025965	0.0170321	0.894889
chr22_18166589_T_C	ENSG00000152219	ARL14EP	0.00378824	0.0232901	0.0600874
chr22_18166589_T_C	ENSG00000236699	ARHGEF38	0.0995695	0.0516718	1.26777
chr22_18166589_T_C	ENSG00000106823	ECM2	-0.0195213	0.0293823	0.295479
chr22_18166589_T_C	ENSG00000165813	CCDC186	0.0247251	0.0201729	0.65695
chr22_18166589_T_C	ENSG00000161204	ABCF3	0.00135815	0.0207916	0.0232298
chr22_18166589_T_C	ENSG00000115977	AAK1	0.00378081	0.0219778	0.0637818
chr22_18166589_T_C	ENSG00000134444	RELCH	0.0504731	0.0230424	1.54532
chr22_18166589_T_C	ENSG00000263766	AC025682.1	-0.00556487	0.0258582	0.0811297
chr22_18166589_T_C	ENSG00000088256	GNA11	-0.0374135	0.0223421	1.02682
chr22_18166589_T_C	ENSG00000024862	CCDC28A	0.013722	0.0189695	0.328416
chr22_18166589_T_C	ENSG00000260260	SNHG19	0.00458835	0.0182811	0.0959239
chr22_18166589_T_C	ENSG00000278765	AC004477.3	0.0107319	0.0226057	0.197251
chr22_18166589_T_C	ENSG00000173011	TADA2B	-0.0277617	0.0195795	0.806281
chr22_18166589_T_C	ENSG00000188211	NCR3LG1	-0.0528491	0.0242262	1.53545
chr22_18166589_T_C	ENSG00000267439	AD000671.3	0.0676096	0.126172	0.227639
chr22_18166589_T_C	ENSG00000163995	ABLIM2	-0.0147047	0.049076	0.116648
chr22_18166589_T_C	ENSG00000266261	AC005324.5	0.041436	0.0302441	0.767861
chr22_18166589_T_C	ENSG00000232613	LINC02576	-0.0283005	0.0338956	0.393891
chr22_18166589_T_C	ENSG00000215788	TNFRSF25	0.0270568	0.0339273	0.371452
chr22_18166589_T_C	ENSG00000283209	AC106858.1	0.0283586	0.0266101	0.542805
chr22_18166589_T_C	ENSG00000079999	KEAP1	0.00982997	0.0194952	0.211763
chr22_18166589_T_C	ENSG00000176927	EFCAB5	-0.0273534	0.0466208	0.253846
chr22_18166589_T_C	ENSG00000186395	KRT10	-0.0257104	0.0228459	0.584329
chr22_18166589_T_C	ENSG00000268912	AC012313.5	0.00752678	0.0308557	0.0929771
chr22_18166589_T_C	ENSG00000258792	AL137230.1	-0.009988	0.0522147	0.0714516
chr22_18166589_T_C	ENSG00000183508	TENT5C	-0.024297	0.0177605	0.766259
chr22_18166589_T_C	ENSG00000154262	ABCA6	0.0248666	0.025475	0.482806
chr22_18166589_T_C	ENSG00000152433	ZNF547	0.0434043	0.0298219	0.837024
chr22_18166589_T_C	ENSG00000119139	TJP2	0.0312959	0.022556	0.781757
chr22_18166589_T_C	ENSG00000165568	AKR1E2	0.009574	0.0290283	0.129869
chr22_18166589_T_C	ENSG00000253773	C8orf37-AS1	-0.00280686	0.0967796	0.0101667
chr22_18166589_T_C	ENSG00000147894	C9orf72	0.00252372	0.0221049	0.0413876
chr22_18166589_T_C	ENSG00000130363	RSPH3	-0.0391906	0.0248415	0.940644
chr22_18166589_T_C	ENSG00000163257	DCAF16	0.00142986	0.0207397	0.0245526
chr22_18166589_T_C	ENSG00000231521	AL162385.2	-0.0388928	0.024345	0.958082
chr22_18166589_T_C	ENSG00000167645	YIF1B	-0.0120533	0.0211425	0.245191
chr22_18166589_T_C	ENSG00000131323	TRAF3	-0.00916179	0.0186884	0.204844
chr22_18166589_T_C	ENSG00000271761	AL021368.1	0.0107761	0.0277574	0.156241
chr22_18166589_T_C	ENSG00000108578	BLMH	0.0366187	0.0188603	1.28246
chr22_18166589_T_C	ENSG00000106484	MEST	-0.0300121	0.0289963	0.521946
chr22_18166589_T_C	ENSG00000156050	FAM161B	0.00401969	0.0253203	0.0585578
chr22_18166589_T_C	ENSG00000177464	GPR4	-0.0650569	0.0560946	0.60883
chr22_18166589_T_C	ENSG00000165480	SKA3	0.0230698	0.0164485	0.793865
chr22_18166589_T_C	ENSG00000275557	AC242842.1	-0.0179017	0.0231826	0.356563
chr22_18166589_T_C	ENSG00000186951	PPARA	-0.0174131	0.0196577	0.42515
chr22_18166589_T_C	ENSG00000214783	POLR2J4	0.008536	0.0341932	0.0953591
chr22_18166589_T_C	ENSG00000197124	ZNF682	-0.00309266	0.0216809	0.0522875
chr22_18166589_T_C	ENSG00000116580	GON4L	0.022564	0.0210667	0.546489
chr22_18166589_T_C	ENSG00000142875	PRKACB	0.0160571	0.0201141	0.371931
chr22_18166589_T_C	ENSG00000273604	EPOP	-0.0354623	0.0286211	0.6669
chr22_18166589_T_C	ENSG00000101247	NDUFAF5	0.0143495	0.0186751	0.354326
chr22_18166589_T_C	ENSG00000267214	AC092068.1	-0.0176285	0.0244142	0.327673
chr22_18166589_T_C	ENSG00000254433	AP001001.1	-0.00249463	0.0306949	0.0290841
chr22_18166589_T_C	ENSG00000141867	BRD4	-0.01167	0.0194742	0.260431
chr22_18166589_T_C	ENSG00000110422	HIPK3	0.0568833	0.0249039	1.65048
chr22_18166589_T_C	ENSG00000250317	SMIM20	0.0126437	0.0234527	0.229294
chr22_18166589_T_C	ENSG00000137673	MMP7	0.0309392	0.0239127	0.708381
chr22_18166589_T_C	ENSG00000186300	ZNF555	-0.0268498	0.0289448	0.451493
chr22_18166589_T_C	ENSG00000073605	GSDMB	0.0148225	0.018297	0.378958
chr22_18166589_T_C	ENSG00000122035	RASL11A	-0.0574185	0.0255335	1.61038
chr22_18166589_T_C	ENSG00000277182	AC006449.5	0.0177251	0.0313611	0.242654
chr22_18166589_T_C	ENSG00000204304	PBX2	-0.0194361	0.0220886	0.421479
chr22_18166589_T_C	ENSG00000173171	MTX1	-0.0128843	0.0224156	0.247625
chr22_18166589_T_C	ENSG00000183578	TNFAIP8L3	-0.0362169	0.0296854	0.652775
chr22_18166589_T_C	ENSG00000230289	AL358781.2	-0.0072773	0.0282516	0.0986941
chr22_18166589_T_C	ENSG00000260616	AC007728.1	-0.0435706	0.0347656	0.677575
chr22_18166589_T_C	ENSG00000167971	CASKIN1	-0.00612782	0.0220879	0.107101
chr22_18166589_T_C	ENSG00000129535	NRL	-0.0315814	0.0262138	0.641519
chr22_18166589_T_C	ENSG00000113360	DROSHA	-0.0252468	0.0192742	0.720722
chr22_18166589_T_C	ENSG00000155629	PIK3AP1	-0.00133746	0.0228296	0.0207786
chr22_18166589_T_C	ENSG00000148798	INA	0.00807089	0.0234262	0.136411
chr22_18166589_T_C	ENSG00000136866	ZFP37	0.0684468	0.0302536	1.62584
chr22_18166589_T_C	ENSG00000184678	HIST2H2BE	-0.0120955	0.0254877	0.197163
chr22_18166589_T_C	ENSG00000223725	AC009226.1	0.0321194	0.0274325	0.616815
chr22_18166589_T_C	ENSG00000137267	TUBB2A	0.00585531	0.0239901	0.093034
[truncated: 18,104 more rows]

## Sheet: Fig. 3
gene_name	USP18 targets	DE	GWAS	ChEMBL	PID	ChEMBL,phase III
[truncated: 60 more rows]
